# Supplementary material for: Transcriptomic study to understand thermal adaptation in a high temperature-tolerant strain of Pyropia haitanensis
Source: PLoS One. 2018 Apr 25;13(4):e0195842. doi: 10.1371/journal.pone.0195842 (PMC5919043; doi:10.1371/journal.pone.0195842)
Supplement: S1 File — (XLSX) [file pone.0195842.s004.xlsx]

## Sheet: Sheet1
		S1 File: The Quality of assembly analyzed by mapping illumina reads with the assembled transcriptome
Sample	Total Reads	Total BasePairs	Total Mapped Reads	perfect match	<=2bp mismatch	unique match	multi position match	Total Unmapped Reads
TNT0h-1	27609786	3451223250	20705098	17480891	2875784	20684968	20130	6904688
	1	1	(74.99% )	0.6331	0.1042	(74.92% )	0.0007	0.2501
TNT0h-2	23091912	2886489000	17205216	14557898	2371042	17188301	16915	5886696
	1	1	(74.51% )	0.6304	0.1027	(74.43% )	0.0007	0.2549
THT3h-1	26564644	3320580500	18878584	15488084	3071479	18850233	28351	7686060
	1	1	(71.07% )	0.583	0.1156	(70.96% )	0.0011	0.2893
THT3h-2	23122872	2890359000	16879803	13817205	2761766	16855767	24036	6243069
	1	1	(73.00% )	0.5976	0.1194	(72.90% )	0.001	0.27
THT6h-1	21435080	2679385000	12346146	10133128	2014933	12325479	20667	9088934
	1	1	(57.60% )	0.4727	0.094	(57.50% )	0.001	0.424
THT6h-2	22714498	2839312250	15930882	13016101	2647026	15903416	27466	6783616
	1	1	(70.14% )	0.573	0.1165	(70.01% )	0.0012	0.2986
THT12h-1	23916532	2989566500	16174173	13402895	2471513	16153156	21017	7742359
	1	1	(67.63% )	0.5604	0.1033	(67.54% )	0.0009	0.3237
THT12h-2	26617952	3327244000	18772068	15729947	2687686	18744041	28027	7845884
	1	1	(70.52% )	0.591	0.101	(70.42% )	0.0011	0.2948
THT24h-1	23169918	2896239750	17151864	14386131	2485970	17123031	28833	6018054
	1	1	(74.03% )	0.6209	0.1073	(73.90% )	0.0012	0.2597
THT24h-2	25749722	3218715250	17749679	14877376	2582248	17719409	30270	8000043
	1	1	(68.93% )	0.5778	0.1003	(68.81% )	0.0012	0.3107
THT2d-1	27530278	3441284750	21106444	16699571	3780291	21059399	47045	6423834
	1	1	(76.67% )	0.6066	0.1373	(76.50% )	0.0017	0.2333
THT2d-2	26364024	3295503000	14668660	11523772	2714093	14637212	31448	11695364
	1	1	(55.64% )	0.4371	0.1029	(55.52% )	0.0012	0.4436
THT4d-1	20748188	2552027124	11053950	7991574	2658676	11031840	22110	9694238
	1	1	(53.28% )	0.3852	0.1281	(53.17% )	0.0011	0.4672
THT4d-2	20387566	2507670618	15514806	11295099	3670059	15485370	29436	4872760
	1	1	(76.10% )	0.554	0.18	(75.95% )	0.0014	0.239
THT6d-1	23826294	2978286750	17386497	13664959	3167247	17354799	31698	6439797
	1	1	(72.97% )	0.5735	0.1329	(72.84% )	0.0013	0.2703
THT6d-2	26747892	3343486500	17301545	13639075	3117375	17262877	38668	9446347
	1	1	(64.68% )	0.5099	0.1165	(64.54% )	0.0014	0.3532
