# Supplementary material for: Transcriptomic study to understand thermal adaptation in a high temperature-tolerant strain of Pyropia haitanensis
Source: PLoS One. 2018 Apr 25;13(4):e0195842. doi: 10.1371/journal.pone.0195842 (PMC5919043; doi:10.1371/journal.pone.0195842)
Supplement: S2 File — (XLS) [file pone.0195842.s005.xls]

## Sheet: annotation
S2 File:Functional annotation of 34,465 unigenes identified in the transcriptome of P. haitanensis
geneID	geneLength	Nr-ID	Nr-Score	Nr-Evalue	Nr-annotation	Swissprot-ID	Swissprot-Score	Swissprot-Evalue	Swissprot-annotation	COG-Protein-or-Domain	COG-Score	COG-Evalue	COG-ID	COG-Function-Description	KO_id	KEGG-Evalue	KEGG-Score	KEGG-Gene	ko_definition	GO-BiologicalProcess	GO-MolecularFunction	Go-CellularComponent
Unigene0000001	238	gi|168035285|ref|XP_001770141.1|	60.1	2e-08	ATP-binding cassette transporter, subfamily C, member 1, group MRP protein PpABCC1 [Physcomitrella patens subsp. patens]	sp|Q5T3U5|MRP7_HUMAN	64.3	2e-10	Multidrug resistance-associated protein 7 OS=Homo sapiens GN=ABCC10 PE=1 SV=1	SPAC3F10.11c	52.4	2e-07	COG1132	ABC-type multidrug transport system, ATPase and permease components	--	--	--	--	--	-	-	-
Unigene0000002	242	--	--	--	--	--	--	--	--	--	--	--	--	--	--	--	--	--	--	-	-	-
Unigene0000003	662	gi|375267320|emb|CCD28110.1|	54.3	2e-06	START-domain containing protein, partial [Plasmopara viticola]	--	--	--	--	--	--	--	--	--	--	--	--	--	--	-	-	-
Unigene0000004	278	--	--	--	--	--	--	--	--	--	--	--	--	--	--	--	--	--	--	-	-	-
Unigene0000005	505	--	--	--	--	sp|Q13439|GOGA4_HUMAN	49.7	1e-05	Golgin subfamily A member 4 OS=Homo sapiens GN=GOLGA4 PE=1 SV=1	--	--	--	--	--	--	--	--	--	--	-	-	-
Unigene0000006	415	--	--	--	--	--	--	--	--	--	--	--	--	--	--	--	--	--	--	-	-	-
Unigene0000007	352	--	--	--	--	--	--	--	--	--	--	--	--	--	--	--	--	--	--	-	-	-
Unigene0000008	279	gi|55296909|dbj|BAD68361.1|	55.1	5e-07	HGWP repeat containing protein-like [Oryza sativa Japonica Group]	--	--	--	--	--	--	--	--	--	K12896	3e-07	53.5	cre:CHLREDRAFT_195844	splicing factor, arginine/serine-rich 7	-	-	-
Unigene0000009	394	gi|41400384|gb|AAS07044.1|	62.8	2e-09	plus agglutinin [Chlamydomonas reinhardtii]	sp|Q9FLQ7|FH20_ARATH	57.8	2e-08	Formin-like protein 20 OS=Arabidopsis thaliana GN=FH20 PE=2 SV=3	--	--	--	--	--	--	--	--	--	--	-	-	-
Unigene0000010	300	gi|218185968|gb|EEC68395.1|	87.8	7e-17	hypothetical protein OsI_36554 [Oryza sativa Indica Group]	sp|Q15VD4|PNP_PSEA6	127	2e-29	Polyribonucleotide nucleotidyltransferase OS=Pseudoalteromonas atlantica (strain T6c / ATCC BAA-1087) GN=pnp PE=3 SV=1	VC0647	100	5e-22	COG1185	Polyribonucleotide nucleotidyltransferase (polynucleotide phosphorylase)	--	--	--	--	--	-	-	-
Unigene0000011	633	--	--	--	--	--	--	--	--	--	--	--	--	--	--	--	--	--	--	-	-	-
Unigene0000012	536	--	--	--	--	--	--	--	--	--	--	--	--	--	--	--	--	--	--	-	-	-
Unigene0000013	308	gi|507112190|emb|CDF35882.1|	52	4e-06	unnamed protein product [Chondrus crispus]	sp|O53767|NRDZ_MYCTU	52.4	9e-07	Ribonucleoside-diphosphate reductase NrdZ OS=Mycobacterium tuberculosis GN=nrdZ PE=2 SV=1	RSc0195	110	6e-25	COG0209	Ribonucleotide reductase, alpha subunit	--	--	--	--	--	-	-	-
Unigene0000014	350	--	--	--	--	sp|P0CAU5|DPO3B_CAUCR	95.5	9e-20	DNA polymerase III subunit beta OS=Caulobacter crescentus (strain ATCC 19089 / CB15) GN=dnaN PE=3 SV=1	CC0156	95.5	2e-20	COG0592	DNA polymerase sliding clamp subunit (PCNA homolog)	--	--	--	--	--	-	-	-
Unigene0000015	291	--	--	--	--	sp|P0CAU5|DPO3B_CAUCR	100	3e-21	DNA polymerase III subunit beta OS=Caulobacter crescentus (strain ATCC 19089 / CB15) GN=dnaN PE=3 SV=1	CC0156	100	6e-22	COG0592	DNA polymerase sliding clamp subunit (PCNA homolog)	--	--	--	--	--	-	-	-
Unigene0000016	279	--	--	--	--	--	--	--	--	--	--	--	--	--	--	--	--	--	--	-	-	-
Unigene0000017	336	gi|356575807|ref|XP_003556028.1|	224	4e-58	PREDICTED: thiazole biosynthetic enzyme, chloroplastic-like [Glycine max]	sp|Q38709|THI4_ALNGL	222	5e-58	Thiamine thiazole synthase, chloroplastic OS=Alnus glutinosa GN=THI1 PE=2 SV=1	SPBC26H8.01	145	1e-35	COG1635	Flavoprotein involved in thiazole biosynthesis	K03146	2e-58	223	rcu:RCOM_0184550	thiamine biosynthetic enzyme	-	-	-
Unigene0000018	305	gi|254033592|gb|ACT55264.1|	57	1e-07	formin 2A [Physcomitrella patens]	sp|Q95JC9|PRP_PIG	56.6	5e-08	Basic proline-rich protein OS=Sus scrofa PE=1 SV=2	RSc2303	50.4	8e-07	COG4796	Type II secretory pathway, component HofQ	--	--	--	--	--	-	-	-
Unigene0000019	227	--	--	--	--	--	--	--	--	--	--	--	--	--	--	--	--	--	--	-	-	-
Unigene0000020	215	--	--	--	--	--	--	--	--	--	--	--	--	--	--	--	--	--	--	-	-	-
Unigene0000021	206	gi|301102849|ref|XP_002900511.1|	58.9	3e-08	alanyl-tRNA synthetase, mitochondrial precursor [Phytophthora infestans T30-4]	sp|B0BAK4|SYA_CHLTB	63.5	4e-10	Alanine--tRNA ligase OS=Chlamydia trachomatis serovar L2b (strain UCH-1/proctitis) GN=alaS PE=3 SV=1	CT749	60.8	6e-10	COG0013	Alanyl-tRNA synthetase	K01872	2e-07	53.9	ota:Ot07g01940	alanyl-tRNA synthetase [EC:6.1.1.7]	-	-	-
Unigene0000022	745	gi|412993573|emb|CCO14084.1|	80.1	5e-14	PREDICTED: similar to fibropellin Ia [Bathycoccus prasinos]	sp|P10079|FBP1_STRPU	177	5e-44	Fibropellin-1 OS=Strongylocentrotus purpuratus GN=EGF1 PE=1 SV=2	--	--	--	--	--	--	--	--	--	--	-	-	-
Unigene0000023	293	--	--	--	--	sp|Q6QLQ9|GLL10_CHICK	74.7	2e-13	Gallinacin-10 OS=Gallus gallus GN=GAL10 PE=2 SV=1	--	--	--	--	--	--	--	--	--	--	-	-	-
Unigene0000024	432	--	--	--	--	--	--	--	--	--	--	--	--	--	--	--	--	--	--	-	-	-
Unigene0000025	205	gi|502156288|ref|XP_004510399.1|	60.8	9e-09	PREDICTED: coatomer subunit zeta-3-like [Cicer arietinum]	sp|Q84LG4|COPZ2_ARATH	60.1	4e-09	Coatomer subunit zeta-2 OS=Arabidopsis thaliana GN=At3g09800 PE=2 SV=1	--	--	--	--	--	--	--	--	--	--	-	-	-
Unigene0000026	425	gi|301107590|ref|XP_002902877.1|	96.7	1e-19	calcyphosin-like protein [Phytophthora infestans T30-4]	sp|Q0VCC0|CAYP1_BOVIN	89.7	5e-18	Calcyphosin OS=Bos taurus GN=CAPS PE=2 SV=1	--	--	--	--	--	K13412	2e-09	60.5	sbi:SORBI_09g024100	calcium-dependent protein kinase [EC:2.7.11.1]	-	-	-
Unigene0000027	217	--	--	--	--	--	--	--	--	--	--	--	--	--	--	--	--	--	--	-	-	-
Unigene0000028	249	gi|470122182|ref|XP_004297126.1|	56.2	2e-07	PREDICTED: homologous-pairing protein 2 homolog [Fragaria vesca subsp. vesca]	sp|Q63ZL2|HOP2_XENLA	67.4	3e-11	Homologous-pairing protein 2 homolog OS=Xenopus laevis GN=psmc3ip PE=2 SV=1	--	--	--	--	--	K06695	6e-07	52.4	sbi:SORBI_01g010480	26S proteasome regulatory subunit, ATPase 3, interacting protein	-	-	-
Unigene0000029	238	gi|428183541|gb|EKX52399.1|	122	2e-27	large subunit ribosomal protein L19e, cytoplasmic [Guillardia theta CCMP2712]	sp|P36241|RL19_DROME	147	2e-35	60S ribosomal protein L19 OS=Drosophila melanogaster GN=RpL19 PE=1 SV=2	SPCC1682.14	113	7e-26	COG2147	Ribosomal protein L19E	K02885	5e-27	119	pop:POPTR_925723	large subunit ribosomal protein L19e	-	-	-
Unigene0000030	214	gi|302840792|ref|XP_002951942.1|	108	4e-23	component of cytosolic 80S ribosome and 60S large subunit [Volvox carteri f. nagariensis]	sp|P36241|RL19_DROME	123	4e-28	60S ribosomal protein L19 OS=Drosophila melanogaster GN=RpL19 PE=1 SV=2	SPCC1682.14	91.7	3e-19	COG2147	Ribosomal protein L19E	K02885	7e-24	108	vcn:VOLCADRAFT_81642	large subunit ribosomal protein L19e	-	-	-
Unigene0000031	1085	gi|460401382|ref|XP_004246204.1|	52.8	5e-13	PREDICTED: formin-like protein 14-like [Solanum lycopersicum]	sp|Q84ZL0|FH5_ORYSJ	49.3	1e-10	Formin-like protein 5 OS=Oryza sativa subsp. japonica GN=FH5 PE=2 SV=2	Rv0312	51.2	3e-06	COG0443	Molecular chaperone	--	--	--	--	--	-	-	-
Unigene0000032	204	--	--	--	--	--	--	--	--	--	--	--	--	--	--	--	--	--	--	-	-	-
Unigene0000033	215	--	--	--	--	--	--	--	--	--	--	--	--	--	--	--	--	--	--	-	-	-
Unigene0000034	501	--	--	--	--	sp|O66381|RPOD_BACHD	58.5	2e-08	RNA polymerase sigma factor RpoD OS=Bacillus halodurans (strain ATCC BAA-125 / DSM 18197 / FERM 7344 / JCM 9153 / C-125) GN=sigA PE=3 SV=2	aq_1452	65.1	6e-11	COG0568	DNA-directed RNA polymerase, sigma subunit (sigma70/sigma32)	--	--	--	--	--	-	-	-
Unigene0000035	326	gi|194477302|ref|YP_002049481.1|	110	1e-23	RNA polymerase sigma factor [Paulinella chromatophora]	sp|P52328|RPSD2_BACSP	114	3e-25	RNA polymerase sigma factor RpoD OS=Bacillus sp. GN=sigA PE=3 SV=1	slr0653	112	2e-25	COG0568	DNA-directed RNA polymerase, sigma subunit (sigma70/sigma32)	K03086	5e-19	92.4	ota:Ot06g01190	RNA polymerase primary sigma factor	-	-	-
Unigene0000036	441	gi|452819027|gb|EME26136.1|	110	1e-23	tripeptidyl-peptidase I [Galdieria sulphuraria]	sp|Q8MZS4|PHYSA_PHYPO	142	6e-34	Physarolisin OS=Physarum polycephalum PE=1 SV=1	--	--	--	--	--	--	--	--	--	--	-	-	-
Unigene0000037	1754	gi|159147901|dbj|BAF92024.1|	89.4	3e-16	sedolisin-like peptidase [Actinophrys sol]	sp|Q55CT0|TPP1_DICDI	100	3e-20	Tripeptidyl-peptidase 1 OS=Dictyostelium discoideum GN=tpp1 PE=3 SV=1	--	--	--	--	--	K13171	3e-09	63.5	ath:AT2G29210	serine/arginine repetitive matrix protein 1	-	-	-
Unigene0000038	395	gi|507114383|emb|CDF37939.1|	156	1e-37	vanadium-dependent bromoperoxidase, vBPO [Chondrus crispus]	sp|O81959|PRXV_CORPI	137	2e-32	Vanadium-dependent bromoperoxidase OS=Corallina pilulifera PE=1 SV=1	--	--	--	--	--	--	--	--	--	--	-	-	-
Unigene0000039	278	--	--	--	--	--	--	--	--	--	--	--	--	--	--	--	--	--	--	-	-	-
Unigene0000040	1947	gi|428165275|gb|EKX34274.1|	63.5	2e-08	hypothetical protein GUITHDRAFT_119564 [Guillardia theta CCMP2712]	sp|Q2J728|IF2_FRASC	49.7	1e-07	Translation initiation factor IF-2 OS=Frankia sp. (strain CcI3) GN=infB PE=3 SV=1	--	--	--	--	--	--	--	--	--	--	-	-	-
Unigene0000041	375	--	--	--	--	--	--	--	--	--	--	--	--	--	--	--	--	--	--	-	-	-
Unigene0000042	890	gi|224014228|ref|XP_002296777.1|	125	1e-27	metalloprotease [Thalassiosira pseudonana CCMP1335]	sp|P42893|ECE1_RAT	119	4e-26	Endothelin-converting enzyme 1 OS=Rattus norvegicus GN=Ece1 PE=1 SV=2	CC3504	178	1e-44	COG3590	Predicted metalloendopeptidase	K01415	1e-16	87	cme:CMP249C	endothelin-converting enzyme [EC:3.4.24.71]	-	-	-
Unigene0000043	222	--	--	--	--	--	--	--	--	MA2001	69.7	1e-12	COG3590	Predicted metalloendopeptidase	--	--	--	--	--	-	-	-
Unigene0000044	218	--	--	--	--	sp|P45779|GSPD_VIBCH	49.3	8e-06	Type II secretion system protein D OS=Vibrio cholerae serotype O1 (strain ATCC 39315 / El Tor Inaba N16961) GN=epsD PE=3 SV=2	YPO2280	82	2e-16	COG1450	Type II secretory pathway, component PulD	--	--	--	--	--	-	-	-
Unigene0000045	551	gi|255079270|ref|XP_002503215.1|	103	2e-21	derlin-like protein [Micromonas sp. RCC299]	sp|Q5RC74|DERL2_PONAB	95.5	2e-19	Derlin-2 OS=Pongo abelii GN=DERL2 PE=2 SV=1	YDR411c	63.2	3e-10	COG5291	Predicted membrane protein	K13989	1e-20	99	vcn:VOLCADRAFT_33117	Derlin-2/3	-	-	-
Unigene0000046	416	gi|255079270|ref|XP_002503215.1|	87.8	7e-17	derlin-like protein [Micromonas sp. RCC299]	sp|Q21997|DERL2_CAEEL	102	6e-22	Derlin-2 OS=Caenorhabditis elegans GN=der-2 PE=2 SV=2	ECU11g1920	59.3	2e-09	COG5291	Predicted membrane protein	K13989	6e-20	95.5	ppp:PHYPADRAFT_106279	Derlin-2/3	-	-	-
Unigene0000047	529	gi|452821877|gb|EME28902.1|	173	2e-42	phenylalanine-4-hydroxylase [Galdieria sulphuraria]	sp|Q54XS1|PH4H_DICDI	174	2e-43	Phenylalanine-4-hydroxylase OS=Dictyostelium discoideum GN=pah PE=1 SV=1	PA0872	100	1e-21	COG3186	Phenylalanine-4-hydroxylase	K00500	1e-41	168	cme:CMJ066C	phenylalanine-4-hydroxylase [EC:1.14.16.1]	-	-	-
Unigene0000048	457	--	--	--	--	--	--	--	--	--	--	--	--	--	--	--	--	--	--	-	-	-
Unigene0000049	464	gi|452822323|gb|EME29343.1|	137	6e-32	phosphatidylinositol transfer protein [Galdieria sulphuraria]	sp|P16446|PIPNA_RAT	200	4e-51	Phosphatidylinositol transfer protein alpha isoform OS=Rattus norvegicus GN=Pitpna PE=1 SV=2	--	--	--	--	--	--	--	--	--	--	-	-	-
Unigene0000050	408	gi|452822323|gb|EME29343.1|	79	3e-14	phosphatidylinositol transfer protein [Galdieria sulphuraria]	sp|P16446|PIPNA_RAT	120	2e-27	Phosphatidylinositol transfer protein alpha isoform OS=Rattus norvegicus GN=Pitpna PE=1 SV=2	--	--	--	--	--	--	--	--	--	--	-	-	-
Unigene0000051	1559	gi|507109924|emb|CDF33711.1|	125	3e-27	HAD-superfamily hydrolase [Chondrus crispus]	sp|P77475|YQAB_ECOLI	84.3	2e-15	Fructose-1-phosphate phosphatase YqaB OS=Escherichia coli (strain K12) GN=yqaB PE=1 SV=1	STM2820	89	2e-17	COG0637	Predicted phosphatase/phosphohexomutase	--	--	--	--	--	-	-	-
Unigene0000052	338	gi|460388444|ref|XP_004239877.1|	104	7e-22	PREDICTED: DNA-directed RNA polymerase II subunit RPB9-like [Solanum lycopersicum]	sp|P60899|RPB9_PIG	98.2	1e-20	DNA-directed RNA polymerase II subunit RPB9 OS=Sus scrofa GN=POLR2I PE=3 SV=1	SPAPYUG7.04c	84	6e-17	COG1594	DNA-directed RNA polymerase, subunit M/Transcription elongation factor TFIIS	K03017	1e-23	107	ppp:PHYPADRAFT_172071	DNA-directed RNA polymerase II subunit RPB9	-	-	-
Unigene0000053	800	gi|449015697|dbj|BAM79099.1|	60.1	6e-08	similar to trefoil factor [Cyanidioschyzon merolae strain 10D]	sp|P28968|GP2_EHV1B	56.6	2e-07	Glycoprotein gp2 OS=Equine herpesvirus 1 (strain Ab4p) GN=EUs4 PE=4 SV=1	--	--	--	--	--	--	--	--	--	--	-	-	-
Unigene0000054	2115	gi|149072015|ref|YP_001293586.1|	205	4e-51	30S ribosomal protein S3 [Rhodomonas salina]	sp|A0M592|RS3_GRAFK	366	3e-100	30S ribosomal protein S3 OS=Gramella forsetii (strain KT0803) GN=rpsC PE=3 SV=1	BU518	261	3e-69	COG0092	Ribosomal protein S3	K02878	2e-45	184	ppp:PhpapaCp066	large subunit ribosomal protein L16	-	-	-
Unigene0000055	723	--	--	--	--	--	--	--	--	--	--	--	--	--	--	--	--	--	--	-	-	-
Unigene0000056	286	--	--	--	--	sp|Q9Y6R7|FCGBP_HUMAN	64.3	2e-10	IgGFc-binding protein OS=Homo sapiens GN=FCGBP PE=1 SV=3	--	--	--	--	--	--	--	--	--	--	-	-	-
Unigene0000057	626	--	--	--	--	--	--	--	--	--	--	--	--	--	--	--	--	--	--	-	-	-
Unigene0000058	656	gi|449018804|dbj|BAM82206.1|	246	3e-64	probable 1,4-benzoquinone reductase [Cyanidioschyzon merolae strain 10D]	sp|P42058|ALTA7_ALTAL	285	2e-76	Minor allergen Alt a 7 OS=Alternaria alternata GN=ALTA7 PE=1 SV=1	YDR032c	258	6e-69	COG0655	Multimeric flavodoxin WrbA	K03809	5e-52	203	vcn:VOLCADRAFT_108932	Trp repressor binding protein	-	-	-
Unigene0000059	1639	gi|303282809|ref|XP_003060696.1|	103	2e-20	glycoside hydrolase family 31 protein [Micromonas pusilla CCMP1545]	sp|Q9F234|AGL2_BACTQ	109	7e-23	Alpha-glucosidase 2 OS=Bacillus thermoamyloliquefaciens PE=3 SV=1	lin2540	145	2e-34	COG1501	Alpha-glucosidases, family 31 of glycosyl hydrolases	K05546	2e-18	94.4	ppp:PHYPADRAFT_187728	alpha 1,3-glucosidase [EC:3.2.1.84]	-	-	-
Unigene0000060	226	--	--	--	--	--	--	--	--	--	--	--	--	--	--	--	--	--	--	-	-	-
Unigene0000061	247	--	--	--	--	--	--	--	--	--	--	--	--	--	--	--	--	--	--	-	-	-
Unigene0000062	749	--	--	--	--	--	--	--	--	--	--	--	--	--	--	--	--	--	--	-	-	-
Unigene0000063	407	--	--	--	--	--	--	--	--	--	--	--	--	--	--	--	--	--	--	-	-	-
Unigene0000064	335	gi|502094745|ref|XP_004490289.1|	51.2	7e-06	PREDICTED: proline-rich receptor-like protein kinase PERK9-like isoform X2 [Cicer arietinum]	--	--	--	--	--	--	--	--	--	K11367	2e-07	53.9	vcn:VOLCADRAFT_120343	chromodomain-helicase-DNA-binding protein 1 [EC:3.6.4.12]	-	-	-
Unigene0000065	552	gi|449015697|dbj|BAM79099.1|	65.9	5e-10	similar to trefoil factor [Cyanidioschyzon merolae strain 10D]	sp|C5XEK4|CSPL7_SORBI	59.7	1e-08	CASP-like protein Sb03g029220 OS=Sorghum bicolor GN=Sb03g029220 PE=2 SV=1	DR2133	48.5	7e-06	COG4372	Uncharacterized protein conserved in bacteria with the myosin-like domain	--	--	--	--	--	-	-	-
Unigene0000066	261	gi|255087494|ref|XP_002505670.1|	51.2	7e-06	predicted protein [Micromonas sp. RCC299]	sp|Q9Z5I9|IF2_MYCLE	53.1	5e-07	Translation initiation factor IF-2 OS=Mycobacterium leprae (strain TN) GN=infB PE=3 SV=1	ML1556	53.1	1e-07	COG0532	Translation initiation factor 2 (IF-2; GTPase)	--	--	--	--	--	-	-	-
Unigene0000067	385	--	--	--	--	--	--	--	--	--	--	--	--	--	--	--	--	--	--	-	-	-
Unigene0000068	234	--	--	--	--	--	--	--	--	--	--	--	--	--	--	--	--	--	--	-	-	-
Unigene0000069	390	gi|323448067|gb|EGB03971.1|	61.2	7e-09	expressed protein [Aureococcus anophagefferens]	sp|P39881|CUX1_CANFA	52	1e-06	Homeobox protein cut-like 1 (Fragment) OS=Canis familiaris GN=CUX1 PE=2 SV=1	--	--	--	--	--	--	--	--	--	--	-	-	-
Unigene0000070	290	gi|452822753|gb|EME29769.1|	63.5	1e-09	N-acetyltransferase [Galdieria sulphuraria]	--	--	--	--	PAE2246	49.7	1e-06	COG0456	Acetyltransferases	--	--	--	--	--	-	-	-
Unigene0000071	315	gi|302840547|ref|XP_002951829.1|	57.8	8e-08	hypothetical protein VOLCADRAFT_75159 [Volvox carteri f. nagariensis]	sp|Q11118|WOS2_SCHPO	56.6	5e-08	Protein wos2 OS=Schizosaccharomyces pombe (strain 972 / ATCC 24843) GN=wos2 PE=2 SV=1	--	--	--	--	--	--	--	--	--	--	-	-	-
Unigene0000072	223	gi|301112779|ref|XP_002998160.1|	112	3e-24	dynein heavy chain [Phytophthora infestans T30-4]	sp|Q8VHE6|DYH5_MOUSE	75.1	1e-13	Dynein heavy chain 5, axonemal OS=Mus musculus GN=Dnah5 PE=1 SV=2	--	--	--	--	--	--	--	--	--	--	-	-	-
Unigene0000073	210	--	--	--	--	--	--	--	--	--	--	--	--	--	--	--	--	--	--	-	-	-
Unigene0000074	539	gi|475538000|gb|EMT09177.1|	88.6	7e-17	Triosephosphate isomerase, cytosolic [Aegilops tauschii]	sp|P00940|TPIS_CHICK	108	2e-23	Triosephosphate isomerase OS=Gallus gallus GN=TPI1 PE=1 SV=2	SPCC24B10.21	75.1	6e-14	COG0149	Triosephosphate isomerase	K01803	3e-17	87.4	osa:4325211	triosephosphate isomerase (TIM) [EC:5.3.1.1]	-	-	-
Unigene0000075	312	--	--	--	--	--	--	--	--	--	--	--	--	--	--	--	--	--	--	-	-	-
Unigene0000076	376	--	--	--	--	--	--	--	--	--	--	--	--	--	--	--	--	--	--	-	-	-
Unigene0000077	276	--	--	--	--	--	--	--	--	--	--	--	--	--	--	--	--	--	--	-	-	-
Unigene0000078	541	--	--	--	--	--	--	--	--	--	--	--	--	--	--	--	--	--	--	-	-	-
Unigene0000079	501	--	--	--	--	--	--	--	--	--	--	--	--	--	--	--	--	--	--	-	-	-
Unigene0000080	1103	gi|507110751|emb|CDF34498.1|	217	5e-55	manganese transport protein [Chondrus crispus]	sp|Q87EJ9|MNTH_XYLFT	161	7e-39	Divalent metal cation transporter MntH OS=Xylella fastidiosa (strain Temecula1 / ATCC 700964) GN=mntH PE=3 SV=1	XF1015	161	2e-39	COG1914	Mn2+ and Fe2+ transporters of the NRAMP family	--	--	--	--	--	-	-	-
Unigene0000081	296	gi|449462170|ref|XP_004148814.1|	95.1	4e-19	PREDICTED: vacuolar protein sorting-associated protein 45 homolog [Cucumis sativus]	sp|P97390|VPS45_MOUSE	101	1e-21	Vacuolar protein sorting-associated protein 45 OS=Mus musculus GN=Vps45 PE=1 SV=1	SPAC2G11.03c	71.2	4e-13	COG5158	Proteins involved in synaptic transmission and general secretion, Sec1 family	K12479	3e-18	90.1	rcu:RCOM_0138280	vacuolar protein sorting-associated protein 45	-	-	-
Unigene0000082	402	gi|507115576|emb|CDF39033.1|	134	8e-31	ATP synthase subunit alpha, mitochondrial [Chondrus crispus]	sp|P08428|ATPA_XENLA	194	2e-49	ATP synthase subunit alpha, mitochondrial OS=Xenopus laevis GN=atp5a PE=2 SV=1	AGc4757	131	3e-31	COG0056	F0F1-type ATP synthase, alpha subunit	K02132	6e-31	132	cme:CMT434C	F-type H+-transporting ATPase subunit alpha [EC:3.6.3.14]	-	-	-
Unigene0000083	212	--	--	--	--	--	--	--	--	--	--	--	--	--	--	--	--	--	--	-	-	-
Unigene0000084	739	gi|508784184|gb|EOY31440.1|	52.8	8e-06	Peptidyl-prolyl cis-trans isomerase CYP19-2 isoform 5, partial [Theobroma cacao]	sp|Q9UQ35|SRRM2_HUMAN	56.2	2e-07	Serine/arginine repetitive matrix protein 2 OS=Homo sapiens GN=SRRM2 PE=1 SV=2	--	--	--	--	--	--	--	--	--	--	-	-	-
Unigene0000085	675	gi|514745748|ref|XP_004960956.1|	60.8	2e-08	PREDICTED: proline-rich receptor-like protein kinase PERK8-like [Setaria italica]	sp|A9WPV8|IF2_RENSM	56.2	2e-07	Translation initiation factor IF-2 OS=Renibacterium salmoninarum (strain ATCC 33209 / DSM 20767 / JCM 11484 / NBRC 15589 / NCIMB 2235) GN=infB PE=3 SV=1	Cgl1939	50.4	3e-06	COG0532	Translation initiation factor 2 (IF-2; GTPase)	--	--	--	--	--	-	-	-
Unigene0000086	249	gi|460376083|ref|XP_004233830.1|	173	9e-43	PREDICTED: anther-specific protein TA-29-like [Solanum lycopersicum]	sp|P24804|TA29_TOBAC	105	9e-23	Anther-specific protein TA-29 OS=Nicotiana tabacum GN=TA-29 PE=2 SV=1	--	--	--	--	--	--	--	--	--	--	-	-	-
Unigene0000087	337	--	--	--	--	--	--	--	--	--	--	--	--	--	--	--	--	--	--	-	-	-
Unigene0000088	210	--	--	--	--	--	--	--	--	--	--	--	--	--	--	--	--	--	--	-	-	-
Unigene0000089	393	--	--	--	--	--	--	--	--	--	--	--	--	--	--	--	--	--	--	-	-	-
Unigene0000090	381	--	--	--	--	--	--	--	--	--	--	--	--	--	--	--	--	--	--	-	-	-
Unigene0000091	357	gi|449019251|dbj|BAM82653.1|	141	4e-33	kinesin-related protein [Cyanidioschyzon merolae strain 10D]	sp|P46864|ATK2_ARATH	132	7e-31	Kinesin-2 OS=Arabidopsis thaliana GN=ATK2 PE=2 SV=1	SPAC664.10	124	6e-29	COG5059	Kinesin-like protein	K10405	7e-34	141	cme:CMR497C	kinesin family member C1	-	-	-
Unigene0000092	251	gi|301092936|ref|XP_002997318.1|	68.9	3e-11	kinesin-like protein [Phytophthora infestans T30-4]	sp|Q9US03|KLP2_SCHPO	62	1e-09	Kinesin-like protein 2 OS=Schizosaccharomyces pombe (strain 972 / ATCC 24843) GN=klp2 PE=3 SV=1	SPAC664.10	62	3e-10	COG5059	Kinesin-like protein	K10405	8e-10	62	ath:AT5G54670	kinesin family member C1	-	-	-
Unigene0000093	258	gi|302838129|ref|XP_002950623.1|	58.5	4e-08	metalloproteinase, extracellular matrix glycoprotein VMP23 [Volvox carteri f. nagariensis]	sp|Q05860|FMN1_MOUSE	57.8	2e-08	Formin-1 OS=Mus musculus GN=Fmn1 PE=1 SV=2	XF0818	47	8e-06	COG2730	Endoglucanase	--	--	--	--	--	-	-	-
Unigene0000094	350	gi|452820617|gb|EME27657.1|	98.6	4e-20	NAD-dependent histone deacetylase SIR2 [Galdieria sulphuraria]	sp|Q25337|SIR2_LEIMA	106	4e-23	NAD-dependent protein deacetylase SIR2rp1 OS=Leishmania major GN=SIR2rp1 PE=2 SV=2	SPCC132.02	93.6	8e-20	COG0846	NAD-dependent protein deacetylases, SIR2 family	K11412	4e-16	82.8	ota:Ot09g02130	NAD-dependent deacetylase sirtuin 2 [EC:3.5.1.-]	-	-	-
Unigene0000095	269	--	--	--	--	--	--	--	--	--	--	--	--	--	--	--	--	--	--	-	-	-
Unigene0000096	357	gi|297607562|ref|NP_001060171.2|	55.5	4e-07	Os07g0596300 [Oryza sativa Japonica Group]	sp|Q6MWG9|FH18_ORYSJ	57	4e-08	Formin-like protein 18 OS=Oryza sativa subsp. japonica GN=FH18 PE=2 SV=1	--	--	--	--	--	--	--	--	--	--	-	-	-
Unigene0000097	219	gi|428178625|gb|EKX47500.1|	67	1e-10	small subunit ribosomal protein S3Ae, cytoplasmic [Guillardia theta CCMP2712]	sp|Q98TX2|RS3A_OPHHA	72	1e-12	40S ribosomal protein S3a OS=Ophiophagus hannah GN=RPS3A PE=2 SV=3	YML063w	48.1	4e-06	COG1890	Ribosomal protein S3AE	K02984	1e-10	64.7	vcn:VOLCADRAFT_109707	small subunit ribosomal protein S3Ae	-	-	-
Unigene0000098	570	gi|452823851|gb|EME30858.1|	181	7e-45	40S ribosomal protein S3A isoform 2 [Galdieria sulphuraria]	sp|A8QD49|RS3A_MALGO	180	5e-45	40S ribosomal protein S1 OS=Malassezia globosa (strain ATCC MYA-4612 / CBS 7966) GN=RPS1 PE=3 SV=1	SPAC22H12.04c	171	7e-43	COG1890	Ribosomal protein S3AE	K02984	2e-42	171	osa:4331966	small subunit ribosomal protein S3Ae	-	-	-
Unigene0000099	509	gi|299470456|emb|CBN78448.1|	199	3e-50	glutamyl-tRNA(Gln) amidotransferase, B subunit [Ectocarpus siliculosus]	sp|Q2RGY5|GATB_MOOTA	164	3e-40	Aspartyl/glutamyl-tRNA(Asn/Gln) amidotransferase subunit B OS=Moorella thermoacetica (strain ATCC 39073) GN=gatB PE=3 SV=1	aq_461	159	2e-39	COG0064	Asp-tRNAAsn/Glu-tRNAGln amidotransferase B subunit (PET112 homolog)	K02434	2e-42	171	cme:CMF178C	aspartyl-tRNA(Asn)/glutamyl-tRNA (Gln) amidotransferase subunit B [EC:6.3.5.6 6.3.5.7]	-	-	-
Unigene0000100	218	--	--	--	--	--	--	--	--	--	--	--	--	--	--	--	--	--	--	-	-	-
Unigene0000101	209	--	--	--	--	--	--	--	--	--	--	--	--	--	--	--	--	--	--	-	-	-
Unigene0000102	429	gi|298709646|emb|CBJ31455.1|	64.7	6e-10	SOS2 (SALT OVERLY SENSITIVE 2); kinase [Ectocarpus siliculosus]	sp|P54645|AAPK1_RAT	57.4	3e-08	5'-AMP-activated protein kinase catalytic subunit alpha-1 OS=Rattus norvegicus GN=Prkaa1 PE=1 SV=2	--	--	--	--	--	K00924	6e-09	59.3	cme:CMF139C	[EC:2.7.1.-]	-	-	-
Unigene0000103	365	gi|357452919|ref|XP_003596736.1|	50.8	9e-06	hypothetical protein MTR_2g084760, partial [Medicago truncatula]	--	--	--	--	--	--	--	--	--	--	--	--	--	--	-	-	-
Unigene0000104	332	gi|452824038|gb|EME31044.1|	73.6	1e-12	vacuolar sorting protein 29 isoform 2 [Galdieria sulphuraria]	--	--	--	--	--	--	--	--	--	K11367	9e-06	48.5	vcn:VOLCADRAFT_120343	chromodomain-helicase-DNA-binding protein 1 [EC:3.6.4.12]	-	-	-
Unigene0000105	376	--	--	--	--	--	--	--	--	--	--	--	--	--	--	--	--	--	--	-	-	-
Unigene0000106	403	--	--	--	--	--	--	--	--	--	--	--	--	--	--	--	--	--	--	-	-	-
Unigene0000107	448	--	--	--	--	--	--	--	--	--	--	--	--	--	--	--	--	--	--	-	-	-
Unigene0000108	508	gi|384248885|gb|EIE22368.1|	88.6	6e-17	phosphoglycerate mutase-like protein [Coccomyxa subellipsoidea C-169]	sp|Q9UT63|YKJ2_SCHPO	58.2	3e-08	Probable phosphatase C513.02 OS=Schizosaccharomyces pombe (strain 972 / ATCC 24843) GN=SPAC513.02 PE=3 SV=1	SPAC513.02	58.2	7e-09	COG0406	Fructose-2,6-bisphosphatase	--	--	--	--	--	-	-	-
Unigene0000109	435	gi|514791922|ref|XP_004972448.1|	61.2	7e-09	PREDICTED: proline-rich receptor-like protein kinase PERK10-like [Setaria italica]	sp|Q5ZMJ9|SRRM1_CHICK	55.1	2e-07	Serine/arginine repetitive matrix protein 1 OS=Gallus gallus GN=SRRM1 PE=2 SV=1	DR0479	48.9	3e-06	COG0744	Membrane carboxypeptidase (penicillin-binding protein)	--	--	--	--	--	-	-	-
Unigene0000110	253	--	--	--	--	--	--	--	--	--	--	--	--	--	--	--	--	--	--	-	-	-
Unigene0000111	202	gi|323452813|gb|EGB08686.1|	55.1	5e-07	expressed protein, partial [Aureococcus anophagefferens]	--	--	--	--	--	--	--	--	--	--	--	--	--	--	-	-	-
Unigene0000112	548	gi|159478264|ref|XP_001697224.1|	64.7	1e-09	intraflagellar transport protein 81 [Chlamydomonas reinhardtii]	sp|P83829|IFT81_RAT	85.1	3e-16	Intraflagellar transport protein 81 homolog OS=Rattus norvegicus GN=Ift81 PE=2 SV=1	--	--	--	--	--	--	--	--	--	--	-	-	-
Unigene0000113	721	gi|301091801|ref|XP_002896076.1|	152	7e-36	ras protein let-60 [Phytophthora infestans T30-4]	sp|P10114|RAP2A_HUMAN	159	2e-38	Ras-related protein Rap-2a OS=Homo sapiens GN=RAP2A PE=1 SV=1	SPAC17H9.09c	154	1e-37	COG1100	GTPase SAR1 and related small G proteins	K07974	4e-24	111	cme:CMT371C	Ras family, other	-	-	-
Unigene0000114	500	gi|514810010|ref|XP_004979819.1|	52.4	4e-06	PREDICTED: vegetative cell wall protein gp1-like [Setaria italica]	sp|Q0P678|ZCH18_MOUSE	49.7	9e-06	Zinc finger CCCH domain-containing protein 18 OS=Mus musculus GN=Zc3h18 PE=1 SV=1	--	--	--	--	--	--	--	--	--	--	-	-	-
Unigene0000115	417	gi|514775667|ref|XP_004968287.1|	57.8	7e-08	PREDICTED: loricrin-like isoform X1 [Setaria italica]	sp|Q6AYL5|SF3B4_RAT	54.3	2e-07	Splicing factor 3B subunit 4 OS=Rattus norvegicus GN=Sf3b4 PE=2 SV=1	--	--	--	--	--	--	--	--	--	--	-	-	-
Unigene0000116	359	--	--	--	--	--	--	--	--	--	--	--	--	--	--	--	--	--	--	-	-	-
Unigene0000117	421	gi|397641587|gb|EJK74737.1|	60.1	1e-08	trypsin-like serine protease [Thalassiosira oceanica]	sp|Q19AZ8|THRB_PIG	129	6e-30	Prothrombin OS=Sus scrofa GN=F2 PE=2 SV=1	VC1200	55.8	2e-08	COG5640	Secreted trypsin-like serine protease	--	--	--	--	--	-	-	-
Unigene0000118	403	gi|449518009|ref|XP_004166036.1|	125	3e-28	PREDICTED: isoaspartyl peptidase/L-asparaginase-like [Cucumis sativus]	sp|P30364|ASPG_LUPAN	119	8e-27	Isoaspartyl peptidase/L-asparaginase OS=Lupinus angustifolius PE=2 SV=1	VC2603	125	3e-29	COG1446	Asparaginase	K13051	5e-28	122	vvi:100250923	beta-aspartyl-peptidase (threonine type) [EC:3.4.19.5]	-	-	-
Unigene0000119	228	gi|357162703|ref|XP_003579495.1|	65.1	5e-10	PREDICTED: probable isoaspartyl peptidase/L-asparaginase 4-like [Brachypodium distachyon]	sp|Q6GM78|ASGL1_XENLA	81.3	2e-15	Isoaspartyl peptidase/L-asparaginase OS=Xenopus laevis GN=asrgl1 PE=2 SV=1	AGl3520	83.2	1e-16	COG1446	Asparaginase	K08657	3e-10	63.2	zma:100272436	taspase, threonine aspartase, 1 [EC:3.4.25.-]	-	-	-
Unigene0000120	230	--	--	--	--	--	--	--	--	--	--	--	--	--	--	--	--	--	--	-	-	-
Unigene0000121	349	--	--	--	--	--	--	--	--	--	--	--	--	--	--	--	--	--	--	-	-	-
Unigene0000122	201	--	--	--	--	--	--	--	--	--	--	--	--	--	--	--	--	--	--	-	-	-
Unigene0000123	295	--	--	--	--	sp|P21976|NDUA8_NEUCR	61.2	2e-09	NADH-ubiquinone oxidoreductase 20.8 kDa subunit OS=Neurospora crassa (strain ATCC 24698 / 74-OR23-1A / CBS 708.71 / DSM 1257 / FGSC 987) GN=B1O14.280 PE=1 SV=2	--	--	--	--	--	--	--	--	--	--	-	-	-
Unigene0000124	252	--	--	--	--	sp|Q8C172|CERS6_MOUSE	64.7	2e-10	Ceramide synthase 6 OS=Mus musculus GN=Cers6 PE=1 SV=1	--	--	--	--	--	--	--	--	--	--	-	-	-
Unigene0000125	235	--	--	--	--	--	--	--	--	--	--	--	--	--	--	--	--	--	--	-	-	-
Unigene0000126	238	--	--	--	--	--	--	--	--	--	--	--	--	--	--	--	--	--	--	-	-	-
Unigene0000127	445	gi|298710072|emb|CBJ31788.1|	69.3	2e-11	NADH dehydrogenase (ubiquinone) [Ectocarpus siliculosus]	--	--	--	--	--	--	--	--	--	--	--	--	--	--	-	-	-
Unigene0000128	331	gi|508707060|gb|EOX98956.1|	164	4e-40	Clathrin adaptor complex small chain family protein [Theobroma cacao]	sp|Q9DB50|AP1S2_MOUSE	181	1e-45	AP-1 complex subunit sigma-2 OS=Mus musculus GN=Ap1s2 PE=2 SV=1	SPAP27G11.06c	154	3e-38	COG5030	Clathrin adaptor complex, small subunit	K12394	6e-41	165	pop:POPTR_731013	AP-1 complex subunit sigma 1/2	-	-	-
Unigene0000129	256	--	--	--	--	--	--	--	--	--	--	--	--	--	--	--	--	--	--	-	-	-
Unigene0000130	218	--	--	--	--	--	--	--	--	--	--	--	--	--	--	--	--	--	--	-	-	-
Unigene0000131	279	gi|18414065|ref|NP_567410.1|	149	2e-35	Inosine triphosphate pyrophosphatase [Arabidopsis thaliana]	sp|Q8L968|ITPA_ARATH	149	7e-36	Inosine triphosphate pyrophosphatase OS=Arabidopsis thaliana GN=At4g13720 PE=2 SV=1	SPCC830.10	93.2	1e-19	COG0127	Xanthosine triphosphate pyrophosphatase	K01519	5e-36	149	ath:AT4G13720	nucleoside-triphosphate pyrophosphatase [EC:3.6.1.19]	-	-	-
Unigene0000132	470	gi|452823730|gb|EME30738.1|	71.2	7e-12	acyl-CoA-binding protein [Galdieria sulphuraria]	sp|P45882|ACBP_ANAPL	54.3	3e-07	Acyl-CoA-binding protein OS=Anas platyrhynchos GN=DBI PE=3 SV=1	YGR037c	48.5	5e-06	COG4281	Acyl-CoA-binding protein	--	--	--	--	--	-	-	-
Unigene0000133	217	--	--	--	--	--	--	--	--	--	--	--	--	--	--	--	--	--	--	-	-	-
Unigene0000134	460	gi|460378990|ref|XP_004235248.1|	52.8	3e-06	PREDICTED: uncharacterized protein LOC101262294 isoform 2 [Solanum lycopersicum]	--	--	--	--	--	--	--	--	--	--	--	--	--	--	-	-	-
Unigene0000135	1103	gi|159470935|ref|XP_001693612.1|	322	1e-86	leukotriene A-4 hydrolase [Chlamydomonas reinhardtii]	sp|O09175|AMPB_RAT	449	1e-125	Aminopeptidase B OS=Rattus norvegicus GN=Rnpep PE=1 SV=2	YNL045w	261	1e-69	COG0308	Aminopeptidase N	K01254	2e-87	322	cre:CHLREDRAFT_113845	leukotriene-A4 hydrolase [EC:3.3.2.6]	-	-	-
Unigene0000136	317	gi|514800345|ref|XP_004975100.1|	149	2e-35	PREDICTED: eukaryotic peptide chain release factor GTP-binding subunit ERF3A-like [Setaria italica]	sp|Q8R050|ERF3A_MOUSE	154	1e-37	Eukaryotic peptide chain release factor GTP-binding subunit ERF3A OS=Mus musculus GN=Gspt1 PE=1 SV=2	SPCC584.04	149	1e-36	COG5256	Translation elongation factor EF-1alpha (GTPase)	K03267	6e-36	148	cme:CML259C	peptide chain release factor subunit 3	-	-	-
Unigene0000137	262	gi|478694386|gb|AGJ50622.1|	179	2e-44	chlorophyll a/b binding protein [Salicornia brachiata]	sp|P12333|CB2A_SPIOL	178	1e-44	Chlorophyll a-b binding protein, chloroplastic OS=Spinacia oleracea PE=1 SV=1	--	--	--	--	--	K08912	5e-45	178	sbi:SORBI_03g027040	light-harvesting complex II chlorophyll a/b binding protein 1	-	-	-
Unigene0000138	248	gi|115448817|ref|NP_001048188.1|	97.1	1e-19	Os02g0760300 [Oryza sativa Japonica Group]	sp|Q8LGG0|FKB12_ARATH	85.9	7e-17	Peptidyl-prolyl cis-trans isomerase FKBP12 OS=Arabidopsis thaliana GN=FKBP12 PE=1 SV=2	alr0577	67.4	6e-12	COG0545	FKBP-type peptidyl-prolyl cis-trans isomerases 1	K01802	2e-20	97.1	osa:4330800	peptidylprolyl isomerase [EC:5.2.1.8]	-	-	-
Unigene0000139	753	gi|413939441|gb|AFW73992.1|	159	6e-38	thioredoxin [Zea mays]	sp|Q6ICB0|DESI1_HUMAN	131	6e-30	Desumoylating isopeptidase 1 OS=Homo sapiens GN=DESI1 PE=1 SV=1	DR0479	62.8	6e-10	COG0744	Membrane carboxypeptidase (penicillin-binding protein)	--	--	--	--	--	-	-	-
Unigene0000140	206	--	--	--	--	--	--	--	--	--	--	--	--	--	--	--	--	--	--	-	-	-
Unigene0000141	238	gi|301113300|ref|XP_002998420.1|	137	6e-32	H/ACA ribonucleoprotein complex subunit 4 [Phytophthora infestans T30-4]	sp|Q9LD90|CBF5_ARATH	134	2e-31	H/ACA ribonucleoprotein complex subunit 4 OS=Arabidopsis thaliana GN=CBF5 PE=1 SV=1	YLR175w	120	5e-28	COG0130	Pseudouridine synthase	K11131	9e-32	134	ppp:PHYPADRAFT_195956	H/ACA ribonucleoprotein complex subunit 4 [EC:5.4.99.-]	-	-	-
Unigene0000142	287	gi|422294938|gb|EKU22238.1|	172	3e-42	H/ACA ribonucleoprotein complex subunit 4 [Nannochloropsis gaditana CCMP526]	sp|Q9LD90|CBF5_ARATH	167	1e-41	H/ACA ribonucleoprotein complex subunit 4 OS=Arabidopsis thaliana GN=CBF5 PE=1 SV=1	SPAC29A4.04c	159	9e-40	COG0130	Pseudouridine synthase	K11131	2e-42	170	vvi:100258019	H/ACA ribonucleoprotein complex subunit 4 [EC:5.4.99.-]	-	-	-
Unigene0000143	440	gi|356573319|ref|XP_003554809.1|	135	4e-31	PREDICTED: polyribonucleotide nucleotidyltransferase-like [Glycine max]	sp|Q15VD4|PNP_PSEA6	245	6e-65	Polyribonucleotide nucleotidyltransferase OS=Pseudoalteromonas atlantica (strain T6c / ATCC BAA-1087) GN=pnp PE=3 SV=1	VC0647	238	4e-63	COG1185	Polyribonucleotide nucleotidyltransferase (polynucleotide phosphorylase)	K00962	8e-30	128	vvi:100257571	polyribonucleotide nucleotidyltransferase [EC:2.7.7.8]	-	-	-
Unigene0000144	260	--	--	--	--	--	--	--	--	--	--	--	--	--	--	--	--	--	--	-	-	-
Unigene0000145	874	gi|412992678|emb|CCO18658.1|	199	9e-50	ATP-sulfurylase [Bathycoccus prasinos]	sp|Q8J0I4|MET3_MUCCL	355	2e-97	Sulfate adenylyltransferase OS=Mucor circinelloides f. lusitanicus GN=MET3 PE=3 SV=1	YJR010w	325	6e-89	COG2046	ATP sulfurylase (sulfate adenylyltransferase)	K00958	7e-90	330	zma:100192512	sulfate adenylyltransferase [EC:2.7.7.4]	-	-	-
Unigene0000146	323	gi|460390887|ref|XP_004241056.1|	69.7	2e-11	PREDICTED: 3-ketodihydrosphingosine reductase-like [Solanum lycopersicum]	sp|Q556J2|KDSR_DICDI	80.5	3e-15	3-ketodihydrosphingosine reductase OS=Dictyostelium discoideum GN=ksrA-1 PE=3 SV=1	Rv0687	57.8	5e-09	COG1028	Dehydrogenases with different specificities (related to short-chain alcohol dehydrogenases)	K04708	2e-16	84	cre:CHLREDRAFT_55666	3-dehydrosphinganine reductase [EC:1.1.1.102]	-	-	-
Unigene0000147	1106	--	--	--	--	sp|P16818|UL61_HCMVA	53.1	4e-06	Uncharacterized protein UL61 OS=Human cytomegalovirus (strain AD169) GN=UL61 PE=4 SV=1	--	--	--	--	--	--	--	--	--	--	-	-	-
Unigene0000148	256	gi|301117544|ref|XP_002906500.1|	72.8	2e-12	regulator of chromosome condensation (RCC1)-like protein [Phytophthora infestans T30-4]	sp|Q9VR91|HERC2_DROME	64.7	2e-10	Probable E3 ubiquitin-protein ligase HERC2 OS=Drosophila melanogaster GN=HERC2 PE=1 SV=3	SPAC19D5.04	50.1	1e-06	COG5021	Ubiquitin-protein ligase	K10588	1e-06	51.6	sbi:SORBI_01g011845	ubiquitin-protein ligase E3 B [EC:6.3.2.19]	-	-	-
Unigene0000149	1863	gi|225450669|ref|XP_002283093.1|	63.9	1e-08	PREDICTED: eukaryotic translation initiation factor 3 subunit A [Vitis vinifera]	sp|O96923|GNRA_DICDI	72	1e-11	Gelsolin-related protein of 125 kDa OS=Dictyostelium discoideum GN=gnrA PE=1 SV=1	aq_157	61.6	4e-09	COG2825	Outer membrane protein	K03254	3e-09	63.9	vvi:100244162	translation initiation factor 3 subunit A	-	-	-
Unigene0000150	255	--	--	--	--	--	--	--	--	--	--	--	--	--	--	--	--	--	--	-	-	-
Unigene0000151	1680	gi|449017309|dbj|BAM80711.1|	86.7	2e-15	cytochrome c oxidase subunit Vb [Cyanidioschyzon merolae strain 10D]	sp|A8M746|IF2_SALAI	69.7	6e-11	Translation initiation factor IF-2 OS=Salinispora arenicola (strain CNS-205) GN=infB PE=3 SV=1	--	--	--	--	--	K02265	3e-16	86.7	cme:CML098C	cytochrome c oxidase subunit Vb [EC:1.9.3.1]	-	-	-
Unigene0000152	252	gi|485605449|gb|EOD05559.1|	53.1	2e-06	hypothetical protein EMIHUDRAFT_121455 [Emiliania huxleyi CCMP1516]	sp|C5BWS3|IF2_BEUC1	50.4	3e-06	Translation initiation factor IF-2 OS=Beutenbergia cavernae (strain ATCC BAA-8 / DSM 12333 / NBRC 16432) GN=infB PE=3 SV=1	--	--	--	--	--	--	--	--	--	--	-	-	-
Unigene0000153	1408	gi|452820442|gb|EME27484.1|	170	9e-41	small GTP-binding protein of Ras family [Galdieria sulphuraria]	sp|Q550Q4|RHEB_DICDI	149	7e-35	GTP-binding protein Rheb homolog OS=Dictyostelium discoideum GN=rheb PE=3 SV=1	SPAC17H9.09c	120	6e-27	COG1100	GTPase SAR1 and related small G proteins	K07974	4e-41	169	cme:CMT371C	Ras family, other	-	-	-
Unigene0000154	876	gi|428179797|gb|EKX48666.1|	352	9e-96	large subunit ribosomal protein L3e, cytoplasmic [Guillardia theta CCMP2712]	sp|O16797|RL3_DROME	380	5e-105	60S ribosomal protein L3 OS=Drosophila melanogaster GN=RpL3 PE=2 SV=3	SPAPB8E5.06c	333	2e-91	COG0087	Ribosomal protein L3	K02925	1e-91	335	zma:100192516	large subunit ribosomal protein L3e	-	-	-
Unigene0000155	388	gi|357443613|ref|XP_003592084.1|	191	4e-48	L3 Ribosomal protein [Medicago truncatula]	sp|P21531|RL3_RAT	188	8e-48	60S ribosomal protein L3 OS=Rattus norvegicus GN=Rpl3 PE=1 SV=3	SPAC17A5.03	188	2e-48	COG0087	Ribosomal protein L3	K02925	3e-48	189	rcu:RCOM_0959710	large subunit ribosomal protein L3e	-	-	-
Unigene0000156	678	gi|485636161|gb|EOD30760.1|	61.6	1e-08	hypothetical protein EMIHUDRAFT_460685, partial [Emiliania huxleyi CCMP1516]	sp|Q9UQ35|SRRM2_HUMAN	61.6	5e-09	Serine/arginine repetitive matrix protein 2 OS=Homo sapiens GN=SRRM2 PE=1 SV=2	--	--	--	--	--	--	--	--	--	--	-	-	-
Unigene0000157	556	--	--	--	--	--	--	--	--	--	--	--	--	--	--	--	--	--	--	-	-	-
Unigene0000158	414	gi|301092583|ref|XP_002997146.1|	100	1e-20	atlastin-like protein [Phytophthora infestans T30-4]	sp|Q6DD88|ATLA3_HUMAN	51.2	2e-06	Atlastin-3 OS=Homo sapiens GN=ATL3 PE=1 SV=1	--	--	--	--	--	--	--	--	--	--	-	-	-
Unigene0000159	255	--	--	--	--	--	--	--	--	--	--	--	--	--	--	--	--	--	--	-	-	-
Unigene0000160	325	gi|323451156|gb|EGB07034.1|	53.5	1e-06	hypothetical protein AURANDRAFT_71909 [Aureococcus anophagefferens]	--	--	--	--	--	--	--	--	--	--	--	--	--	--	-	-	-
Unigene0000161	1665	gi|255084165|ref|XP_002508657.1|	223	9e-57	choline transporter like family [Micromonas sp. RCC299]	sp|Q6GN42|CTL4_XENLA	207	1e-52	Choline transporter-like protein 4 OS=Xenopus laevis GN=slc44a4 PE=2 SV=1	--	--	--	--	--	--	--	--	--	--	-	-	-
Unigene0000162	404	gi|460397334|ref|XP_004244222.1|	57	1e-07	PREDICTED: choline transporter-like protein 2-like [Solanum lycopersicum]	sp|Q9I9B9|CTL1_TORMA	53.5	4e-07	Choline transporter-like protein 1 OS=Torpedo marmorata GN=slc44a1 PE=1 SV=1	--	--	--	--	--	--	--	--	--	--	-	-	-
Unigene0000163	247	--	--	--	--	--	--	--	--	--	--	--	--	--	--	--	--	--	--	-	-	-
Unigene0000164	331	gi|311692314|dbj|BAJ24888.1|	67.4	9e-11	LOV/LOV protein 2 [Physcomitrella patens]	sp|Q01371|WC1_NEUCR	73.9	3e-13	White collar 1 protein OS=Neurospora crassa (strain ATCC 24698 / 74-OR23-1A / CBS 708.71 / DSM 1257 / FGSC 987) GN=wc-1 PE=2 SV=2	CC0285_1	58.2	4e-09	COG2202	FOG: PAS/PAC domain	K08282	1e-09	61.6	olu:OSTLU_40751	non-specific serine/threonine protein kinase [EC:2.7.11.1]	-	-	-
Unigene0000165	295	gi|301104330|ref|XP_002901250.1|	53.1	2e-06	conserved hypothetical protein [Phytophthora infestans T30-4]	--	--	--	--	--	--	--	--	--	--	--	--	--	--	-	-	-
Unigene0000166	552	gi|530728513|gb|EQC26755.1|	52.8	4e-06	serine/threonine protein kinase, partial [Saprolegnia diclina VS20]	--	--	--	--	--	--	--	--	--	--	--	--	--	--	-	-	-
Unigene0000167	359	gi|14018072|gb|AAK52135.1|AC084380_8	50.8	9e-06	transposon protein, putative, CACTA, En/Spm sub-class [Oryza sativa Japonica Group]	sp|Q5SS00|ZDBF2_MOUSE	50.1	5e-06	DBF4-type zinc finger-containing protein 2 homolog OS=Mus musculus GN=Zdbf2 PE=2 SV=1	--	--	--	--	--	--	--	--	--	--	-	-	-
Unigene0000168	1897	gi|507111275|emb|CDF35004.1|	542	1e-152	coproporphyrinogen III oxidase [Chondrus crispus]	sp|P35055|HEM6_SOYBN	429	3e-119	Coproporphyrinogen-III oxidase, chloroplastic OS=Glycine max GN=CPX PE=1 SV=1	YDR044w	332	1e-90	COG0408	Coproporphyrinogen III oxidase	K00228	2e-126	452	cme:CMO136C	coproporphyrinogen III oxidase [EC:1.3.3.3]	-	-	-
Unigene0000169	4518	gi|452819958|gb|EME27007.1|	504	1e-140	propionyl-CoA carboxylase beta chain [Galdieria sulphuraria]	sp|P53003|PCCB_SACEN	449	1e-124	Propionyl-CoA carboxylase beta chain OS=Saccharopolyspora erythraea (strain NRRL 23338) GN=pccB PE=3 SV=2	MT3379.1	449	2e-125	COG4799	Acetyl-CoA carboxylase, carboxyltransferase component (subunits alpha and beta)	K01966	2e-130	467	cme:CMM132C	propionyl-CoA carboxylase beta chain [EC:6.4.1.3]	-	-	-
Unigene0000170	262	gi|357113589|ref|XP_003558585.1|	171	6e-42	PREDICTED: polyol transporter 5-like [Brachypodium distachyon]	sp|Q8VZ80|PLT5_ARATH	127	2e-29	Polyol transporter 5 OS=Arabidopsis thaliana GN=PLT5 PE=1 SV=2	--	--	--	--	--	--	--	--	--	--	-	-	-
Unigene0000171	238	--	--	--	--	--	--	--	--	--	--	--	--	--	--	--	--	--	--	-	-	-
Unigene0000172	562	gi|485648766|gb|EOD41672.1|	56.6	3e-07	hypothetical protein EMIHUDRAFT_94911 [Emiliania huxleyi CCMP1516]	--	--	--	--	--	--	--	--	--	--	--	--	--	--	-	-	-
Unigene0000173	366	gi|452818834|gb|EME26002.1|	99.4	2e-20	uroporphyrin-III C-methyltransferase, partial [Galdieria sulphuraria]	sp|P42451|SUMT_SYNE7	96.7	4e-20	Uroporphyrinogen-III C-methyltransferase OS=Synechococcus elongatus (strain PCC 7942) GN=cobA PE=3 SV=1	alr3450_1	94.4	5e-20	COG0007	Uroporphyrinogen-III methylase	--	--	--	--	--	-	-	-
Unigene0000174	547	gi|308044537|ref|NP_001183891.1|	62	7e-09	uncharacterized protein LOC100502484 [Zea mays]	sp|P38433|ACE1_CAEEL	55.5	2e-07	Acetylcholinesterase 1 OS=Caenorhabditis elegans GN=ace-1 PE=1 SV=1	--	--	--	--	--	--	--	--	--	--	-	-	-
Unigene0000175	262	gi|414591319|tpg|DAA41890.1|	51.2	7e-06	TPA: hypothetical protein ZEAMMB73_696595 [Zea mays]	--	--	--	--	--	--	--	--	--	--	--	--	--	--	-	-	-
Unigene0000176	601	gi|530728804|gb|EQC27046.1|	291	9e-78	lathosterol oxidase [Saprolegnia diclina VS20]	sp|O75845|SC5D_HUMAN	284	3e-76	Lathosterol oxidase OS=Homo sapiens GN=SC5DL PE=1 SV=2	YLR056w	247	1e-65	COG3000	Sterol desaturase	K00227	1e-44	178	olu:OSTLU_6297	lathosterol oxidase [EC:1.14.21.6]	-	-	-
Unigene0000177	607	gi|485622646|gb|EOD18991.1|	79.3	5e-14	hypothetical protein EMIHUDRAFT_255773 [Emiliania huxleyi CCMP1516]	sp|P14000|ARS_HEMPU	93.2	1e-18	Arylsulfatase OS=Hemicentrotus pulcherrimus PE=1 SV=1	SMb20915	51.6	1e-06	COG3119	Arylsulfatase A and related enzymes	--	--	--	--	--	-	-	-
Unigene0000178	439	gi|298706368|emb|CBJ29377.1|	71.6	5e-12	Formylglycine-dependent sulfatase [Ectocarpus siliculosus]	sp|Q571E4|GALNS_MOUSE	126	6e-29	N-acetylgalactosamine-6-sulfatase OS=Mus musculus GN=Galns PE=2 SV=2	SMa1683	92.8	2e-19	COG3119	Arylsulfatase A and related enzymes	--	--	--	--	--	-	-	-
Unigene0000179	577	gi|397585328|gb|EJK53241.1|	68.6	8e-11	hypothetical protein THAOC_27371, partial [Thalassiosira oceanica]	--	--	--	--	--	--	--	--	--	--	--	--	--	--	-	-	-
Unigene0000180	234	gi|298705625|emb|CBJ28876.1|	91.3	6e-18	GTPBP1, EF1alpha-like GTPase [Ectocarpus siliculosus]	sp|Q5XGS8|GTPB1_XENLA	84.7	2e-16	GTP-binding protein 1 OS=Xenopus laevis GN=gtpbp1 PE=2 SV=1	PAE1764	75.5	2e-14	COG5258	GTPase	--	--	--	--	--	-	-	-
Unigene0000181	369	gi|298705625|emb|CBJ28876.1|	126	1e-28	GTPBP1, EF1alpha-like GTPase [Ectocarpus siliculosus]	sp|Q5XGS8|GTPB1_XENLA	109	6e-24	GTP-binding protein 1 OS=Xenopus laevis GN=gtpbp1 PE=2 SV=1	PAE1764	80.9	5e-16	COG5258	GTPase	--	--	--	--	--	-	-	-
Unigene0000182	360	--	--	--	--	--	--	--	--	--	--	--	--	--	--	--	--	--	--	-	-	-
Unigene0000183	536	gi|348674237|gb|EGZ14056.1|	157	1e-37	Mitochondrial/chloroplast ribosomal protein L17 [Phytophthora sojae]	sp|Q8XV39|RL17_RALSO	133	8e-31	50S ribosomal protein L17 OS=Ralstonia solanacearum (strain GMI1000) GN=rplQ PE=3 SV=1	RSc2992	133	2e-31	COG0203	Ribosomal protein L17	K02879	7e-34	142	rcu:RCOM_1460430	large subunit ribosomal protein L17	-	-	-
Unigene0000184	305	--	--	--	--	--	--	--	--	--	--	--	--	--	--	--	--	--	--	-	-	-
Unigene0000185	244	--	--	--	--	--	--	--	--	--	--	--	--	--	--	--	--	--	--	-	-	-
Unigene0000186	1212	gi|302837680|ref|XP_002950399.1|	57.4	7e-07	hypothetical protein VOLCADRAFT_104654 [Volvox carteri f. nagariensis]	--	--	--	--	--	--	--	--	--	--	--	--	--	--	-	-	-
Unigene0000187	1040	gi|223993143|ref|XP_002286255.1|	306	5e-82	adenine nucleotide translocator; ATP/ADP translocase [Thalassiosira pseudonana CCMP1335]	sp|P31692|ADT_PARKE	295	5e-79	ADP,ATP carrier protein OS=Parachlorella kessleri PE=3 SV=1	--	--	--	--	--	K05863	1e-77	289	olu:OSTLU_17060	solute carrier family 25 (mitochondrial adenine nucleotide translocator), member 4/5/6/31	-	-	-
Unigene0000188	1278	gi|507110882|emb|CDF34621.1|	202	1e-50	40S ribosomal protein S12 [Chondrus crispus]	sp|Q9SMI3|RS12_CYAPA	176	3e-43	40S ribosomal protein S12 OS=Cyanophora paradoxa GN=RPS12 PE=2 SV=1	SPCC962.04	142	2e-33	COG1358	Ribosomal protein HS6-type (S12/L30/L7a)	K02951	4e-42	172	osa:4342771	small subunit ribosomal protein S12e	-	-	-
Unigene0000189	501	gi|7248459|gb|AAF43497.1|AF134579_1	53.5	2e-06	arabinogalactan protein [Zea mays]	--	--	--	--	--	--	--	--	--	--	--	--	--	--	-	-	-
Unigene0000190	266	--	--	--	--	--	--	--	--	--	--	--	--	--	--	--	--	--	--	-	-	-
Unigene0000191	1090	gi|530733637|gb|EQC31879.1|	145	2e-33	TKL protein kinase [Saprolegnia diclina VS20]	sp|Q02357|ANK1_MOUSE	150	2e-35	Ankyrin-1 OS=Mus musculus GN=Ank1 PE=1 SV=2	all2748	129	1e-29	COG0666	FOG: Ankyrin repeat	--	--	--	--	--	-	-	-
Unigene0000192	217	gi|255078420|ref|XP_002502790.1|	60.8	9e-09	predicted protein [Micromonas sp. RCC299]	sp|Q9D7V9|NAAA_MOUSE	60.8	3e-09	N-acylethanolamine-hydrolyzing acid amidase OS=Mus musculus GN=Naaa PE=2 SV=2	--	--	--	--	--	--	--	--	--	--	-	-	-
Unigene0000193	619	--	--	--	--	--	--	--	--	--	--	--	--	--	--	--	--	--	--	-	-	-
Unigene0000194	214	--	--	--	--	--	--	--	--	--	--	--	--	--	--	--	--	--	--	-	-	-
Unigene0000195	673	gi|297850070|ref|XP_002892916.1|	70.5	3e-11	expressed protein [Arabidopsis lyrata subsp. lyrata]	sp|Q9SEE9|SR45_ARATH	66.2	2e-10	Arginine/serine-rich protein 45 OS=Arabidopsis thaliana GN=SR45 PE=1 SV=1	DR0479	63.5	3e-10	COG0744	Membrane carboxypeptidase (penicillin-binding protein)	--	--	--	--	--	-	-	-
Unigene0000196	346	gi|308806584|ref|XP_003080603.1|	93.2	2e-18	Endonuclease/exonuclease/phosphatase (ISS) [Ostreococcus tauri]	--	--	--	--	--	--	--	--	--	--	--	--	--	--	-	-	-
Unigene0000197	490	gi|422295696|gb|EKU22995.1|	115	3e-25	endonuclease exonuclease phosphatase [Nannochloropsis gaditana CCMP526]	--	--	--	--	--	--	--	--	--	--	--	--	--	--	-	-	-
Unigene0000198	1380	gi|600118|emb|CAA84230.1|	52.4	2e-15	extensin-like protein [Zea mays]	sp|Q9UQ35|SRRM2_HUMAN	85.5	9e-16	Serine/arginine repetitive matrix protein 2 OS=Homo sapiens GN=SRRM2 PE=1 SV=2	RSc1191	59.7	1e-08	COG2812	DNA polymerase III, gamma/tau subunits	--	--	--	--	--	-	-	-
Unigene0000199	1234	gi|254033594|gb|ACT55265.1|	139	1e-31	formin 2B [Physcomitrella patens]	sp|Q95JC9|PRP_PIG	150	2e-35	Basic proline-rich protein OS=Sus scrofa PE=1 SV=2	Rv3876	73.2	9e-13	COG0455	ATPases involved in chromosome partitioning	--	--	--	--	--	-	-	-
Unigene0000200	292	gi|301114000|ref|XP_002998770.1|	118	4e-26	cell division control protein 42 [Phytophthora infestans T30-4]	sp|Q6RUV5|RAC1_RAT	125	7e-29	Ras-related C3 botulinum toxin substrate 1 OS=Rattus norvegicus GN=Rac1 PE=1 SV=1	SPAC110.03	107	7e-24	COG1100	GTPase SAR1 and related small G proteins	K07975	3e-23	106	ath:AT2G44690	Rho family, other	-	-	-
Unigene0000201	368	gi|530736642|gb|EQC34884.1|	61.6	5e-09	hypothetical protein SDRG_07684 [Saprolegnia diclina VS20]	sp|B4RSW4|RL25_ALTMD	238	1e-62	50S ribosomal protein L25 OS=Alteromonas macleodii (strain DSM 17117 / Deep ecotype) GN=rplY PE=3 SV=1	XF2643	116	1e-26	COG1825	Ribosomal protein L25 (general stress protein Ctc)	--	--	--	--	--	-	-	-
Unigene0000202	204	--	--	--	--	sp|B4RSW4|RL25_ALTMD	130	3e-30	50S ribosomal protein L25 OS=Alteromonas macleodii (strain DSM 17117 / Deep ecotype) GN=rplY PE=3 SV=1	PA4671	75.5	2e-14	COG1825	Ribosomal protein L25 (general stress protein Ctc)	--	--	--	--	--	-	-	-
Unigene0000203	731	gi|9843651|emb|CAC03679.1|	78.2	2e-13	SRM102 [Arabidopsis thaliana]	sp|A8XAC4|BRE3_CAEBR	151	5e-36	Beta-1,4-mannosyltransferase bre-3 OS=Caenorhabditis briggsae GN=bre-3 PE=3 SV=1	CC0042	52.8	6e-07	COG0532	Translation initiation factor 2 (IF-2; GTPase)	K13171	4e-14	78.2	ath:AT2G29210	serine/arginine repetitive matrix protein 1	-	-	-
Unigene0000204	611	--	--	--	--	--	--	--	--	--	--	--	--	--	--	--	--	--	--	-	-	-
Unigene0000205	909	gi|530733706|gb|EQC31948.1|	64.3	4e-09	hypothetical protein SDRG_10463 [Saprolegnia diclina VS20]	--	--	--	--	--	--	--	--	--	--	--	--	--	--	-	-	-
Unigene0000206	2177	gi|357448019|ref|XP_003594285.1|	57	2e-06	14 kDa proline-rich protein DC2.15 [Medicago truncatula]	sp|Q52KI8|SRRM1_MOUSE	68.2	3e-10	Serine/arginine repetitive matrix protein 1 OS=Mus musculus GN=Srrm1 PE=1 SV=2	--	--	--	--	--	--	--	--	--	--	-	-	-
Unigene0000207	1100	gi|301106871|ref|XP_002902518.1|	87	7e-16	protocadherin-like protein [Phytophthora infestans T30-4]	sp|Q02020|FIBB_CHICK	557	6e-158	Fibrinogen beta chain (Fragment) OS=Gallus gallus GN=FGB PE=1 SV=1	--	--	--	--	--	--	--	--	--	--	-	-	-
Unigene0000208	278	--	--	--	--	sp|Q02020|FIBB_CHICK	187	1e-47	Fibrinogen beta chain (Fragment) OS=Gallus gallus GN=FGB PE=1 SV=1	--	--	--	--	--	--	--	--	--	--	-	-	-
Unigene0000209	984	gi|460411645|ref|XP_004251216.1|	263	4e-69	PREDICTED: dnaJ protein homolog [Solanum lycopersicum]	sp|Q04960|DNJH_CUCSA	248	4e-65	DnaJ protein homolog OS=Cucumis sativus GN=DNAJ1 PE=2 SV=1	YNL064c	213	3e-55	COG0484	DnaJ-class molecular chaperone with C-terminal Zn finger domain	K09503	4e-66	251	vvi:100233131	DnaJ homolog subfamily A member 2	-	-	-
Unigene0000210	841	gi|452823132|gb|EME30145.1|	142	1e-32	glucosyl transferase [Galdieria sulphuraria]	sp|Q95JC9|PRP_PIG	100	1e-20	Basic proline-rich protein OS=Sus scrofa PE=1 SV=2	Rv3876	66.6	5e-11	COG0455	ATPases involved in chromosome partitioning	--	--	--	--	--	-	-	-
Unigene0000211	320	gi|15218954|ref|NP_176199.1|	58.2	6e-08	formin-like protein 7 [Arabidopsis thaliana]	sp|Q9XIE0|FH7_ARATH	58.2	2e-08	Formin-like protein 7 OS=Arabidopsis thaliana GN=FH7 PE=2 SV=1	--	--	--	--	--	--	--	--	--	--	-	-	-
Unigene0000212	2746	gi|343198390|gb|AEM05968.1|	450	1e-125	myosin VIII D [Physcomitrella patens]	sp|P91443|HUM6_CAEEL	478	1e-133	Unconventional myosin heavy chain 6 OS=Caenorhabditis elegans GN=hum-6 PE=1 SV=1	YOR326w	441	4e-123	COG5022	Myosin heavy chain	--	--	--	--	--	-	-	-
Unigene0000213	446	--	--	--	--	--	--	--	--	--	--	--	--	--	--	--	--	--	--	-	-	-
Unigene0000214	1118	gi|323449617|gb|EGB05504.1|	85.5	2e-15	hypothetical protein AURANDRAFT_66375 [Aureococcus anophagefferens]	--	--	--	--	--	--	--	--	--	--	--	--	--	--	-	-	-
Unigene0000215	235	--	--	--	--	sp|P15704|GUN_CLOSA	78.2	2e-14	Endoglucanase OS=Clostridium saccharobutylicum GN=eglA PE=3 SV=1	CAC0706	69.3	2e-12	COG2730	Endoglucanase	--	--	--	--	--	-	-	-
Unigene0000216	368	--	--	--	--	--	--	--	--	--	--	--	--	--	--	--	--	--	--	-	-	-
Unigene0000217	766	gi|160331436|ref|XP_001712425.1|	118	1e-25	mrs2 [Hemiselmis andersenii]	sp|Q9SAH0|MRS2A_ARATH	75.5	4e-13	Magnesium transporter MRS2-10 OS=Arabidopsis thaliana GN=MRS2-10 PE=2 SV=1	--	--	--	--	--	--	--	--	--	--	-	-	-
Unigene0000218	477	--	--	--	--	--	--	--	--	--	--	--	--	--	--	--	--	--	--	-	-	-
Unigene0000219	288	--	--	--	--	--	--	--	--	--	--	--	--	--	--	--	--	--	--	-	-	-
Unigene0000220	688	gi|323457078|gb|EGB12944.1|	68.2	2e-10	expressed protein, partial [Aureococcus anophagefferens]	sp|A0JUU0|IF2_ARTS2	62.8	2e-09	Translation initiation factor IF-2 OS=Arthrobacter sp. (strain FB24) GN=infB PE=3 SV=1	RSc0539	53.5	3e-07	COG0513	Superfamily II DNA and RNA helicases	--	--	--	--	--	-	-	-
Unigene0000221	1177	gi|325192947|emb|CCA27331.1|	236	8e-61	methylcrotonoylCoA carboxylase subunit alpha putativ [Albugo laibachii Nc14]	sp|Q54KE6|MCCA_DICDI	283	2e-75	Methylcrotonoyl-CoA carboxylase subunit alpha, mitochondrial OS=Dictyostelium discoideum GN=mccA PE=3 SV=1	RSc0265	238	1e-62	COG4770	Acetyl/propionyl-CoA carboxylase, alpha subunit	K01968	3e-57	222	ppp:PHYPADRAFT_176782	3-methylcrotonyl-CoA carboxylase alpha subunit [EC:6.4.1.4]	-	-	-
Unigene0000222	1071	gi|299116161|emb|CBN76068.1|	425	1e-117	carboxylase [Ectocarpus siliculosus]	sp|Q54KE6|MCCA_DICDI	437	5e-122	Methylcrotonoyl-CoA carboxylase subunit alpha, mitochondrial OS=Dictyostelium discoideum GN=mccA PE=3 SV=1	RSc0265	410	3e-114	COG4770	Acetyl/propionyl-CoA carboxylase, alpha subunit	K01968	1e-110	399	ppp:PHYPADRAFT_176782	3-methylcrotonyl-CoA carboxylase alpha subunit [EC:6.4.1.4]	-	-	-
Unigene0000223	210	gi|302833842|ref|XP_002948484.1|	53.5	1e-06	phosphate acetyltransferase [Volvox carteri f. nagariensis]	sp|P76558|MAO2_ECOLI	76.3	6e-14	NADP-dependent malic enzyme OS=Escherichia coli (strain K12) GN=maeB PE=1 SV=1	RSc2123_2	85.1	3e-17	COG0280	Phosphotransacetylase	--	--	--	--	--	-	-	-
Unigene0000224	537	gi|326490031|dbj|BAJ94089.1|	52	7e-06	predicted protein [Hordeum vulgare subsp. vulgare]	sp|Q60106|XANP_XANS2	114	4e-25	Xanthomonalisin OS=Xanthomonas sp. (strain T-22) PE=1 SV=1	VCA0865	82.8	3e-16	COG3227	Zinc metalloprotease (elastase)	--	--	--	--	--	-	-	-
Unigene0000225	371	gi|452819392|gb|EME26452.1|	63.2	2e-09	tocopherol cyclase [Galdieria sulphuraria]	sp|Q94FY8|TOCC_MAIZE	61.6	1e-09	Probable tocopherol cyclase, chloroplastic OS=Zea mays GN=SDX1 PE=2 SV=1	--	--	--	--	--	K09834	7e-10	62	cme:CML326C	tocopherol cyclase	-	-	-
Unigene0000226	867	gi|115434276|ref|NP_001041896.1|	53.9	5e-06	Os01g0126200 [Oryza sativa Japonica Group]	sp|Q43402|OLNB6_BRANA	56.6	2e-07	Oleosin-B6 OS=Brassica napus GN=OlnB6 PE=1 SV=3	--	--	--	--	--	--	--	--	--	--	-	-	-
Unigene0000227	549	gi|159487004|ref|XP_001701526.1|	52.4	6e-06	glyoxal or galactose oxidase [Chlamydomonas reinhardtii]	sp|Q9UQ35|SRRM2_HUMAN	52.4	2e-06	Serine/arginine repetitive matrix protein 2 OS=Homo sapiens GN=SRRM2 PE=1 SV=2	--	--	--	--	--	--	--	--	--	--	-	-	-
Unigene0000228	413	gi|357472339|ref|XP_003606454.1|	67	1e-10	E3 SUMO-protein ligase SIZ1 [Medicago truncatula]	sp|Q6AZ28|PIAS2_RAT	75.9	8e-14	E3 SUMO-protein ligase PIAS2 OS=Rattus norvegicus GN=Pias2 PE=1 SV=1	--	--	--	--	--	--	--	--	--	--	-	-	-
Unigene0000229	1635	gi|298710337|emb|CBJ31955.1|	143	1e-32	Myo-inositol dehydrogenase myo-inositol dehydrogenase [Ectocarpus siliculosus]	sp|O68965|MI2D_RHIME	110	3e-23	Inositol 2-dehydrogenase OS=Rhizobium meliloti (strain 1021) GN=idhA PE=1 SV=2	SMb20899	110	7e-24	COG0673	Predicted dehydrogenases and related proteins	--	--	--	--	--	-	-	-
Unigene0000230	232	--	--	--	--	--	--	--	--	--	--	--	--	--	--	--	--	--	--	-	-	-
Unigene0000231	210	--	--	--	--	--	--	--	--	--	--	--	--	--	--	--	--	--	--	-	-	-
Unigene0000232	455	gi|356516085|ref|XP_003526727.1|	111	5e-24	PREDICTED: importin subunit beta-1-like [Glycine max]	sp|P52296|IMB1_RAT	95.9	9e-20	Importin subunit beta-1 OS=Rattus norvegicus GN=Kpnb1 PE=1 SV=1	SPAC1B1.03c	85.5	3e-17	COG5215	Karyopherin (importin) beta	K14293	6e-24	109	osa:4352566	importin subunit beta-1	-	-	-
Unigene0000233	767	gi|323451402|gb|EGB07279.1|	58.9	1e-07	hypothetical protein AURANDRAFT_71834 [Aureococcus anophagefferens]	sp|P10569|MYSC_ACACA	54.3	9e-07	Myosin IC heavy chain OS=Acanthamoeba castellanii GN=MIC PE=1 SV=1	DRA0212	50.8	2e-06	COG2377	Predicted molecular chaperone distantly related to HSP70-fold metalloproteases	--	--	--	--	--	-	-	-
Unigene0000234	201	--	--	--	--	--	--	--	--	--	--	--	--	--	--	--	--	--	--	-	-	-
Unigene0000235	2051	gi|159147901|dbj|BAF92024.1|	217	8e-55	sedolisin-like peptidase [Actinophrys sol]	sp|Q8MZS4|PHYSA_PHYPO	243	3e-63	Physarolisin OS=Physarum polycephalum PE=1 SV=1	CAC0625	109	2e-23	COG4934	Predicted protease	--	--	--	--	--	-	-	-
Unigene0000236	298	--	--	--	--	--	--	--	--	--	--	--	--	--	--	--	--	--	--	-	-	-
Unigene0000237	389	gi|460393156|ref|XP_004242177.1|	60.5	1e-08	PREDICTED: formin-like protein 20-like [Solanum lycopersicum]	sp|P65131|IF2_MYCTU	51.6	2e-06	Translation initiation factor IF-2 OS=Mycobacterium tuberculosis GN=infB PE=3 SV=1	Rv2839c	51.6	3e-07	COG0532	Translation initiation factor 2 (IF-2; GTPase)	--	--	--	--	--	-	-	-
Unigene0000238	379	--	--	--	--	--	--	--	--	--	--	--	--	--	--	--	--	--	--	-	-	-
Unigene0000239	534	--	--	--	--	--	--	--	--	--	--	--	--	--	--	--	--	--	--	-	-	-
Unigene0000240	532	--	--	--	--	--	--	--	--	--	--	--	--	--	--	--	--	--	--	-	-	-
Unigene0000241	1980	gi|357484595|ref|XP_003612585.1|	68.6	6e-10	Formin-like protein, partial [Medicago truncatula]	sp|Q2J728|IF2_FRASC	58.9	4e-11	Translation initiation factor IF-2 OS=Frankia sp. (strain CcI3) GN=infB PE=3 SV=1	--	--	--	--	--	--	--	--	--	--	-	-	-
Unigene0000242	221	gi|238814974|gb|ACR56690.1|	113	1e-24	enolase [Nicotiana tabacum]	sp|P31683|ENO_CHLRE	113	4e-25	Enolase (Fragment) OS=Chlamydomonas reinhardtii GN=ENO PE=1 SV=1	PA3635	89.7	1e-18	COG0148	Enolase	K01689	3e-25	113	vcn:VOLCADRAFT_79991	enolase [EC:4.2.1.11]	-	-	-
Unigene0000243	3852	gi|357521049|ref|XP_003630813.1|	75.1	1e-11	Extensin-like protein [Medicago truncatula]	sp|P13983|EXTN_TOBAC	73.6	1e-11	Extensin OS=Nicotiana tabacum GN=HRGPNT3 PE=2 SV=1	--	--	--	--	--	--	--	--	--	--	-	-	-
Unigene0000244	419	gi|508725579|gb|EOY17476.1|	83.6	1e-15	Tyrosine phosphatase 1 isoform 3 [Theobroma cacao]	sp|P35831|PTN12_MOUSE	97.8	2e-20	Tyrosine-protein phosphatase non-receptor type 12 OS=Mus musculus GN=Ptpn12 PE=1 SV=3	SPAC19D5.01	87.8	5e-18	COG5599	Protein tyrosine phosphatase	K01104	3e-15	80.1	rcu:RCOM_0956930	protein-tyrosine phosphatase [EC:3.1.3.48]	-	-	-
Unigene0000245	602	gi|356520519|ref|XP_003528909.1|	53.5	3e-06	PREDICTED: proline-rich receptor-like protein kinase PERK15-like isoform 2 [Glycine max]	sp|A5GVG4|IF2_SYNR3	52.4	2e-06	Translation initiation factor IF-2 OS=Synechococcus sp. (strain RCC307) GN=infB PE=3 SV=1	--	--	--	--	--	--	--	--	--	--	-	-	-
Unigene0000246	1373	gi|452822292|gb|EME29313.1|	368	1e-100	DNA binding protein [Galdieria sulphuraria]	sp|Q9UQ80|PA2G4_HUMAN	280	2e-74	Proliferation-associated protein 2G4 OS=Homo sapiens GN=PA2G4 PE=1 SV=3	SPAC23H4.09	238	1e-62	COG0024	Methionine aminopeptidase	--	--	--	--	--	-	-	-
Unigene0000247	220	--	--	--	--	--	--	--	--	--	--	--	--	--	--	--	--	--	--	-	-	-
Unigene0000248	1477	gi|449016463|dbj|BAM79865.1|	274	4e-72	heme oxygenase [Cyanidioschyzon merolae strain 10D]	sp|O48782|HMOX1_ARATH	211	9e-54	Heme oxygenase 1, chloroplastic OS=Arabidopsis thaliana GN=HO1 PE=1 SV=2	Cgl1939	55.5	2e-07	COG0532	Translation initiation factor 2 (IF-2; GTPase)	K00510	8e-73	274	cme:CMH209C	heme oxygenase [EC:1.14.99.3]	-	-	-
Unigene0000249	1573	gi|428173193|gb|EKX42097.1|	367	1e-100	lycopene beta cyclase [Guillardia theta CCMP2712]	sp|Q38933|LCYB_ARATH	318	7e-86	Lycopene beta cyclase, chloroplastic OS=Arabidopsis thaliana GN=LCY1 PE=2 SV=1	Cgl1939	68.2	4e-11	COG0532	Translation initiation factor 2 (IF-2; GTPase)	K06443	2e-86	319	sbi:SORBI_04g006120	lycopene beta cyclase [EC:1.14.-.-]	-	-	-
Unigene0000250	1868	gi|323450076|gb|EGB05959.1|	67.4	1e-09	expressed protein, partial [Aureococcus anophagefferens]	sp|Q9UQ35|SRRM2_HUMAN	73.6	5e-12	Serine/arginine repetitive matrix protein 2 OS=Homo sapiens GN=SRRM2 PE=1 SV=2	Cgl1939	56.2	2e-07	COG0532	Translation initiation factor 2 (IF-2; GTPase)	--	--	--	--	--	-	-	-
Unigene0000251	3483	gi|60678627|gb|AAX33674.1|	175	6e-42	plus agglutinin [Chlamydomonas incerta]	sp|Q6PZE0|MUC19_MOUSE	159	1e-37	Mucin-19 OS=Mus musculus GN=Muc19 PE=2 SV=2	CC1007	76.6	3e-13	COG2931	RTX toxins and related Ca2+-binding proteins	--	--	--	--	--	-	-	-
Unigene0000252	239	--	--	--	--	--	--	--	--	--	--	--	--	--	--	--	--	--	--	-	-	-
Unigene0000253	924	--	--	--	--	--	--	--	--	--	--	--	--	--	--	--	--	--	--	-	-	-
Unigene0000254	327	--	--	--	--	--	--	--	--	--	--	--	--	--	--	--	--	--	--	-	-	-
Unigene0000255	1405	gi|354809761|gb|AER42418.1|	385	1e-105	G-protein alpha subunit 1 [Phytophthora nicotianae]	sp|P50149|GNAT2_MOUSE	307	1e-82	Guanine nucleotide-binding protein G(t) subunit alpha-2 OS=Mus musculus GN=Gnat2 PE=2 SV=2	--	--	--	--	--	K04640	3e-59	229	osa:4338448	guanine nucleotide binding protein (G protein), alpha, other	-	-	-
Unigene0000256	266	gi|323454623|gb|EGB10493.1|	60.8	9e-09	hypothetical protein AURANDRAFT_23276 [Aureococcus anophagefferens]	--	--	--	--	--	--	--	--	--	--	--	--	--	--	-	-	-
Unigene0000257	228	--	--	--	--	--	--	--	--	--	--	--	--	--	--	--	--	--	--	-	-	-
Unigene0000258	341	--	--	--	--	sp|Q8BP47|SYNC_MOUSE	70.9	2e-12	Asparagine--tRNA ligase, cytoplasmic OS=Mus musculus GN=Nars PE=1 SV=2	SPBC1773.10c	56.6	1e-08	COG0017	Aspartyl/asparaginyl-tRNA synthetases	--	--	--	--	--	-	-	-
Unigene0000259	941	gi|323451247|gb|EGB07125.1|	67.8	4e-10	expressed protein, partial [Aureococcus anophagefferens]	sp|Q8IYB3|SRRM1_HUMAN	67	2e-10	Serine/arginine repetitive matrix protein 1 OS=Homo sapiens GN=SRRM1 PE=1 SV=2	DR2133	51.6	2e-06	COG4372	Uncharacterized protein conserved in bacteria with the myosin-like domain	--	--	--	--	--	-	-	-
Unigene0000260	269	gi|222622545|gb|EEE56677.1|	55.5	4e-07	hypothetical protein OsJ_06119 [Oryza sativa Japonica Group]	--	--	--	--	--	--	--	--	--	--	--	--	--	--	-	-	-
Unigene0000261	206	--	--	--	--	--	--	--	--	--	--	--	--	--	--	--	--	--	--	-	-	-
Unigene0000262	301	--	--	--	--	sp|Q5LW41|RS5_RUEPO	111	1e-24	30S ribosomal protein S5 OS=Ruegeria pomeroyi (strain ATCC 700808 / DSM 15171 / DSS-3) GN=rpsE PE=3 SV=1	CC1265	80.5	7e-16	COG0098	Ribosomal protein S5	--	--	--	--	--	-	-	-
Unigene0000263	431	gi|378824560|ref|YP_005089730.1|	87	1e-16	rps5 gene product (chloroplast) [Synedra acus]	sp|Q5LW41|RS5_RUEPO	174	2e-43	30S ribosomal protein S5 OS=Ruegeria pomeroyi (strain ATCC 700808 / DSM 15171 / DSS-3) GN=rpsE PE=3 SV=1	SMc01292	137	5e-33	COG0098	Ribosomal protein S5	K02988	2e-16	84	osa:4333233	small subunit ribosomal protein S5	-	-	-
Unigene0000264	211	--	--	--	--	--	--	--	--	--	--	--	--	--	--	--	--	--	--	-	-	-
Unigene0000265	953	gi|530733740|gb|EQC31982.1|	362	7e-99	electron transfer flavoprotein alpha subunit [Saprolegnia diclina VS20]	sp|Q9HZP7|ETFA_PSEAE	335	2e-91	Electron transfer flavoprotein subunit alpha OS=Pseudomonas aeruginosa (strain ATCC 15692 / PAO1 / 1C / PRS 101 / LMG 12228) GN=etfA PE=3 SV=1	PA2951	335	5e-92	COG2025	Electron transfer flavoprotein, alpha subunit	K03522	2e-73	275	ppp:PHYPADRAFT_193847	electron transfer flavoprotein alpha subunit	-	-	-
Unigene0000266	749	--	--	--	--	--	--	--	--	--	--	--	--	--	--	--	--	--	--	-	-	-
Unigene0000267	342	gi|299473625|emb|CBN78019.1|	117	1e-25	Inositol monophosphatase [Ectocarpus siliculosus]	sp|Q54U72|IMPA1_DICDI	74.3	2e-13	Inositol monophosphatase OS=Dictyostelium discoideum GN=impa1 PE=3 SV=1	SMb20150	64.7	4e-11	COG0483	Archaeal fructose-1,6-bisphosphatase and related enzymes of inositol monophosphatase family	K01092	2e-22	103	cme:CMH255C	myo-inositol-1(or 4)-monophosphatase [EC:3.1.3.25]	-	-	-
Unigene0000268	1728	gi|323449676|gb|EGB05562.1|	68.9	4e-10	expressed protein, partial [Aureococcus anophagefferens]	sp|A6NNA2|SRRM3_HUMAN	57	4e-07	Serine/arginine repetitive matrix protein 3 OS=Homo sapiens GN=SRRM3 PE=2 SV=4	--	--	--	--	--	--	--	--	--	--	-	-	-
Unigene0000269	580	gi|449435065|ref|XP_004135316.1|	236	2e-61	PREDICTED: 60S ribosomal protein L17-2-like [Cucumis sativus]	sp|P24049|RL17_RAT	378	2e-104	60S ribosomal protein L17 OS=Rattus norvegicus GN=Rpl17 PE=2 SV=3	SPBC2F12.04	206	2e-53	COG0091	Ribosomal protein L22	K02880	2e-62	237	rcu:RCOM_1506530	large subunit ribosomal protein L17e	-	-	-
Unigene0000270	343	gi|346703308|emb|CBX25406.1|	140	7e-33	hypothetical_protein [Oryza brachyantha]	sp|P61255|RL26_MOUSE	205	8e-53	60S ribosomal protein L26 OS=Mus musculus GN=Rpl26 PE=2 SV=1	SPBC29B5.03c	97.4	5e-21	COG0198	Ribosomal protein L24	K02898	2e-33	140	osa:4351513	large subunit ribosomal protein L26e	-	-	-
Unigene0000271	849	gi|397568711|gb|EJK46291.1|	58.9	1e-07	hypothetical protein THAOC_35046 [Thalassiosira oceanica]	sp|P98088|MUC5A_HUMAN	58.2	7e-08	Mucin-5AC (Fragments) OS=Homo sapiens GN=MUC5AC PE=1 SV=3	--	--	--	--	--	--	--	--	--	--	-	-	-
Unigene0000272	2543	--	--	--	--	sp|Q939N5|GSPB_STRGN	82	2e-14	Platelet binding protein GspB OS=Streptococcus gordonii GN=gspB PE=1 SV=1	--	--	--	--	--	--	--	--	--	--	-	-	-
Unigene0000273	1317	gi|449016308|dbj|BAM79710.1|	61.6	4e-08	similar to hedgehog protein [Cyanidioschyzon merolae strain 10D]	sp|P19275|VTP3_TTV1V	59.7	5e-08	Viral protein TPX OS=Thermoproteus tenax virus 1 (strain VT3) PE=4 SV=1	--	--	--	--	--	--	--	--	--	--	-	-	-
Unigene0000274	401	--	--	--	--	--	--	--	--	--	--	--	--	--	--	--	--	--	--	-	-	-
Unigene0000275	1135	gi|323454568|gb|EGB10438.1|	72.4	2e-11	expressed protein, partial [Aureococcus anophagefferens]	sp|A6W7Z2|IF2_KINRD	79.3	5e-14	Translation initiation factor IF-2 OS=Kineococcus radiotolerans (strain ATCC BAA-149 / DSM 14245 / SRS30216) GN=infB PE=3 SV=1	Cgl1939	67.4	4e-11	COG0532	Translation initiation factor 2 (IF-2; GTPase)	--	--	--	--	--	-	-	-
Unigene0000276	863	gi|474208027|gb|EMS58779.1|	363	4e-99	Transmembrane 9 superfamily member 3 [Triticum urartu]	sp|Q9ET30|TM9S3_MOUSE	399	1e-110	Transmembrane 9 superfamily member 3 OS=Mus musculus GN=Tm9sf3 PE=1 SV=1	--	--	--	--	--	--	--	--	--	--	-	-	-
Unigene0000277	658	gi|302828406|ref|XP_002945770.1|	77.4	1e-13	pathogenesis-related protein 1-like protein [Volvox carteri f. nagariensis]	sp|P05143|PRP2_MOUSE	84.7	5e-16	Proline-rich protein 2 OS=Mus musculus GN=Prp2 PE=2 SV=2	Cgl1939	54.3	2e-07	COG0532	Translation initiation factor 2 (IF-2; GTPase)	--	--	--	--	--	-	-	-
Unigene0000278	464	gi|428164952|gb|EKX33960.1|	59.3	3e-08	hypothetical protein GUITHDRAFT_80914, partial [Guillardia theta CCMP2712]	--	--	--	--	--	--	--	--	--	--	--	--	--	--	-	-	-
Unigene0000279	275	--	--	--	--	--	--	--	--	--	--	--	--	--	--	--	--	--	--	-	-	-
Unigene0000280	228	gi|218194451|gb|EEC76878.1|	58.5	4e-08	hypothetical protein OsI_15082 [Oryza sativa Indica Group]	sp|Q15MU0|ATPF2_PSEA6	94.7	2e-19	ATP synthase subunit b 2 OS=Pseudoalteromonas atlantica (strain T6c / ATCC BAA-1087) GN=atpF2 PE=3 SV=1	PA5558	86.7	1e-17	COG0711	F0F1-type ATP synthase, subunit b	--	--	--	--	--	-	-	-
Unigene0000281	236	gi|452821631|gb|EME28659.1|	95.5	3e-19	cystathionine gamma-lyase [Galdieria sulphuraria]	sp|P18757|CGL_RAT	81.6	1e-15	Cystathionine gamma-lyase OS=Rattus norvegicus GN=Cth PE=1 SV=2	CAC0390	76.6	1e-14	COG0626	Cystathionine beta-lyases/cystathionine gamma-synthases	K01760	3e-10	63.2	vvi:100260731	cystathionine beta-lyase [EC:4.4.1.8]	-	-	-
Unigene0000282	221	gi|514820002|ref|XP_004984692.1|	147	9e-35	PREDICTED: anthranilate synthase component I-2, chloroplastic-like [Setaria italica]	sp|P32069|TRPX_ARATH	116	4e-26	Anthranilate synthase component I-2, chloroplastic OS=Arabidopsis thaliana GN=ASA2 PE=2 SV=1	SPCC1442.09	78.6	3e-15	COG0147	Anthranilate/para-aminobenzoate synthases component I	K01657	2e-35	147	zma:606722	anthranilate synthase component I [EC:4.1.3.27]	-	-	-
Unigene0000283	365	--	--	--	--	--	--	--	--	--	--	--	--	--	--	--	--	--	--	-	-	-
Unigene0000284	206	--	--	--	--	--	--	--	--	--	--	--	--	--	--	--	--	--	--	-	-	-
Unigene0000285	2150	gi|159491050|ref|XP_001703486.1|	59.3	4e-07	centriole proteome protein [Chlamydomonas reinhardtii]	sp|P54259|ATN1_HUMAN	69.3	1e-10	Atrophin-1 OS=Homo sapiens GN=ATN1 PE=1 SV=3	--	--	--	--	--	--	--	--	--	--	-	-	-
Unigene0000286	299	--	--	--	--	--	--	--	--	--	--	--	--	--	--	--	--	--	--	-	-	-
Unigene0000287	207	--	--	--	--	--	--	--	--	--	--	--	--	--	--	--	--	--	--	-	-	-
Unigene0000288	1366	gi|514820483|ref|XP_004984929.1|	95.5	3e-18	PREDICTED: serine/arginine repetitive matrix protein 1-like isoform X1 [Setaria italica]	sp|Q5ZMJ9|SRRM1_CHICK	98.2	1e-19	Serine/arginine repetitive matrix protein 1 OS=Gallus gallus GN=SRRM1 PE=2 SV=1	all0415	530	3e-150	COG1524	Uncharacterized proteins of the AP superfamily	--	--	--	--	--	-	-	-
Unigene0000289	574	gi|225423802|ref|XP_002277905.1|	80.9	2e-14	PREDICTED: proline-rich receptor-like protein kinase PERK9 [Vitis vinifera]	sp|Q02817|MUC2_HUMAN	77.8	4e-14	Mucin-2 OS=Homo sapiens GN=MUC2 PE=1 SV=2	YPO2725	65.1	7e-11	COG3501	Uncharacterized protein conserved in bacteria	K01115	4e-15	80.9	vcn:VOLCADRAFT_99471	phospholipase D [EC:3.1.4.4]	-	-	-
Unigene0000290	627	gi|530738855|gb|EQC37097.1|	271	6e-72	20S proteasome subunit alpha 4 [Saprolegnia diclina VS20]	sp|P34120|PSA7_DICDI	254	4e-67	Proteasome subunit alpha type-7 OS=Dictyostelium discoideum GN=psmA7 PE=3 SV=1	APE1449	179	2e-45	COG0638	20S proteasome, alpha and beta subunits	K02731	5e-68	256	cre:CHLREDRAFT_183620	20S proteasome subunit alpha 4 [EC:3.4.25.1]	-	-	-
Unigene0000291	235	gi|502129288|ref|XP_004500251.1|	150	1e-35	PREDICTED: phospholipase C 4-like [Cicer arietinum]	--	--	--	--	--	--	--	--	--	K01114	5e-36	149	ath:AT1G07230	phospholipase C [EC:3.1.4.3]	-	-	-
Unigene0000292	2040	gi|254033594|gb|ACT55265.1|	85.5	5e-15	formin 2B [Physcomitrella patens]	sp|Q9UQ35|SRRM2_HUMAN	92.8	9e-18	Serine/arginine repetitive matrix protein 2 OS=Homo sapiens GN=SRRM2 PE=1 SV=2	Rv3876	55.8	3e-07	COG0455	ATPases involved in chromosome partitioning	--	--	--	--	--	-	-	-
Unigene0000293	2803	gi|507108718|emb|CDF32646.1|	459	1e-127	Myo-inositol dehydrogenase [Chondrus crispus]	sp|O05389|YRBE_BACSU	285	1e-75	Uncharacterized oxidoreductase YrbE OS=Bacillus subtilis (strain 168) GN=yrbE PE=3 SV=2	BS_yrbE	285	2e-76	COG0673	Predicted dehydrogenases and related proteins	K00010	1e-84	314	cme:CMF086C	myo-inositol 2-dehydrogenase [EC:1.1.1.18]	-	-	-
Unigene0000294	294	gi|527202800|gb|EPS69463.1|	58.5	4e-08	protein arginine/serine-rich 45 [Genlisea aurea]	sp|Q0I7K2|IF2_SYNS3	53.1	5e-07	Translation initiation factor IF-2 OS=Synechococcus sp. (strain CC9311) GN=infB PE=3 SV=1	--	--	--	--	--	K14325	9e-08	55.1	ppp:PHYPADRAFT_105411	RNA-binding protein with serine-rich domain 1	-	-	-
Unigene0000295	900	gi|254033594|gb|ACT55265.1|	91.7	2e-17	formin 2B [Physcomitrella patens]	sp|Q9FLQ7|FH20_ARATH	90.5	1e-17	Formin-like protein 20 OS=Arabidopsis thaliana GN=FH20 PE=2 SV=3	DR2145	66.2	7e-11	COG1119	ABC-type molybdenum transport system, ATPase component/photorepair protein PhrA	--	--	--	--	--	-	-	-
Unigene0000296	584	gi|413951841|gb|AFW84490.1|	74.7	1e-12	hypothetical protein ZEAMMB73_428483, partial [Zea mays]	sp|Q54QR1|LIMA_DICDI	54.7	4e-07	LIM domain-containing protein A OS=Dictyostelium discoideum GN=limA PE=2 SV=1	--	--	--	--	--	--	--	--	--	--	-	-	-
Unigene0000297	1153	gi|422294780|gb|EKU22080.1|	112	2e-23	protein atypical group [Nannochloropsis gaditana CCMP526]	sp|Q82K53|IF2_STRAW	116	4e-25	Translation initiation factor IF-2 OS=Streptomyces avermitilis (strain ATCC 31267 / DSM 46492 / JCM 5070 / NCIMB 12804 / NRRL 8165 / MA-4680) GN=infB PE=3 SV=1	Cgl1939	74.7	3e-13	COG0532	Translation initiation factor 2 (IF-2; GTPase)	--	--	--	--	--	-	-	-
Unigene0000298	680	gi|389620512|gb|AFK93572.1|	219	4e-56	cytochrome c oxidase subunit 2, partial (mitochondrion) [Magnolia tripetala]	sp|P18944|COX2_CHICK	415	2e-115	Cytochrome c oxidase subunit 2 OS=Gallus gallus GN=MT-CO2 PE=3 SV=1	RP406	187	1e-47	COG1622	Heme/copper-type cytochrome/quinol oxidases, subunit 2	K02261	1e-55	216	cme:CMW010C	cytochrome c oxidase subunit II [EC:1.9.3.1]	-	-	-
Unigene0000299	493	gi|15219860|ref|NP_176303.1|	42	6e-09	hydroxyproline-rich glycoprotein-like protein [Arabidopsis thaliana]	sp|O94889|KLH18_HUMAN	63.5	6e-10	Kelch-like protein 18 OS=Homo sapiens GN=KLHL18 PE=2 SV=3	DR2417m	52.4	4e-07	COG0595	Predicted hydrolase of the metallo-beta-lactamase superfamily	--	--	--	--	--	-	-	-
Unigene0000300	332	gi|514791922|ref|XP_004972448.1|	56.6	2e-07	PREDICTED: proline-rich receptor-like protein kinase PERK10-like [Setaria italica]	sp|Q52KI8|SRRM1_MOUSE	54.3	2e-07	Serine/arginine repetitive matrix protein 1 OS=Mus musculus GN=Srrm1 PE=1 SV=2	--	--	--	--	--	--	--	--	--	--	-	-	-
Unigene0000301	344	gi|460399936|ref|XP_004245492.1|	81.3	6e-15	PREDICTED: 26S proteasome non-ATPase regulatory subunit RPN12A-like [Solanum lycopersicum]	sp|Q9SGW3|RP12A_ARATH	77.8	2e-14	26S proteasome non-ATPase regulatory subunit RPN12A OS=Arabidopsis thaliana GN=RPN12A PE=1 SV=1	--	--	--	--	--	K03031	3e-16	83.2	rcu:RCOM_1312190	26S proteasome regulatory subunit N12	-	-	-
Unigene0000302	227	gi|115473043|ref|NP_001060120.1|	77.4	9e-14	Os07g0584500 [Oryza sativa Japonica Group]	sp|P04256|ROA1_RAT	154	1e-37	Heterogeneous nuclear ribonucleoprotein A1 OS=Rattus norvegicus GN=Hnrnpa1 PE=1 SV=3	--	--	--	--	--	K14411	4e-14	76.3	sbi:SORBI_02g037690	RNA-binding protein Musashi	-	-	-
Unigene0000303	261	--	--	--	--	--	--	--	--	--	--	--	--	--	--	--	--	--	--	-	-	-
Unigene0000304	1399	gi|323450076|gb|EGB05959.1|	85.9	2e-15	expressed protein, partial [Aureococcus anophagefferens]	sp|Q52KI8|SRRM1_MOUSE	73.2	5e-12	Serine/arginine repetitive matrix protein 1 OS=Mus musculus GN=Srrm1 PE=1 SV=2	Cgl1939	53.5	9e-07	COG0532	Translation initiation factor 2 (IF-2; GTPase)	--	--	--	--	--	-	-	-
Unigene0000305	1619	gi|323453177|gb|EGB09049.1|	66.2	2e-09	expressed protein, partial [Aureococcus anophagefferens]	sp|Q0RDS4|IF2_FRAAA	72.8	7e-12	Translation initiation factor IF-2 OS=Frankia alni (strain ACN14a) GN=infB PE=3 SV=1	Cgl1939	57	9e-08	COG0532	Translation initiation factor 2 (IF-2; GTPase)	--	--	--	--	--	-	-	-
Unigene0000306	1080	gi|323444687|gb|EGB01714.1|	70.1	9e-11	hypothetical protein AURANDRAFT_72910 [Aureococcus anophagefferens]	sp|Q52KI8|SRRM1_MOUSE	52.4	6e-06	Serine/arginine repetitive matrix protein 1 OS=Mus musculus GN=Srrm1 PE=1 SV=2	--	--	--	--	--	--	--	--	--	--	-	-	-
Unigene0000307	485	gi|41400381|gb|AAS07042.1|	53.5	2e-06	minus agglutinin [Chlamydomonas reinhardtii]	sp|P26039|TLN1_MOUSE	90.9	3e-18	Talin-1 OS=Mus musculus GN=Tln1 PE=1 SV=2	--	--	--	--	--	--	--	--	--	--	-	-	-
Unigene0000308	1240	gi|514810142|ref|XP_004979883.1|	78.2	4e-13	PREDICTED: pollen-specific leucine-rich repeat extensin-like protein 1-like [Setaria italica]	sp|Q9Y4G6|TLN2_HUMAN	226	4e-58	Talin-2 OS=Homo sapiens GN=TLN2 PE=1 SV=4	--	--	--	--	--	--	--	--	--	--	-	-	-
Unigene0000309	376	--	--	--	--	--	--	--	--	--	--	--	--	--	--	--	--	--	--	-	-	-
Unigene0000310	444	--	--	--	--	--	--	--	--	--	--	--	--	--	--	--	--	--	--	-	-	-
Unigene0000311	2240	gi|452820468|gb|EME27510.1|	994	0	DNA-directed RNA polymerase subunit [Galdieria sulphuraria]	sp|Q42877|RPB2_SOLLC	912	0	DNA-directed RNA polymerase II subunit RPB2 OS=Solanum lycopersicum GN=RPB2 PE=2 SV=1	YOR151c	871	0	COG0085	DNA-directed RNA polymerase, beta subunit/140 kD subunit	K03010	0	920	ppp:PHYPADRAFT_165263	DNA-directed RNA polymerase II subunit RPB2 [EC:2.7.7.6]	-	-	-
Unigene0000312	1629	gi|452820468|gb|EME27510.1|	555	1e-156	DNA-directed RNA polymerase subunit [Galdieria sulphuraria]	sp|Q42877|RPB2_SOLLC	546	1e-154	DNA-directed RNA polymerase II subunit RPB2 OS=Solanum lycopersicum GN=RPB2 PE=2 SV=1	SPAC23G3.01	441	1e-123	COG0085	DNA-directed RNA polymerase, beta subunit/140 kD subunit	K03010	1e-155	549	rcu:RCOM_0936370	DNA-directed RNA polymerase II subunit RPB2 [EC:2.7.7.6]	-	-	-
Unigene0000313	1320	gi|99903952|gb|ABF68594.1|	673	0	chloroplast sedoheptulose-1,7-bisphosphatase [Pyropia yezoensis]	sp|P46285|S17P_WHEAT	349	3e-95	Sedoheptulose-1,7-bisphosphatase, chloroplastic OS=Triticum aestivum PE=2 SV=1	VNG0684G	137	5e-32	COG0158	Fructose-1,6-bisphosphatase	K01100	6e-106	384	cme:CMI196C	sedoheptulose-bisphosphatase [EC:3.1.3.37]	-	-	-
Unigene0000314	201	gi|224012735|ref|XP_002295020.1|	66.6	2e-10	Hypothetical protein THAPSDRAFT_30659 [Thalassiosira pseudonana CCMP1335]	sp|Q54EJ5|GLOB2_DICDI	64.3	2e-10	Glyoxylase B2 OS=Dictyostelium discoideum GN=gloB2 PE=3 SV=1	CC2866	70.9	5e-13	COG0491	Zn-dependent hydrolases, including glyoxylases	--	--	--	--	--	-	-	-
Unigene0000315	1349	gi|323453586|gb|EGB09457.1|	64.3	2e-10	expressed protein, partial [Aureococcus anophagefferens]	sp|Q0RDS4|IF2_FRAAA	64.3	2e-09	Translation initiation factor IF-2 OS=Frankia alni (strain ACN14a) GN=infB PE=3 SV=1	Rv2839c	50.1	9e-06	COG0532	Translation initiation factor 2 (IF-2; GTPase)	--	--	--	--	--	-	-	-
Unigene0000316	551	gi|514749399|ref|XP_004961848.1|	313	1e-84	PREDICTED: probable mediator of RNA polymerase II transcription subunit 37c-like [Setaria italica]	sp|Q71U34|HSP7C_SAGOE	357	3e-98	Heat shock cognate 71 kDa protein OS=Saguinus oedipus GN=HSPA8 PE=2 SV=1	YAL005c	308	4e-84	COG0443	Molecular chaperone	K03283	3e-85	313	sbi:SORBI_09g022580	heat shock 70kDa protein 1/8	-	-	-
Unigene0000317	1395	gi|168025225|ref|XP_001765135.1|	145	3e-33	SNF2 family DNA-dependent ATPase [Physcomitrella patens subsp. patens]	sp|Q6PCN7|HLTF_MOUSE	135	1e-30	Helicase-like transcription factor OS=Mus musculus GN=Hltf PE=1 SV=1	YBR114w	111	3e-24	COG0553	Superfamily II DNA/RNA helicases, SNF2 family	--	--	--	--	--	-	-	-
Unigene0000318	3243	gi|452822017|gb|EME29041.1|	316	2e-84	endothelin-converting enzyme [Galdieria sulphuraria]	sp|P08049|NEP_RABIT	235	2e-60	Neprilysin OS=Oryctolagus cuniculus GN=MME PE=1 SV=2	MA2001	199	3e-50	COG3590	Predicted metalloendopeptidase	K01415	3e-54	214	cme:CMP249C	endothelin-converting enzyme [EC:3.4.24.71]	-	-	-
Unigene0000319	201	--	--	--	--	--	--	--	--	--	--	--	--	--	--	--	--	--	--	-	-	-
Unigene0000320	265	--	--	--	--	--	--	--	--	--	--	--	--	--	--	--	--	--	--	-	-	-
Unigene0000321	575	gi|7715597|gb|AAF68115.1|AC010793_10	128	7e-29	F20B17.21 [Arabidopsis thaliana]	sp|Q9SEE9|SR45_ARATH	73.6	8e-13	Arginine/serine-rich protein 45 OS=Arabidopsis thaliana GN=SR45 PE=1 SV=1	YPO2725	54.3	1e-07	COG3501	Uncharacterized protein conserved in bacteria	--	--	--	--	--	-	-	-
Unigene0000322	1023	gi|530741393|gb|EQC39635.1|	263	4e-69	ATP-citrate synthase [Saprolegnia diclina VS20]	sp|Q32PF2|ACLY_BOVIN	238	4e-62	ATP-citrate synthase OS=Bos taurus GN=ACLY PE=2 SV=1	SPAC22A12.16	197	2e-50	COG0045	Succinyl-CoA synthetase, beta subunit	K01648	1e-40	167	sbi:SORBI_08g018480	ATP citrate (pro-S)-lyase [EC:2.3.3.8]	-	-	-
Unigene0000323	562	gi|530741393|gb|EQC39635.1|	245	4e-64	ATP-citrate synthase [Saprolegnia diclina VS20]	sp|P53585|ACLY_CAEEL	222	1e-57	Probable ATP-citrate synthase OS=Caenorhabditis elegans GN=D1005.1 PE=2 SV=1	SPAC22A12.16	197	1e-50	COG0045	Succinyl-CoA synthetase, beta subunit	K01648	5e-54	209	ppp:PHYPADRAFT_174431	ATP citrate (pro-S)-lyase [EC:2.3.3.8]	-	-	-
Unigene0000324	617	gi|502098408|ref|XP_004491228.1|	186	2e-46	PREDICTED: vesicle-associated membrane protein 711-like [Cicer arietinum]	sp|O49377|VA711_ARATH	186	8e-47	Vesicle-associated membrane protein 711 OS=Arabidopsis thaliana GN=VAMP711 PE=2 SV=2	SPBC2A9.08c	92.8	4e-19	COG5143	Synaptobrevin/VAMP-like protein	K08515	6e-47	186	ath:AT4G32150	vesicle-associated membrane protein 7	-	-	-
Unigene0000325	406	gi|254033592|gb|ACT55264.1|	63.2	2e-09	formin 2A [Physcomitrella patens]	sp|Q84ZL0|FH5_ORYSJ	58.9	1e-08	Formin-like protein 5 OS=Oryza sativa subsp. japonica GN=FH5 PE=2 SV=2	--	--	--	--	--	--	--	--	--	--	-	-	-
Unigene0000326	4356	gi|301121308|ref|XP_002908381.1|	159	6e-37	leukocyte receptor cluster member 8 [Phytophthora infestans T30-4]	sp|Q1MTP1|THP3_SCHPO	141	5e-32	THP3 homolog C2A9.11c OS=Schizosaccharomyces pombe (strain 972 / ATCC 24843) GN=SPBC2A9.11c PE=3 SV=1	--	--	--	--	--	--	--	--	--	--	-	-	-
Unigene0000327	328	gi|307110544|gb|EFN58780.1|	52.4	3e-06	hypothetical protein CHLNCDRAFT_140537 [Chlorella variabilis]	sp|A6NNA2|SRRM3_HUMAN	51.6	2e-06	Serine/arginine repetitive matrix protein 3 OS=Homo sapiens GN=SRRM3 PE=2 SV=4	DR2418	53.1	1e-07	COG0745	Response regulators consisting of a CheY-like receiver domain and a winged-helix DNA-binding domain	--	--	--	--	--	-	-	-
Unigene0000328	213	--	--	--	--	--	--	--	--	--	--	--	--	--	--	--	--	--	--	-	-	-
Unigene0000329	853	gi|308809267|ref|XP_003081943.1|	162	9e-39	Zn2+-binding protein Melusin/RAR1, contains CHORD domain (ISS) [Ostreococcus tauri]	sp|Q2J728|IF2_FRASC	82	5e-15	Translation initiation factor IF-2 OS=Frankia sp. (strain CcI3) GN=infB PE=3 SV=1	Cgl1939	65.5	1e-10	COG0532	Translation initiation factor 2 (IF-2; GTPase)	--	--	--	--	--	-	-	-
Unigene0000330	757	gi|159488530|ref|XP_001702260.1|	53.5	5e-06	DEAH-box RNA helicase [Chlamydomonas reinhardtii]	--	--	--	--	--	--	--	--	--	K12815	1e-06	53.5	cre:CHLREDRAFT_132956	pre-mRNA-splicing factor ATP-dependent RNA helicase PRP16 [EC:3.6.4.13]	-	-	-
Unigene0000331	260	--	--	--	--	--	--	--	--	--	--	--	--	--	--	--	--	--	--	-	-	-
Unigene0000332	211	gi|485645594|gb|EOD39207.1|	52.8	2e-06	hypothetical protein EMIHUDRAFT_223697 [Emiliania huxleyi CCMP1516]	--	--	--	--	--	--	--	--	--	--	--	--	--	--	-	-	-
Unigene0000333	444	gi|485644144|gb|EOD38102.1|	52.4	3e-06	hypothetical protein EMIHUDRAFT_448993, partial [Emiliania huxleyi CCMP1516]	--	--	--	--	--	--	--	--	--	--	--	--	--	--	-	-	-
Unigene0000334	531	--	--	--	--	--	--	--	--	--	--	--	--	--	--	--	--	--	--	-	-	-
Unigene0000335	632	gi|3293267|gb|AAC25693.1|	187	2e-46	paraflagellar rod protein PR40 [Euglena gracilis]	sp|P22225|PFR1_TRYBB	174	4e-43	69 kDa paraflagellar rod protein OS=Trypanosoma brucei brucei GN=PFRA PE=2 SV=1	--	--	--	--	--	--	--	--	--	--	-	-	-
Unigene0000336	600	--	--	--	--	--	--	--	--	--	--	--	--	--	--	--	--	--	--	-	-	-
Unigene0000337	454	--	--	--	--	--	--	--	--	--	--	--	--	--	--	--	--	--	--	-	-	-
Unigene0000338	982	gi|115434276|ref|NP_001041896.1|	66.2	1e-09	Os01g0126200 [Oryza sativa Japonica Group]	sp|P98088|MUC5A_HUMAN	55.1	8e-07	Mucin-5AC (Fragments) OS=Homo sapiens GN=MUC5AC PE=1 SV=3	DR2133	53.9	4e-07	COG4372	Uncharacterized protein conserved in bacteria with the myosin-like domain	--	--	--	--	--	-	-	-
Unigene0000339	225	--	--	--	--	--	--	--	--	--	--	--	--	--	--	--	--	--	--	-	-	-
Unigene0000340	435	gi|297721319|ref|NP_001173022.1|	57.8	7e-08	Os02g0557000 [Oryza sativa Japonica Group]	sp|Q9SEE9|SR45_ARATH	49.3	8e-06	Arginine/serine-rich protein 45 OS=Arabidopsis thaliana GN=SR45 PE=1 SV=1	--	--	--	--	--	--	--	--	--	--	-	-	-
Unigene0000341	369	gi|323456001|gb|EGB11868.1|	50.8	9e-06	hypothetical protein AURANDRAFT_70670, partial [Aureococcus anophagefferens]	--	--	--	--	--	--	--	--	--	--	--	--	--	--	-	-	-
Unigene0000342	619	gi|323454300|gb|EGB10170.1|	68.2	1e-10	expressed protein, partial [Aureococcus anophagefferens]	sp|A0JUU0|IF2_ARTS2	56.6	1e-07	Translation initiation factor IF-2 OS=Arthrobacter sp. (strain FB24) GN=infB PE=3 SV=1	--	--	--	--	--	--	--	--	--	--	-	-	-
Unigene0000343	265	--	--	--	--	--	--	--	--	--	--	--	--	--	--	--	--	--	--	-	-	-
Unigene0000344	298	gi|20141083|gb|AAK53442.2|AF374461_1	72.4	3e-12	glutaredoxin [Deschampsia antarctica]	sp|Q6K953|GRXC4_ORYSJ	71.2	2e-12	Glutaredoxin-C4, chloroplastic OS=Oryza sativa subsp. japonica GN=GRXC4 PE=2 SV=1	YDR513w	59.3	2e-09	COG0695	Glutaredoxin and related proteins	K03676	1e-12	71.2	osa:4329999	glutaredoxin 3	-	-	-
Unigene0000345	652	gi|449511591|ref|XP_004163999.1|	179	6e-44	PREDICTED: prolycopene isomerase, chloroplastic-like [Cucumis sativus]	sp|Q8S4R4|CRTSO_SOLLC	92.4	2e-18	Prolycopene isomerase, chloroplastic OS=Solanum lycopersicum GN=CRTISO PE=1 SV=1	all3039	108	6e-24	COG1233	Phytoene dehydrogenase and related proteins	--	--	--	--	--	-	-	-
Unigene0000346	244	gi|449461136|ref|XP_004148299.1|	108	4e-23	PREDICTED: NEDD8-conjugating enzyme Ubc12-like isoform 1 [Cucumis sativus]	sp|Q9VSF3|UBC12_DROME	126	4e-29	NEDD8-conjugating enzyme Ubc12 OS=Drosophila melanogaster GN=CG7375 PE=2 SV=1	SPAC1250.03	55.5	2e-08	COG5078	Ubiquitin-protein ligase	K10579	4e-23	106	sbi:SORBI_10g028930	ubiquitin-conjugating enzyme E2 M [EC:6.3.2.19]	-	-	-
Unigene0000347	279	--	--	--	--	--	--	--	--	--	--	--	--	--	--	--	--	--	--	-	-	-
Unigene0000348	240	gi|323450084|gb|EGB05967.1|	53.9	1e-06	expressed protein, partial [Aureococcus anophagefferens]	--	--	--	--	--	--	--	--	--	--	--	--	--	--	-	-	-
Unigene0000349	987	gi|18424144|ref|NP_568882.1|	88.6	2e-16	Z,E-mixed heptaprenyl diphosphate synthase [Arabidopsis thaliana]	sp|Q9K1G6|ISPT_NEIMB	92	6e-18	Isoprenyl transferase OS=Neisseria meningitidis serogroup B (strain MC58) GN=uppS PE=3 SV=1	NMB0186	92	1e-18	COG0020	Undecaprenyl pyrophosphate synthase	K11778	5e-17	88.6	ath:AT5G58780	ditrans,polycis-polyprenyl diphosphate synthase [EC:2.5.1.87]	-	-	-
Unigene0000350	448	gi|449475256|ref|XP_004154419.1|	58.5	4e-08	PREDICTED: outer membrane protein assembly factor BamA-like [Cucumis sativus]	sp|Q729H8|BAMA_DESVH	65.9	9e-11	Outer membrane protein assembly factor BamA OS=Desulfovibrio vulgaris (strain Hildenborough / ATCC 29579 / NCIMB 8303) GN=bamA PE=3 SV=1	TP0326	70.1	1e-12	COG4775	Outer membrane protein/protective antigen OMA87	--	--	--	--	--	-	-	-
Unigene0000351	485	--	--	--	--	sp|Q6DF07|PDC10_XENTR	66.2	9e-11	Programmed cell death protein 10 OS=Xenopus tropicalis GN=pdcd10 PE=2 SV=1	--	--	--	--	--	--	--	--	--	--	-	-	-
Unigene0000352	386	gi|323452803|gb|EGB08676.1|	52.4	3e-06	hypothetical protein AURANDRAFT_71601, partial [Aureococcus anophagefferens]	--	--	--	--	--	--	--	--	--	--	--	--	--	--	-	-	-
Unigene0000353	455	--	--	--	--	--	--	--	--	--	--	--	--	--	--	--	--	--	--	-	-	-
Unigene0000354	587	gi|449016308|dbj|BAM79710.1|	48.1	3e-06	similar to hedgehog protein [Cyanidioschyzon merolae strain 10D]	--	--	--	--	--	--	--	--	--	--	--	--	--	--	-	-	-
Unigene0000355	674	gi|508710302|gb|EOY02199.1|	71.6	1e-11	Proline-rich receptor protein kinase PERK10 isoform 1 [Theobroma cacao]	sp|Q9LK03|PERK2_ARATH	67.4	8e-11	Proline-rich receptor-like protein kinase PERK2 OS=Arabidopsis thaliana GN=PERK2 PE=2 SV=3	Rv3876	55.5	8e-08	COG0455	ATPases involved in chromosome partitioning	--	--	--	--	--	-	-	-
Unigene0000356	234	--	--	--	--	--	--	--	--	--	--	--	--	--	--	--	--	--	--	-	-	-
Unigene0000357	229	--	--	--	--	--	--	--	--	--	--	--	--	--	--	--	--	--	--	-	-	-
Unigene0000358	1889	gi|57472005|gb|AAW51128.1|	83.6	2e-14	minus agglutinin [Chlamydomonas incerta]	sp|Q95JC9|PRP_PIG	77.4	2e-14	Basic proline-rich protein OS=Sus scrofa PE=1 SV=2	CC0042	56.6	1e-07	COG0532	Translation initiation factor 2 (IF-2; GTPase)	--	--	--	--	--	-	-	-
Unigene0000359	588	gi|254033594|gb|ACT55265.1|	52.8	6e-07	formin 2B [Physcomitrella patens]	sp|Q9Y4B5|SOGA2_HUMAN	58.2	4e-08	Protein SOGA2 OS=Homo sapiens GN=SOGA2 PE=1 SV=5	DR0479	49.3	4e-06	COG0744	Membrane carboxypeptidase (penicillin-binding protein)	--	--	--	--	--	-	-	-
Unigene0000360	435	--	--	--	--	--	--	--	--	--	--	--	--	--	--	--	--	--	--	-	-	-
Unigene0000361	445	gi|71609010|emb|CAH58720.1|	57.4	1e-07	lipocalin-like protein [Physcomitrella patens]	sp|P05090|APOD_HUMAN	57.4	3e-08	Apolipoprotein D OS=Homo sapiens GN=APOD PE=1 SV=1	--	--	--	--	--	--	--	--	--	--	-	-	-
Unigene0000362	1579	gi|449017184|dbj|BAM80586.1|	602	1e-171	argininosuccinate lyase [Cyanidioschyzon merolae strain 10D]	sp|Q479S1|ARLY_DECAR	491	6e-138	Argininosuccinate lyase OS=Dechloromonas aromatica (strain RCB) GN=argH PE=3 SV=1	RSc2363	472	7e-133	COG0165	Argininosuccinate lyase	K01755	2e-171	602	cme:CMK232C	argininosuccinate lyase [EC:4.3.2.1]	-	-	-
Unigene0000363	283	--	--	--	--	--	--	--	--	--	--	--	--	--	--	--	--	--	--	-	-	-
Unigene0000364	388	gi|303280425|ref|XP_003059505.1|	53.5	1e-06	predicted protein [Micromonas pusilla CCMP1545]	sp|Q52KI8|SRRM1_MOUSE	50.1	5e-06	Serine/arginine repetitive matrix protein 1 OS=Mus musculus GN=Srrm1 PE=1 SV=2	--	--	--	--	--	--	--	--	--	--	-	-	-
Unigene0000365	782	gi|302828408|ref|XP_002945771.1|	65.5	1e-09	pathogenesis-related protein 1-like protein [Volvox carteri f. nagariensis]	sp|Q6MWG9|FH18_ORYSJ	63.5	2e-09	Formin-like protein 18 OS=Oryza sativa subsp. japonica GN=FH18 PE=2 SV=1	DR0479	49.7	6e-06	COG0744	Membrane carboxypeptidase (penicillin-binding protein)	--	--	--	--	--	-	-	-
Unigene0000366	1301	gi|452824770|gb|EME31771.1|	327	5e-88	casein kinase 2, beta polypeptide [Galdieria sulphuraria]	sp|P40229|CSK2C_ARATH	264	1e-69	Casein kinase II subunit beta' OS=Arabidopsis thaliana GN=CKB2 PE=1 SV=1	SPAC1851.03	227	3e-59	COG5041	Casein kinase II, beta subunit	K03115	3e-82	305	cme:CMM005C	casein kinase II subunit beta	-	-	-
Unigene0000367	387	--	--	--	--	--	--	--	--	--	--	--	--	--	--	--	--	--	--	-	-	-
Unigene0000368	2071	gi|507114680|emb|CDF38219.1|	92.8	3e-17	unnamed protein product [Chondrus crispus]	sp|A1R516|IF2_ARTAT	59.3	1e-07	Translation initiation factor IF-2 OS=Arthrobacter aurescens (strain TC1) GN=infB PE=3 SV=1	DR0193	70.9	8e-12	COG2383	Uncharacterized conserved protein	--	--	--	--	--	-	-	-
Unigene0000369	938	gi|323455709|gb|EGB11577.1|	59.3	1e-07	expressed protein, partial [Aureococcus anophagefferens]	sp|A6W7Z2|IF2_KINRD	66.2	3e-10	Translation initiation factor IF-2 OS=Kineococcus radiotolerans (strain ATCC BAA-149 / DSM 14245 / SRS30216) GN=infB PE=3 SV=1	--	--	--	--	--	K14325	2e-07	56.2	vvi:100267894	RNA-binding protein with serine-rich domain 1	-	-	-
Unigene0000370	1879	gi|149072030|ref|YP_001293601.1|	179	2e-43	RNA polymerase alpha subunit [Rhodomonas salina]	sp|Q15X48|RPOA_PSEA6	600	1e-170	DNA-directed RNA polymerase subunit alpha OS=Pseudoalteromonas atlantica (strain T6c / ATCC BAA-1087) GN=rpoA PE=3 SV=1	rpoA	541	1e-153	COG0202	DNA-directed RNA polymerase, alpha subunit/40 kD subunit	K03040	3e-29	130	ppp:PHYPADRAFT_168194	DNA-directed RNA polymerase subunit alpha [EC:2.7.7.6]	-	-	-
Unigene0000371	212	--	--	--	--	sp|Q5QXV7|RS4_IDILO	113	3e-25	30S ribosomal protein S4 OS=Idiomarina loihiensis (strain ATCC BAA-735 / DSM 15497 / L2-TR) GN=rpsD PE=3 SV=1	rpsD	107	4e-24	COG0522	Ribosomal protein S4 and related proteins	--	--	--	--	--	-	-	-
Unigene0000372	446	gi|452822242|gb|EME29263.1|	150	8e-36	phosphatidylinositol-bisphosphatase [Galdieria sulphuraria]	sp|Q84MA2|IP5P1_ARATH	113	4e-25	Type I inositol 1,4,5-trisphosphate 5-phosphatase 1 OS=Arabidopsis thaliana GN=IP5P1 PE=1 SV=2	YOR109w_2	87.4	8e-18	COG5411	Phosphatidylinositol 5-phosphate phosphatase	--	--	--	--	--	-	-	-
Unigene0000373	526	gi|507111042|emb|CDF34778.1|	66.2	3e-10	WD40-repeat containing protein [Chondrus crispus]	sp|C4YFX2|TUP1_CANAW	64.7	3e-10	Transcriptional repressor TUP1 OS=Candida albicans (strain WO-1) GN=TUP1 PE=4 SV=1	all0438_2	65.9	4e-11	COG2319	FOG: WD40 repeat	--	--	--	--	--	-	-	-
Unigene0000374	1041	gi|219119570|ref|XP_002180542.1|	362	8e-99	phosphoketolase [Phaeodactylum tricornutum CCAP 1055/1]	sp|Q8DJN6|PHK_THEEB	484	6e-136	Probable phosphoketolase OS=Thermosynechococcus elongatus (strain BP-1) GN=tll1186 PE=3 SV=1	slr0453	471	7e-133	COG3957	Phosphoketolase	--	--	--	--	--	-	-	-
Unigene0000375	277	--	--	--	--	--	--	--	--	--	--	--	--	--	--	--	--	--	--	-	-	-
Unigene0000376	1464	gi|159469426|ref|XP_001692864.1|	61.2	6e-08	SNF2 family chromodomain-helicase [Chlamydomonas reinhardtii]	sp|Q6PZE0|MUC19_MOUSE	59.3	7e-08	Mucin-19 OS=Mus musculus GN=Muc19 PE=2 SV=2	--	--	--	--	--	--	--	--	--	--	-	-	-
Unigene0000377	441	gi|449471580|ref|XP_004153350.1|	87	1e-16	PREDICTED: ribonuclease E-like, partial [Cucumis sativus]	sp|P21513|RNE_ECOLI	87	4e-17	Ribonuclease E OS=Escherichia coli (strain K12) GN=rne PE=1 SV=6	SMc01336	196	1e-50	COG1530	Ribonucleases G and E	--	--	--	--	--	-	-	-
Unigene0000378	463	gi|502126647|ref|XP_004499386.1|	63.5	1e-09	PREDICTED: microtubule-associated protein futsch-like [Cicer arietinum]	sp|P13627|CY1_PARDE	62.8	9e-10	Cytochrome c1 OS=Paracoccus denitrificans GN=petC PE=1 SV=1	SPAC140.02	55.8	3e-08	COG0724	RNA-binding proteins (RRM domain)	--	--	--	--	--	-	-	-
Unigene0000379	1237	gi|449016570|dbj|BAM79972.1|	88.2	4e-16	similar to syntaxin binding protein [Cyanidioschyzon merolae strain 10D]	sp|P08640|MUC1_YEAST	95.1	9e-19	Flocculation protein FLO11 OS=Saccharomyces cerevisiae (strain ATCC 204508 / S288c) GN=MUC1 PE=1 SV=2	XF0818	68.9	2e-11	COG2730	Endoglucanase	--	--	--	--	--	-	-	-
Unigene0000380	594	gi|47026876|gb|AAT08663.1|	262	3e-69	ADP-ribosylation factor [Hyacinthus orientalis]	sp|P62332|ARF6_RAT	303	7e-82	ADP-ribosylation factor 6 OS=Rattus norvegicus GN=Arf6 PE=1 SV=2	YDL137w	238	5e-63	COG1100	GTPase SAR1 and related small G proteins	K07977	1e-69	262	ota:Ot12g02810	Arf/Sar family, other	-	-	-
Unigene0000381	1815	gi|384247779|gb|EIE21265.1|	130	1e-28	isocitrate lyase [Coccomyxa subellipsoidea C-169]	sp|Q9I0K4|ACEA_PSEAE	818	0	Isocitrate lyase OS=Pseudomonas aeruginosa (strain ATCC 15692 / PAO1 / 1C / PRS 101 / LMG 12228) GN=PA2634 PE=1 SV=1	PA2634	818	0	COG2224	Isocitrate lyase	K01637	1e-26	121	pop:POPTR_562291	isocitrate lyase [EC:4.1.3.1]	-	-	-
Unigene0000382	1328	gi|302828406|ref|XP_002945770.1|	76.3	2e-12	pathogenesis-related protein 1-like protein [Volvox carteri f. nagariensis]	sp|P04280|PRP1_HUMAN	76.3	5e-13	Basic salivary proline-rich protein 1 OS=Homo sapiens GN=PRB1 PE=1 SV=2	PA2976	52	2e-06	COG1530	Ribonucleases G and E	--	--	--	--	--	-	-	-
Unigene0000383	296	gi|384249992|gb|EIE23472.1|	89	3e-17	molybdopterin binding oxidoreductase, partial [Coccomyxa subellipsoidea C-169]	sp|P07850|SUOX_CHICK	73.9	3e-13	Sulfite oxidase OS=Gallus gallus GN=SUOX PE=1 SV=3	--	--	--	--	--	K00387	1e-15	81.3	cre:CHLREDRAFT_59800	sulfite oxidase [EC:1.8.3.1]	-	-	-
Unigene0000384	677	--	--	--	--	--	--	--	--	--	--	--	--	--	--	--	--	--	--	-	-	-
Unigene0000385	265	--	--	--	--	--	--	--	--	--	--	--	--	--	--	--	--	--	--	-	-	-
Unigene0000386	422	gi|326516126|dbj|BAJ88086.1|	44.3	3e-06	predicted protein [Hordeum vulgare subsp. vulgare]	--	--	--	--	--	--	--	--	--	--	--	--	--	--	-	-	-
Unigene0000387	830	gi|323457078|gb|EGB12944.1|	58.5	2e-07	expressed protein, partial [Aureococcus anophagefferens]	sp|A5GNJ0|IF2_SYNPW	51.2	9e-06	Translation initiation factor IF-2 OS=Synechococcus sp. (strain WH7803) GN=infB PE=3 SV=1	--	--	--	--	--	--	--	--	--	--	-	-	-
Unigene0000388	1204	gi|508707870|gb|EOX99766.1|	241	3e-62	DNA primase, large subunit family isoform 2 [Theobroma cacao]	sp|Q84WJ2|PRI2_ARATH	224	1e-57	Probable DNA primase large subunit OS=Arabidopsis thaliana GN=At1g67320 PE=2 SV=2	SPBC17D11.06	177	2e-44	COG2219	Eukaryotic-type DNA primase, large subunit	K02685	9e-63	240	vvi:100244238	DNA primase large subunit [EC:2.7.7.-]	-	-	-
Unigene0000389	702	gi|226503351|ref|NP_001150284.1|	141	2e-32	60S ribosomal protein L23a precursor [Zea mays]	sp|P62752|RL23A_RAT	144	6e-34	60S ribosomal protein L23a OS=Rattus norvegicus GN=Rpl23a PE=2 SV=1	SPBC106.18	122	7e-28	COG0089	Ribosomal protein L23	K02893	8e-33	140	rcu:RCOM_0189880	large subunit ribosomal protein L23Ae	-	-	-
Unigene0000390	325	--	--	--	--	--	--	--	--	--	--	--	--	--	--	--	--	--	--	-	-	-
Unigene0000391	203	--	--	--	--	--	--	--	--	--	--	--	--	--	--	--	--	--	--	-	-	-
Unigene0000392	990	gi|323445462|gb|EGB02058.1|	75.5	2e-12	expressed protein [Aureococcus anophagefferens]	sp|Q6Z4F1|AGO14_ORYSJ	64.3	1e-09	Protein argonaute 14 OS=Oryza sativa subsp. japonica GN=AGO14 PE=2 SV=1	--	--	--	--	--	--	--	--	--	--	-	-	-
Unigene0000393	1797	gi|300122043|emb|CBK22617.2|	548	1e-154	Propionyl-CoA carboxylase subunit ? [Blastocystis hominis]	sp|Q91ZA3|PCCA_MOUSE	620	1e-176	Propionyl-CoA carboxylase alpha chain, mitochondrial OS=Mus musculus GN=Pcca PE=2 SV=2	AGl580GM	568	1e-161	COG4770	Acetyl/propionyl-CoA carboxylase, alpha subunit	K01968	9e-122	437	ppp:PHYPADRAFT_176782	3-methylcrotonyl-CoA carboxylase alpha subunit [EC:6.4.1.4]	-	-	-
Unigene0000394	499	gi|530728215|gb|EQC26457.1|	86.7	2e-16	propionyl-CoA carboxylase alpha chain [Saprolegnia diclina VS20]	sp|P05165|PCCA_HUMAN	92	2e-18	Propionyl-CoA carboxylase alpha chain, mitochondrial OS=Homo sapiens GN=PCCA PE=1 SV=4	CC2179	90.1	2e-18	COG4770	Acetyl/propionyl-CoA carboxylase, alpha subunit	K01958	7e-06	49.7	ota:Ot08g00930	pyruvate carboxylase [EC:6.4.1.1]	-	-	-
Unigene0000395	714	gi|452825688|gb|EME32683.1|	194	1e-48	4-methyl-5(b-hydroxyethyl)-thiazole monophosphate biosynthesis [Galdieria sulphuraria]	sp|Q9MAH3|DJ1B_ARATH	142	3e-33	Protein DJ-1 homolog B OS=Arabidopsis thaliana GN=DJ1B PE=2 SV=1	ZthiJ	126	4e-29	COG0693	Putative intracellular protease/amidase	K03152	3e-39	161	cme:CMS007C	4-methyl-5(b-hydroxyethyl)-thiazole monophosphate biosynthesis	-	-	-
Unigene0000396	231	gi|159489172|ref|XP_001702571.1|	91.3	6e-18	heavy metal transporting ATPase [Chlamydomonas reinhardtii]	sp|P77894|CTPV_MYCTU	101	1e-21	Probable copper-exporting P-type ATPase V OS=Mycobacterium tuberculosis GN=ctpV PE=1 SV=1	PA3920	107	7e-24	COG2217	Cation transport ATPase	K01533	5e-17	85.9	vcn:VOLCADRAFT_108247	Cu2+-exporting ATPase [EC:3.6.3.4]	-	-	-
Unigene0000397	553	gi|474320155|gb|EMS62230.1|	65.1	8e-10	Formin-like protein 18 [Triticum urartu]	sp|Q9NZ56|FMN2_HUMAN	62	2e-09	Formin-2 OS=Homo sapiens GN=FMN2 PE=1 SV=4	Rv1078	52.4	5e-07	COG1714	Predicted membrane protein/domain	--	--	--	--	--	-	-	-
Unigene0000398	1195	gi|302828406|ref|XP_002945770.1|	117	6e-25	pathogenesis-related protein 1-like protein [Volvox carteri f. nagariensis]	sp|P05143|PRP2_MOUSE	94.4	2e-18	Proline-rich protein 2 OS=Mus musculus GN=Prp2 PE=2 SV=2	Rv3876	64.3	4e-10	COG0455	ATPases involved in chromosome partitioning	--	--	--	--	--	-	-	-
Unigene0000399	471	gi|302840754|ref|XP_002951923.1|	54.7	7e-07	transcription factor jumonji domain-containing protein [Volvox carteri f. nagariensis]	sp|O60346|PHLP1_HUMAN	68.6	2e-11	PH domain leucine-rich repeat-containing protein phosphatase 1 OS=Homo sapiens GN=PHLPP1 PE=1 SV=3	--	--	--	--	--	--	--	--	--	--	-	-	-
Unigene0000400	1033	gi|485617810|gb|EOD14985.1|	461	1e-128	Adaptor protein 2 beta subunit 1 [Emiliania huxleyi CCMP1516]	sp|O35643|AP1B1_MOUSE	494	3e-139	AP-1 complex subunit beta-1 OS=Mus musculus GN=Ap1b1 PE=1 SV=2	SPBC2G2.06c	317	2e-86	COG5096	Vesicle coat complex, various subunits	K12392	8e-126	449	ppp:PHYPADRAFT_225918	AP-1 complex subunit beta-1	-	-	-
Unigene0000401	650	gi|159463028|ref|XP_001689744.1|	141	1e-32	glutaredoxin, CGFS type [Chlamydomonas reinhardtii]	sp|Q2QX01|GRS12_ORYSJ	132	1e-30	Monothiol glutaredoxin-S12, chloroplastic OS=Oryza sativa subsp. japonica GN=GRXS12 PE=2 SV=1	NMB0773	80.9	2e-15	COG0278	Glutaredoxin-related protein	--	--	--	--	--	-	-	-
Unigene0000402	248	gi|460393156|ref|XP_004242177.1|	52	4e-06	PREDICTED: formin-like protein 20-like [Solanum lycopersicum]	--	--	--	--	--	--	--	--	--	--	--	--	--	--	-	-	-
Unigene0000403	395	gi|507108135|emb|CDF32135.1|	82	4e-15	VAMP7a [Chondrus crispus]	--	--	--	--	--	--	--	--	--	K08515	1e-09	61.6	cme:CMH176C	vesicle-associated membrane protein 7	-	-	-
Unigene0000404	1446	gi|63086957|emb|CAI72286.1|	67	1e-09	transposase, putative [Phytophthora infestans]	--	--	--	--	--	--	--	--	--	--	--	--	--	--	-	-	-
Unigene0000405	390	gi|323450084|gb|EGB05967.1|	56.6	2e-07	expressed protein, partial [Aureococcus anophagefferens]	sp|A1R516|IF2_ARTAT	51.2	2e-06	Translation initiation factor IF-2 OS=Arthrobacter aurescens (strain TC1) GN=infB PE=3 SV=1	--	--	--	--	--	--	--	--	--	--	-	-	-
Unigene0000406	237	gi|514729308|ref|XP_004956670.1|	72	4e-12	PREDICTED: zinc finger CCCH domain-containing protein 59-like [Setaria italica]	sp|Q69NK8|C3H59_ORYSJ	69.7	6e-12	Zinc finger CCCH domain-containing protein 59 OS=Oryza sativa subsp. japonica GN=Os09g0364000 PE=2 SV=1	--	--	--	--	--	--	--	--	--	--	-	-	-
Unigene0000407	365	gi|115486011|ref|NP_001068149.1|	52.4	3e-06	Os11g0579700 [Oryza sativa Japonica Group]	sp|Q52KI8|SRRM1_MOUSE	58.5	1e-08	Serine/arginine repetitive matrix protein 1 OS=Mus musculus GN=Srrm1 PE=1 SV=2	--	--	--	--	--	--	--	--	--	--	-	-	-
Unigene0000408	297	--	--	--	--	--	--	--	--	--	--	--	--	--	--	--	--	--	--	-	-	-
Unigene0000409	360	gi|449015697|dbj|BAM79099.1|	101	6e-21	similar to trefoil factor [Cyanidioschyzon merolae strain 10D]	sp|P19275|VTP3_TTV1V	71.6	1e-12	Viral protein TPX OS=Thermoproteus tenax virus 1 (strain VT3) PE=4 SV=1	RSc1986	59.7	1e-09	COG3170	Tfp pilus assembly protein FimV	--	--	--	--	--	-	-	-
Unigene0000410	997	gi|514793097|ref|XP_004972732.1|	77.4	5e-13	PREDICTED: transcription factor TGA7-like isoform X1 [Setaria italica]	sp|Q9UQ35|SRRM2_HUMAN	95.1	7e-19	Serine/arginine repetitive matrix protein 2 OS=Homo sapiens GN=SRRM2 PE=1 SV=2	DRA0212	54.3	3e-07	COG2377	Predicted molecular chaperone distantly related to HSP70-fold metalloproteases	K14325	6e-12	71.6	rcu:RCOM_1576190	RNA-binding protein with serine-rich domain 1	-	-	-
Unigene0000411	255	gi|359482607|ref|XP_002279773.2|	81.3	6e-15	PREDICTED: regulator of telomere elongation helicase 1-like [Vitis vinifera]	sp|Q29FS3|RTEL1_DROPS	73.6	4e-13	Regulator of telomere elongation helicase 1 homolog OS=Drosophila pseudoobscura pseudoobscura GN=GA17940 PE=3 SV=2	--	--	--	--	--	K11136	4e-16	82.8	rcu:RCOM_0980890	regulator of telomere elongation helicase 1	-	-	-
Unigene0000412	396	gi|460381490|ref|XP_004236482.1|	63.9	1e-09	PREDICTED: formin-like protein 5-like [Solanum lycopersicum]	sp|Q95107|WASL_BOVIN	57.8	2e-08	Neural Wiskott-Aldrich syndrome protein OS=Bos taurus GN=WASL PE=1 SV=1	--	--	--	--	--	--	--	--	--	--	-	-	-
Unigene0000413	1197	gi|452820181|gb|EME27227.1|	163	7e-39	MFS transporter [Galdieria sulphuraria]	sp|Q8BTI8|SRRM2_MOUSE	85.1	9e-16	Serine/arginine repetitive matrix protein 2 OS=Mus musculus GN=Srrm2 PE=1 SV=3	PA2976	60.1	7e-09	COG1530	Ribonucleases G and E	K13171	5e-13	75.5	ath:AT2G29210	serine/arginine repetitive matrix protein 1	-	-	-
Unigene0000414	389	gi|302843653|ref|XP_002953368.1|	71.2	6e-12	metalloproteinase, extracellular matrix glycoprotein VMP28 [Volvox carteri f. nagariensis]	sp|P21260|YPRO_OWEFU	64.3	2e-10	Uncharacterized proline-rich protein (Fragment) OS=Owenia fusiformis PE=4 SV=1	SPBC2D10.10c	59.3	2e-09	COG1889	Fibrillarin-like rRNA methylase	--	--	--	--	--	-	-	-
Unigene0000415	481	gi|302828408|ref|XP_002945771.1|	84	3e-23	pathogenesis-related protein 1-like protein [Volvox carteri f. nagariensis]	sp|Q9FPQ6|GP1_CHLRE	73.6	2e-18	Vegetative cell wall protein gp1 OS=Chlamydomonas reinhardtii GN=GP1 PE=2 SV=1	XF0818	70.1	8e-18	COG2730	Endoglucanase	--	--	--	--	--	-	-	-
Unigene0000416	285	gi|323454568|gb|EGB10438.1|	52	4e-06	expressed protein, partial [Aureococcus anophagefferens]	--	--	--	--	--	--	--	--	--	--	--	--	--	--	-	-	-
Unigene0000417	3415	gi|507111393|emb|CDF35117.1|	729	0	DNA topoisomerase I Mitochondrial [Chondrus crispus]	sp|P73810|TOP1_SYNY3	545	9e-154	DNA topoisomerase 1 OS=Synechocystis sp. (strain PCC 6803 / Kazusa) GN=topA PE=3 SV=1	alr2780_1	468	2e-131	COG0550	Topoisomerase IA	K03168	5e-180	632	cme:CMI252C	DNA topoisomerase I [EC:5.99.1.2]	-	-	-
Unigene0000418	884	gi|299473032|emb|CBN77425.1|	196	5e-49	Phosphoesterase, RecJ-like protein [Ectocarpus siliculosus]	sp|Q9UQ35|SRRM2_HUMAN	69.7	3e-11	Serine/arginine repetitive matrix protein 2 OS=Homo sapiens GN=SRRM2 PE=1 SV=2	all3989_1	171	2e-42	COG0618	Exopolyphosphatase-related proteins	--	--	--	--	--	-	-	-
Unigene0000419	876	gi|507115274|emb|CDF38751.1|	57.8	3e-07	unnamed protein product [Chondrus crispus]	sp|P13983|EXTN_TOBAC	55.8	4e-07	Extensin OS=Nicotiana tabacum GN=HRGPNT3 PE=2 SV=1	--	--	--	--	--	--	--	--	--	--	-	-	-
Unigene0000420	1555	gi|323454001|gb|EGB09872.1|	67	1e-09	hypothetical protein AURANDRAFT_71291, partial [Aureococcus anophagefferens]	sp|P28702|RXRB_HUMAN	43.5	4e-06	Retinoic acid receptor RXR-beta OS=Homo sapiens GN=RXRB PE=1 SV=2	--	--	--	--	--	--	--	--	--	--	-	-	-
Unigene0000421	243	--	--	--	--	--	--	--	--	--	--	--	--	--	--	--	--	--	--	-	-	-
Unigene0000422	385	gi|226493550|ref|NP_001147606.1|	81.3	6e-15	phospholipase A2, group IVB [Zea mays]	sp|P0C872|JMJD7_MOUSE	82	1e-15	JmjC domain-containing protein 7 OS=Mus musculus GN=Jmjd7 PE=2 SV=1	--	--	--	--	--	--	--	--	--	--	-	-	-
Unigene0000423	315	--	--	--	--	--	--	--	--	--	--	--	--	--	--	--	--	--	--	-	-	-
Unigene0000424	348	gi|115470056|ref|NP_001058627.1|	65.9	3e-10	Os06g0726200 [Oryza sativa Japonica Group]	sp|P33485|VNUA_SUHVK	50.8	3e-06	Probable nuclear antigen OS=Suid herpesvirus 1 (strain Kaplan) PE=4 SV=1	--	--	--	--	--	--	--	--	--	--	-	-	-
Unigene0000425	500	gi|356534416|ref|XP_003535751.1|	62.8	3e-09	PREDICTED: protein transport protein Sec24-like At4g32640-like [Glycine max]	sp|Q0S219|IF2_RHOSR	57.4	4e-08	Translation initiation factor IF-2 OS=Rhodococcus sp. (strain RHA1) GN=infB PE=3 SV=1	ML1556	44.7	2e-06	COG0532	Translation initiation factor 2 (IF-2; GTPase)	--	--	--	--	--	-	-	-
Unigene0000426	386	gi|414887395|tpg|DAA63409.1|	51.2	7e-06	TPA: hypothetical protein ZEAMMB73_784009, partial [Zea mays]	--	--	--	--	--	--	--	--	--	K13171	3e-06	50.1	ath:AT2G29210	serine/arginine repetitive matrix protein 1	-	-	-
Unigene0000427	379	--	--	--	--	--	--	--	--	--	--	--	--	--	--	--	--	--	--	-	-	-
Unigene0000428	301	gi|302840754|ref|XP_002951923.1|	54.3	8e-07	transcription factor jumonji domain-containing protein [Volvox carteri f. nagariensis]	sp|Q6GZN6|089R_FRG3G	50.1	5e-06	Uncharacterized protein 89R OS=Frog virus 3 (isolate Goorha) GN=FV3-089R PE=4 SV=1	--	--	--	--	--	--	--	--	--	--	-	-	-
Unigene0000429	409	gi|357141447|ref|XP_003572228.1|	210	7e-54	PREDICTED: vacuolar protein sorting-associated protein 29-like [Brachypodium distachyon]	sp|Q7ZV68|VPS29_DANRE	236	3e-62	Vacuolar protein sorting-associated protein 29 OS=Danio rerio GN=vps29 PE=2 SV=1	SPAC15E1.06	144	3e-35	COG0622	Predicted phosphoesterase	K07095	3e-54	209	sbi:SORBI_04g009820		-	-	-
Unigene0000430	289	gi|384249191|gb|EIE22673.1|	154	8e-37	acyl-CoA dehydrogenase NM domain-like protein [Coccomyxa subellipsoidea C-169]	sp|Q9FS87|IVD2_SOLTU	147	2e-35	Isovaleryl-CoA dehydrogenase 2, mitochondrial (Fragment) OS=Solanum tuberosum GN=IVD2 PE=1 SV=1	RSc0279	145	1e-35	COG1960	Acyl-CoA dehydrogenases	K00253	3e-36	149	vvi:100265639	isovaleryl-CoA dehydrogenase [EC:1.3.99.10]	-	-	-
Unigene0000431	201	gi|514743321|ref|XP_004960360.1|	97.1	1e-19	PREDICTED: isovaleryl-CoA dehydrogenase, mitochondrial-like isoform X1 [Setaria italica]	sp|Q3SZI8|IVD_BOVIN	105	1e-22	Isovaleryl-CoA dehydrogenase, mitochondrial OS=Bos taurus GN=IVD PE=2 SV=1	BMEI1923	108	2e-24	COG1960	Acyl-CoA dehydrogenases	K00253	1e-20	97.8	vcn:VOLCADRAFT_59964	isovaleryl-CoA dehydrogenase [EC:1.3.99.10]	-	-	-
Unigene0000432	838	gi|41400381|gb|AAS07042.1|	65.1	2e-12	minus agglutinin [Chlamydomonas reinhardtii]	sp|Q9C6S1|FH14_ARATH	61.6	3e-10	Formin-like protein 14 OS=Arabidopsis thaliana GN=FH14 PE=3 SV=3	Rv0312	50.1	5e-06	COG0443	Molecular chaperone	--	--	--	--	--	-	-	-
Unigene0000433	472	--	--	--	--	--	--	--	--	--	--	--	--	--	--	--	--	--	--	-	-	-
Unigene0000434	366	gi|159487004|ref|XP_001701526.1|	62	4e-09	glyoxal or galactose oxidase [Chlamydomonas reinhardtii]	sp|Q7G6K7|FH3_ORYSJ	60.5	3e-09	Formin-like protein 3 OS=Oryza sativa subsp. japonica GN=FH3 PE=2 SV=2	Rv3876	53.1	1e-07	COG0455	ATPases involved in chromosome partitioning	--	--	--	--	--	-	-	-
Unigene0000435	627	gi|474077793|gb|EMS54638.1|	86.7	4e-16	Formin-like protein 6 [Triticum urartu]	sp|Q84ZL0|FH5_ORYSJ	80.9	6e-15	Formin-like protein 5 OS=Oryza sativa subsp. japonica GN=FH5 PE=2 SV=2	XF0818	59.7	4e-09	COG2730	Endoglucanase	--	--	--	--	--	-	-	-
Unigene0000436	580	gi|301120314|ref|XP_002907884.1|	181	1e-44	trifunctional enzyme subunit beta, mitochondrial precursor [Phytophthora infestans T30-4]	sp|Q99JY0|ECHB_MOUSE	253	5e-67	Trifunctional enzyme subunit beta, mitochondrial OS=Mus musculus GN=Hadhb PE=1 SV=1	YPO2746	162	4e-40	COG0183	Acetyl-CoA acetyltransferase	K07513	3e-27	120	cre:CHLREDRAFT_138637	acetyl-CoA acyltransferase 1 [EC:2.3.1.16]	-	-	-
Unigene0000437	1816	gi|323454036|gb|EGB09907.1|	83.2	2e-14	expressed protein, partial [Aureococcus anophagefferens]	sp|Q5ZMJ9|SRRM1_CHICK	80.5	4e-14	Serine/arginine repetitive matrix protein 1 OS=Gallus gallus GN=SRRM1 PE=2 SV=1	BH1308	72.4	2e-12	COG1073	Hydrolases of the alpha/beta superfamily	--	--	--	--	--	-	-	-
Unigene0000438	245	--	--	--	--	--	--	--	--	--	--	--	--	--	--	--	--	--	--	-	-	-
Unigene0000439	459	gi|323455574|gb|EGB11442.1|	53.5	1e-06	hypothetical protein AURANDRAFT_70947, partial [Aureococcus anophagefferens]	sp|Q0RDS4|IF2_FRAAA	50.1	6e-06	Translation initiation factor IF-2 OS=Frankia alni (strain ACN14a) GN=infB PE=3 SV=1	--	--	--	--	--	--	--	--	--	--	-	-	-
Unigene0000440	567	gi|115443935|ref|NP_001045747.1|	57	2e-07	Os02g0125700 [Oryza sativa Japonica Group]	sp|A6NNA2|SRRM3_HUMAN	54.3	5e-07	Serine/arginine repetitive matrix protein 3 OS=Homo sapiens GN=SRRM3 PE=2 SV=4	--	--	--	--	--	--	--	--	--	--	-	-	-
Unigene0000441	2618	gi|302828408|ref|XP_002945771.1|	124	2e-29	pathogenesis-related protein 1-like protein [Volvox carteri f. nagariensis]	sp|P08640|MUC1_YEAST	128	2e-28	Flocculation protein FLO11 OS=Saccharomyces cerevisiae (strain ATCC 204508 / S288c) GN=MUC1 PE=1 SV=2	Rv3876	75.1	6e-13	COG0455	ATPases involved in chromosome partitioning	--	--	--	--	--	-	-	-
Unigene0000442	929	gi|460393156|ref|XP_004242177.1|	61.2	7e-16	PREDICTED: formin-like protein 20-like [Solanum lycopersicum]	sp|O00268|TAF4_HUMAN	94	1e-18	Transcription initiation factor TFIID subunit 4 OS=Homo sapiens GN=TAF4 PE=1 SV=2	DR2133	63.9	4e-10	COG4372	Uncharacterized protein conserved in bacteria with the myosin-like domain	--	--	--	--	--	-	-	-
Unigene0000443	348	gi|422294211|gb|EKU21511.1|	86.3	2e-16	peptidyl-prolyl cis-trans isomerase NIMA-interacting 1 [Nannochloropsis gaditana CCMP526]	sp|Q13526|PIN1_HUMAN	90.9	2e-18	Peptidyl-prolyl cis-trans isomerase NIMA-interacting 1 OS=Homo sapiens GN=PIN1 PE=1 SV=1	SPCC16C4.03	77.4	6e-15	COG0760	Parvulin-like peptidyl-prolyl isomerase	K09578	8e-10	62	cre:CHLREDRAFT_34069	peptidyl-prolyl cis-trans isomerase NIMA-interacting 1 [EC:5.2.1.8]	-	-	-
Unigene0000444	589	gi|159464737|ref|XP_001690598.1|	168	8e-41	aspartyl aminopeptidase-like protein [Chlamydomonas reinhardtii]	sp|Q9ULA0|DNPEP_HUMAN	172	1e-42	Aspartyl aminopeptidase OS=Homo sapiens GN=DNPEP PE=1 SV=1	SPAC4F10.02	140	1e-33	COG1362	Aspartyl aminopeptidase	K01267	2e-41	168	cre:CHLREDRAFT_135393	aspartyl aminopeptidase [EC:3.4.11.21]	-	-	-
Unigene0000445	327	gi|159478817|ref|XP_001697497.1|	137	7e-32	histone deacetylase [Chlamydomonas reinhardtii]	sp|P83038|HDAC4_CHICK	140	3e-33	Histone deacetylase 4 OS=Gallus gallus GN=HDAC4 PE=2 SV=1	YNL021w	121	3e-28	COG0123	Deacetylases, including yeast histone deacetylase and acetoin utilization protein	K11407	1e-32	137	cre:CHLREDRAFT_104855	histone deacetylase 6/10 [EC:3.5.1.98]	-	-	-
Unigene0000446	1446	gi|449016135|dbj|BAM79537.1|	90.5	1e-16	similar to hedgehog protein [Cyanidioschyzon merolae strain 10D]	sp|P98088|MUC5A_HUMAN	82.4	8e-15	Mucin-5AC (Fragments) OS=Homo sapiens GN=MUC5AC PE=1 SV=3	--	--	--	--	--	--	--	--	--	--	-	-	-
Unigene0000447	388	--	--	--	--	--	--	--	--	--	--	--	--	--	--	--	--	--	--	-	-	-
Unigene0000448	204	--	--	--	--	sp|Q0P4G7|DOXA1_XENTR	52.4	9e-07	Dual oxidase maturation factor 1 OS=Xenopus tropicalis GN=duoxa1 PE=2 SV=1	--	--	--	--	--	--	--	--	--	--	-	-	-
Unigene0000449	252	gi|508708476|gb|EOY00373.1|	63.5	1e-09	RNA-processing [Theobroma cacao]	sp|Q6NSN1|LS12B_DANRE	49.7	6e-06	Protein LSM12 homolog B OS=Danio rerio GN=lsm12b PE=2 SV=1	--	--	--	--	--	--	--	--	--	--	-	-	-
Unigene0000450	214	--	--	--	--	--	--	--	--	--	--	--	--	--	--	--	--	--	--	-	-	-
Unigene0000451	259	gi|384249275|gb|EIE22757.1|	53.5	1e-06	laminin A, partial [Coccomyxa subellipsoidea C-169]	sp|Q55FN1|PLBLG_DICDI	65.9	8e-11	Phospholipase B-like protein G OS=Dictyostelium discoideum GN=plbG PE=3 SV=1	--	--	--	--	--	--	--	--	--	--	-	-	-
Unigene0000452	235	gi|530731021|gb|EQC29263.1|	60.1	2e-08	hypothetical protein SDRG_12931 [Saprolegnia diclina VS20]	sp|Q55FN1|PLBLG_DICDI	68.9	9e-12	Phospholipase B-like protein G OS=Dictyostelium discoideum GN=plbG PE=3 SV=1	--	--	--	--	--	--	--	--	--	--	-	-	-
Unigene0000453	471	gi|5734705|gb|AAD49970.1|AC008075_3	59.7	2e-08	F24J5.4 [Arabidopsis thaliana]	sp|Q9S740|AGP19_ARATH	59.7	8e-09	Lysine-rich arabinogalactan protein 19 OS=Arabidopsis thaliana GN=AGP19 PE=2 SV=2	--	--	--	--	--	--	--	--	--	--	-	-	-
Unigene0000454	468	gi|21992|emb|CAA46283.1|	55.8	3e-07	extensin [Volvox carteri]	sp|O69740|ESPI_MYCTU	51.2	3e-06	ESX-1 secretion-associated protein EspI OS=Mycobacterium tuberculosis GN=espI PE=4 SV=1	Rv3876	51.2	7e-07	COG0455	ATPases involved in chromosome partitioning	--	--	--	--	--	-	-	-
Unigene0000455	448	gi|301095603|ref|XP_002896901.1|	173	9e-43	26S proteasome non-ATPase regulatory subunit 3 [Phytophthora infestans T30-4]	sp|O43242|PSMD3_HUMAN	177	2e-44	26S proteasome non-ATPase regulatory subunit 3 OS=Homo sapiens GN=PSMD3 PE=1 SV=2	--	--	--	--	--	K03033	7e-43	172	ppp:PHYPADRAFT_178013	26S proteasome regulatory subunit N3	-	-	-
Unigene0000456	565	--	--	--	--	--	--	--	--	--	--	--	--	--	--	--	--	--	--	-	-	-
Unigene0000457	201	--	--	--	--	--	--	--	--	--	--	--	--	--	--	--	--	--	--	-	-	-
Unigene0000458	228	--	--	--	--	--	--	--	--	--	--	--	--	--	--	--	--	--	--	-	-	-
Unigene0000459	2213	gi|158828183|gb|ABW81062.1|	80.1	2e-13	proline-rich-protein [Arabidopsis lyrata subsp. lyrata]	sp|Q5ZMJ9|SRRM1_CHICK	74.7	3e-12	Serine/arginine repetitive matrix protein 1 OS=Gallus gallus GN=SRRM1 PE=2 SV=1	Rv3876	57	1e-07	COG0455	ATPases involved in chromosome partitioning	K13171	3e-08	60.8	ath:AT2G29210	serine/arginine repetitive matrix protein 1	-	-	-
Unigene0000460	250	--	--	--	--	--	--	--	--	--	--	--	--	--	--	--	--	--	--	-	-	-
Unigene0000461	2632	gi|159468548|ref|XP_001692436.1|	85.5	6e-15	dicer-like protein [Chlamydomonas reinhardtii]	sp|A0PQC4|IF2_MYCUA	56.2	1e-11	Translation initiation factor IF-2 OS=Mycobacterium ulcerans (strain Agy99) GN=infB PE=3 SV=1	XF0818	57	4e-09	COG2730	Endoglucanase	--	--	--	--	--	-	-	-
Unigene0000462	1507	gi|371940440|dbj|BAL45642.1|	631	1e-179	heat shock protein 60 [Ulva pertusa]	sp|Q8L7B5|CH60B_ARATH	593	1e-168	Chaperonin CPN60-like 1, mitochondrial OS=Arabidopsis thaliana GN=At2g33210 PE=1 SV=1	mlr2394	555	8e-158	COG0459	Chaperonin GroEL (HSP60 family)	K04077	2e-176	619	vcn:VOLCADRAFT_79395	chaperonin GroEL	-	-	-
Unigene0000463	431	gi|30685604|ref|NP_850203.1|	136	2e-31	heat shock protein 60-2 [Arabidopsis thaliana]	sp|Q8L7B5|CH60B_ARATH	136	5e-32	Chaperonin CPN60-like 1, mitochondrial OS=Arabidopsis thaliana GN=At2g33210 PE=1 SV=1	alr1896	134	7e-32	COG0459	Chaperonin GroEL (HSP60 family)	K04077	4e-32	136	ath:AT2G33210	chaperonin GroEL	-	-	-
Unigene0000464	352	--	--	--	--	--	--	--	--	--	--	--	--	--	--	--	--	--	--	-	-	-
Unigene0000465	268	--	--	--	--	--	--	--	--	--	--	--	--	--	--	--	--	--	--	-	-	-
Unigene0000466	214	--	--	--	--	--	--	--	--	--	--	--	--	--	--	--	--	--	--	-	-	-
Unigene0000467	373	gi|514730994|ref|XP_004957075.1|	53.1	2e-06	PREDICTED: rRNA 2'-O-methyltransferase fibrillarin-like [Setaria italica]	sp|A9WPV8|IF2_RENSM	51.2	2e-06	Translation initiation factor IF-2 OS=Renibacterium salmoninarum (strain ATCC 33209 / DSM 20767 / JCM 11484 / NBRC 15589 / NCIMB 2235) GN=infB PE=3 SV=1	--	--	--	--	--	--	--	--	--	--	-	-	-
Unigene0000468	672	--	--	--	--	--	--	--	--	--	--	--	--	--	--	--	--	--	--	-	-	-
Unigene0000469	464	gi|2429362|gb|AAB70928.1|	66.2	2e-10	proline rich protein [Santalum album]	sp|P05143|PRP2_MOUSE	53.9	4e-07	Proline-rich protein 2 OS=Mus musculus GN=Prp2 PE=2 SV=2	--	--	--	--	--	--	--	--	--	--	-	-	-
Unigene0000470	314	--	--	--	--	--	--	--	--	--	--	--	--	--	--	--	--	--	--	-	-	-
Unigene0000471	557	--	--	--	--	--	--	--	--	--	--	--	--	--	--	--	--	--	--	-	-	-
Unigene0000472	324	--	--	--	--	--	--	--	--	--	--	--	--	--	--	--	--	--	--	-	-	-
Unigene0000473	426	gi|302853456|ref|XP_002958243.1|	51.2	7e-06	hypothetical protein VOLCADRAFT_121694 [Volvox carteri f. nagariensis]	--	--	--	--	--	--	--	--	--	--	--	--	--	--	-	-	-
Unigene0000474	1311	gi|6523547|emb|CAB62280.1|	54.7	8e-13	hydroxyproline-rich glycoprotein DZ-HRGP [Volvox carteri f. nagariensis]	sp|Q9Y4B5|SOGA2_HUMAN	64.7	1e-09	Protein SOGA2 OS=Homo sapiens GN=SOGA2 PE=1 SV=5	Rv3876	35.8	7e-06	COG0455	ATPases involved in chromosome partitioning	--	--	--	--	--	-	-	-
Unigene0000475	688	gi|502089699|ref|XP_004488991.1|	124	2e-27	PREDICTED: uncharacterized membrane protein sll0875-like [Cicer arietinum]	sp|P73555|Y875_SYNY3	139	2e-32	Uncharacterized membrane protein sll0875 OS=Synechocystis sp. (strain PCC 6803 / Kazusa) GN=sll0875 PE=3 SV=1	alr1612	144	1e-34	COG1836	Predicted membrane protein	--	--	--	--	--	-	-	-
Unigene0000476	503	--	--	--	--	--	--	--	--	--	--	--	--	--	--	--	--	--	--	-	-	-
Unigene0000477	467	gi|507108428|emb|CDF32398.1|	133	2e-30	ribosomal protein L24 [Chondrus crispus]	sp|P83732|RL24_RAT	244	1e-64	60S ribosomal protein L24 OS=Rattus norvegicus GN=Rpl24 PE=1 SV=1	SPAC6G9.09c	152	3e-37	COG2075	Ribosomal protein L24E	K02896	9e-28	122	cre:CHLREDRAFT_195608	large subunit ribosomal protein L24e	-	-	-
Unigene0000478	349	gi|452819592|gb|EME26648.1|	80.1	1e-14	mitochondrial protein translocase, MPT family [Galdieria sulphuraria]	sp|Q9USM7|TIM23_SCHPO	96.3	5e-20	Mitochondrial import inner membrane translocase subunit tim23 OS=Schizosaccharomyces pombe (strain 972 / ATCC 24843) GN=tim23 PE=3 SV=1	SPCC16A11.09c	96.3	1e-20	COG5596	Mitochondrial import inner membrane translocase, subunit TIM22	--	--	--	--	--	-	-	-
Unigene0000479	366	gi|449466478|ref|XP_004150953.1|	92.4	3e-18	PREDICTED: prostaglandin F synthase-like [Cucumis sativus]	sp|O32210|GR_BACSU	94	3e-19	Glyoxal reductase OS=Bacillus subtilis (strain 168) GN=yvgN PE=1 SV=1	BMEII1060	114	6e-26	COG0656	Aldo/keto reductases, related to diketogulonate reductase	K00085	9e-19	91.7	ath:AT2G21260	aldose-6-phosphate reductase (NADPH2) [EC:1.1.1.200]	-	-	-
Unigene0000480	1049	gi|514810010|ref|XP_004979819.1|	68.2	3e-10	PREDICTED: vegetative cell wall protein gp1-like [Setaria italica]	sp|Q8BTI8|SRRM2_MOUSE	74.3	1e-12	Serine/arginine repetitive matrix protein 2 OS=Mus musculus GN=Srrm2 PE=1 SV=3	--	--	--	--	--	--	--	--	--	--	-	-	-
Unigene0000481	406	--	--	--	--	sp|Q16975|KPC2_APLCA	92.4	8e-19	Calcium-independent protein kinase C OS=Aplysia californica GN=PRKC2 PE=1 SV=1	--	--	--	--	--	--	--	--	--	--	-	-	-
Unigene0000482	494	gi|298707510|emb|CBJ30112.1|	56.2	3e-07	conserved unknown protein [Ectocarpus siliculosus]	sp|Q16975|KPC2_APLCA	132	8e-31	Calcium-independent protein kinase C OS=Aplysia californica GN=PRKC2 PE=1 SV=1	--	--	--	--	--	--	--	--	--	--	-	-	-
Unigene0000483	304	--	--	--	--	--	--	--	--	--	--	--	--	--	--	--	--	--	--	-	-	-
Unigene0000484	513	--	--	--	--	--	--	--	--	--	--	--	--	--	--	--	--	--	--	-	-	-
Unigene0000485	277	gi|485614113|gb|EOD12002.1|	50.8	9e-06	hypothetical protein EMIHUDRAFT_460836 [Emiliania huxleyi CCMP1516]	--	--	--	--	--	--	--	--	--	--	--	--	--	--	-	-	-
Unigene0000486	232	--	--	--	--	--	--	--	--	--	--	--	--	--	--	--	--	--	--	-	-	-
Unigene0000487	335	--	--	--	--	--	--	--	--	--	--	--	--	--	--	--	--	--	--	-	-	-
Unigene0000488	947	gi|507108852|emb|CDF32745.1|	414	1e-114	sphingolipid delta-4 desaturase [Chondrus crispus]	sp|Q0II71|DEGS2_BOVIN	183	2e-45	Sphingolipid delta(4)-desaturase/C4-hydroxylase DES2 OS=Bos taurus GN=DEGS2 PE=2 SV=1	Cgl1939	64.3	3e-10	COG0532	Translation initiation factor 2 (IF-2; GTPase)	K04712	1e-95	349	cme:CMP318C	sphingolipid delta-4 desaturase [EC:1.14.-.-]	-	-	-
Unigene0000489	212	--	--	--	--	--	--	--	--	--	--	--	--	--	--	--	--	--	--	-	-	-
Unigene0000490	735	gi|308799777|ref|XP_003074669.1|	124	2e-27	cytochrome b5 isoform Cb5-D (ISS) [Ostreococcus tauri]	sp|Q42342|CYB5A_ARATH	101	6e-21	Cytochrome b5 isoform A OS=Arabidopsis thaliana GN=CYTB5-A PE=1 SV=2	SPCC16A11.10c	94.4	2e-19	COG5274	Cytochrome b involved in lipid metabolism	--	--	--	--	--	-	-	-
Unigene0000491	1030	gi|507113104|emb|CDF36746.1|	131	3e-29	Aardvark, Armadillo repeat-containing protein [Chondrus crispus]	sp|Q95JC9|PRP_PIG	85.1	8e-16	Basic proline-rich protein OS=Sus scrofa PE=1 SV=2	Rv3876	57.4	4e-08	COG0455	ATPases involved in chromosome partitioning	--	--	--	--	--	-	-	-
Unigene0000492	306	--	--	--	--	sp|P0C7L0|WIPF3_MOUSE	50.1	5e-06	WAS/WASL-interacting protein family member 3 OS=Mus musculus GN=Wipf3 PE=1 SV=1	--	--	--	--	--	--	--	--	--	--	-	-	-
Unigene0000493	212	gi|530737403|gb|EQC35645.1|	66.2	2e-10	serine/threonine-protein phosphatase PP1 [Saprolegnia diclina VS20]	sp|Q5I085|PP1B_XENTR	54.3	2e-07	Serine/threonine-protein phosphatase PP1-beta catalytic subunit OS=Xenopus tropicalis GN=ppp1cb PE=2 SV=1	--	--	--	--	--	K06269	5e-08	55.8	olu:OSTLU_27323	protein phosphatase 1, catalytic subunit [EC:3.1.3.16]	-	-	-
Unigene0000494	203	--	--	--	--	--	--	--	--	--	--	--	--	--	--	--	--	--	--	-	-	-
Unigene0000495	754	gi|323448067|gb|EGB03971.1|	58.5	2e-07	expressed protein [Aureococcus anophagefferens]	sp|B8HG54|IF2_ARTCA	59.3	3e-08	Translation initiation factor IF-2 OS=Arthrobacter chlorophenolicus (strain A6 / ATCC 700700 / DSM 12829 / JCM 12360) GN=infB PE=3 SV=1	ML1556	56.2	6e-08	COG0532	Translation initiation factor 2 (IF-2; GTPase)	--	--	--	--	--	-	-	-
Unigene0000496	309	--	--	--	--	--	--	--	--	--	--	--	--	--	--	--	--	--	--	-	-	-
Unigene0000497	737	gi|448878386|gb|AGE46156.1|	70.9	3e-11	arginine/serine-rich splicing factor SR45 transcript VII [Sorghum bicolor]	sp|B2HKS2|IF2_MYCMM	73.2	2e-12	Translation initiation factor IF-2 OS=Mycobacterium marinum (strain ATCC BAA-535 / M) GN=infB PE=3 SV=1	Cgl1939	61.6	1e-09	COG0532	Translation initiation factor 2 (IF-2; GTPase)	--	--	--	--	--	-	-	-
Unigene0000498	412	gi|60678627|gb|AAX33674.1|	58.5	4e-08	plus agglutinin [Chlamydomonas incerta]	sp|Q9CAL8|PEK13_ARATH	58.5	1e-08	Proline-rich receptor-like protein kinase PERK13 OS=Arabidopsis thaliana GN=PERK13 PE=2 SV=1	Rv3876	51.6	4e-07	COG0455	ATPases involved in chromosome partitioning	--	--	--	--	--	-	-	-
Unigene0000499	987	gi|449016308|dbj|BAM79710.1|	72	2e-11	similar to hedgehog protein [Cyanidioschyzon merolae strain 10D]	sp|Q52KI8|SRRM1_MOUSE	67.8	1e-10	Serine/arginine repetitive matrix protein 1 OS=Mus musculus GN=Srrm1 PE=1 SV=2	DR2133	52	2e-06	COG4372	Uncharacterized protein conserved in bacteria with the myosin-like domain	--	--	--	--	--	-	-	-
Unigene0000500	535	gi|223973495|gb|ACN30935.1|	52.4	5e-06	unknown [Zea mays]	--	--	--	--	--	--	--	--	--	--	--	--	--	--	-	-	-
Unigene0000501	767	gi|299470750|emb|CBN79796.1|	103	6e-21	beta-lactamase domain protein [Ectocarpus siliculosus]	sp|A6W7Z2|IF2_KINRD	88.2	6e-17	Translation initiation factor IF-2 OS=Kineococcus radiotolerans (strain ATCC BAA-149 / DSM 14245 / SRS30216) GN=infB PE=3 SV=1	Rv3876	65.9	7e-11	COG0455	ATPases involved in chromosome partitioning	--	--	--	--	--	-	-	-
Unigene0000502	363	--	--	--	--	--	--	--	--	--	--	--	--	--	--	--	--	--	--	-	-	-
Unigene0000503	275	gi|514810142|ref|XP_004979883.1|	52.4	3e-06	PREDICTED: pollen-specific leucine-rich repeat extensin-like protein 1-like [Setaria italica]	sp|Q95JC9|PRP_PIG	51.2	2e-06	Basic proline-rich protein OS=Sus scrofa PE=1 SV=2	--	--	--	--	--	--	--	--	--	--	-	-	-
Unigene0000504	400	gi|485604682|gb|EOD04942.1|	53.5	1e-06	hypothetical protein EMIHUDRAFT_453719, partial [Emiliania huxleyi CCMP1516]	sp|Q6Z4F1|AGO14_ORYSJ	48.9	1e-05	Protein argonaute 14 OS=Oryza sativa subsp. japonica GN=AGO14 PE=2 SV=1	--	--	--	--	--	K11596	7e-06	48.9	osa:4342603	argonaute	-	-	-
Unigene0000505	374	gi|255086958|ref|XP_002505402.1|	78.6	4e-14	predicted protein [Micromonas sp. RCC299]	--	--	--	--	--	--	--	--	--	--	--	--	--	--	-	-	-
Unigene0000506	253	gi|428165275|gb|EKX34274.1|	54.3	8e-07	hypothetical protein GUITHDRAFT_119564 [Guillardia theta CCMP2712]	--	--	--	--	--	--	--	--	--	--	--	--	--	--	-	-	-
Unigene0000507	2429	gi|470141112|ref|XP_004306279.1|	156	2e-36	PREDICTED: DNA repair and recombination protein pif1, mitochondrial-like [Fragaria vesca subsp. vesca]	sp|Q9H611|PIF1_HUMAN	171	2e-41	ATP-dependent DNA helicase PIF1 OS=Homo sapiens GN=PIF1 PE=1 SV=2	SPBC887.14c	146	1e-34	COG0507	ATP-dependent exoDNAse (exonuclease V), alpha subunit - helicase superfamily I member	--	--	--	--	--	-	-	-
Unigene0000508	237	gi|125576078|gb|EAZ17300.1|	51.2	7e-06	hypothetical protein OsJ_32820 [Oryza sativa Japonica Group]	sp|Q9UQ35|SRRM2_HUMAN	54.7	2e-07	Serine/arginine repetitive matrix protein 2 OS=Homo sapiens GN=SRRM2 PE=1 SV=2	--	--	--	--	--	--	--	--	--	--	-	-	-
Unigene0000509	1380	gi|514708357|ref|XP_004951517.1|	68.6	4e-10	PREDICTED: serine/arginine repetitive matrix protein 2-like isoform X2 [Setaria italica]	sp|Q9UQ35|SRRM2_HUMAN	87.8	2e-16	Serine/arginine repetitive matrix protein 2 OS=Homo sapiens GN=SRRM2 PE=1 SV=2	--	--	--	--	--	--	--	--	--	--	-	-	-
Unigene0000510	230	--	--	--	--	--	--	--	--	--	--	--	--	--	--	--	--	--	--	-	-	-
Unigene0000511	999	gi|514730613|ref|XP_004956980.1|	281	2e-74	PREDICTED: protein disulfide isomerase-like 2-3-like [Setaria italica]	sp|Q11067|PDIA6_CAEEL	312	2e-84	Probable protein disulfide-isomerase A6 OS=Caenorhabditis elegans GN=tag-320 PE=3 SV=1	SPAC17H9.14c	107	4e-23	COG0526	Thiol-disulfide isomerase and thioredoxins	K09584	6e-79	294	ppp:PHYPADRAFT_95637	protein disulfide-isomerase A6 [EC:5.3.4.1]	-	-	-
Unigene0000512	452	gi|502097809|ref|XP_004491086.1|	69.7	2e-11	PREDICTED: protein disulfide isomerase-like 2-3-like [Cicer arietinum]	sp|Q63081|PDIA6_RAT	83.6	4e-16	Protein disulfide-isomerase A6 OS=Rattus norvegicus GN=Pdia6 PE=1 SV=2	--	--	--	--	--	K09584	2e-11	67.4	osa:4347226	protein disulfide-isomerase A6 [EC:5.3.4.1]	-	-	-
Unigene0000513	684	gi|449016842|dbj|BAM80244.1|	317	2e-85	60S ribosomal protein L10 [Cyanidioschyzon merolae strain 10D]	sp|O96647|RL10_BOMMA	458	1e-128	60S ribosomal protein L10 OS=Bombyx mandarina GN=RpL10 PE=2 SV=1	SPAP7G5.05	306	2e-83	COG0197	Ribosomal protein L16/L10E	K02866	4e-86	317	cme:CMJ109C	large subunit ribosomal protein L10e	-	-	-
Unigene0000514	248	gi|57472005|gb|AAW51128.1|	58.2	6e-08	minus agglutinin [Chlamydomonas incerta]	sp|Q9FPQ6|GP1_CHLRE	57.4	3e-08	Vegetative cell wall protein gp1 OS=Chlamydomonas reinhardtii GN=GP1 PE=2 SV=1	--	--	--	--	--	--	--	--	--	--	-	-	-
Unigene0000515	930	gi|159478216|ref|XP_001697200.1|	63.2	9e-09	trf4 poly(A) polymerase [Chlamydomonas reinhardtii]	sp|B1VYN5|IF2_STRGG	57.8	1e-07	Translation initiation factor IF-2 OS=Streptomyces griseus subsp. griseus (strain JCM 4626 / NBRC 13350) GN=infB PE=3 SV=1	--	--	--	--	--	K03514	2e-09	63.2	cre:CHLREDRAFT_17066	DNA polymerase sigma subunit [EC:2.7.7.7]	-	-	-
Unigene0000516	203	--	--	--	--	--	--	--	--	--	--	--	--	--	--	--	--	--	--	-	-	-
Unigene0000517	236	gi|460397927|ref|XP_004244516.1|	95.1	4e-19	PREDICTED: phospholipid hydroperoxide glutathione peroxidase, chloroplastic-like isoform 2 [Solanum lycopersicum]	sp|O24296|GPX1_PEA	91.7	1e-18	Phospholipid hydroperoxide glutathione peroxidase, chloroplastic OS=Pisum sativum PE=2 SV=1	NMB1621	74.3	5e-14	COG0386	Glutathione peroxidase	K00432	9e-19	91.7	vvi:100245697	glutathione peroxidase [EC:1.11.1.9]	-	-	-
Unigene0000518	209	gi|159477949|ref|XP_001697071.1|	60.5	1e-08	phosphoglycerate mutase-related protein [Chlamydomonas reinhardtii]	--	--	--	--	--	--	--	--	--	--	--	--	--	--	-	-	-
Unigene0000519	339	gi|1655830|gb|AAC08051.1|	63.2	2e-09	myrosinase-binding protein related protein [Brassica napus]	sp|Q6C2N2|HSE1_YARLI	58.9	1e-08	Class E vacuolar protein-sorting machinery protein HSE1 OS=Yarrowia lipolytica (strain CLIB 122 / E 150) GN=HSE1 PE=3 SV=1	ML1828	51.2	5e-07	COG5651	PPE-repeat proteins	--	--	--	--	--	-	-	-
Unigene0000520	392	gi|359491311|ref|XP_002281720.2|	68.9	3e-11	PREDICTED: formin-like protein 6-like [Vitis vinifera]	sp|Q0RDS4|IF2_FRAAA	67	4e-11	Translation initiation factor IF-2 OS=Frankia alni (strain ACN14a) GN=infB PE=3 SV=1	DR2133	51.2	4e-07	COG4372	Uncharacterized protein conserved in bacteria with the myosin-like domain	--	--	--	--	--	-	-	-
Unigene0000521	1368	gi|302794953|ref|XP_002979240.1|	518	1e-145	oligosaccharyltransferase subunit STT3 [Selaginella moellendorffii]	sp|P46978|STT3A_MOUSE	554	5e-157	Dolichyl-diphosphooligosaccharide--protein glycosyltransferase subunit STT3A OS=Mus musculus GN=Stt3a PE=1 SV=1	SPBC1271.02	407	2e-113	COG1287	Uncharacterized membrane protein, required for N-linked glycosylation	K07151	6e-144	510	zma:100192699	dolichyl-diphosphooligosaccharide--protein glycosyltransferase [EC:2.4.1.119]	-	-	-
Unigene0000522	867	gi|507115563|emb|CDF39022.1|	360	3e-98	oligosaccharyl transferase STT3, family GT66 [Chondrus crispus]	sp|Q5RCE2|STT3A_PONAB	424	4e-118	Dolichyl-diphosphooligosaccharide--protein glycosyltransferase subunit STT3A OS=Pongo abelii GN=STT3A PE=2 SV=1	YGL022w	349	3e-96	COG1287	Uncharacterized membrane protein, required for N-linked glycosylation	K07151	3e-95	348	vvi:100261650	dolichyl-diphosphooligosaccharide--protein glycosyltransferase [EC:2.4.1.119]	-	-	-
Unigene0000523	341	--	--	--	--	--	--	--	--	--	--	--	--	--	--	--	--	--	--	-	-	-
Unigene0000524	758	gi|301122631|ref|XP_002909042.1|	268	7e-71	40S ribosomal protein S6 [Phytophthora infestans T30-4]	sp|P41798|RS6_KLUMA	262	2e-69	40S ribosomal protein S6 OS=Kluyveromyces marxianus GN=RPS6 PE=3 SV=1	YPL090c	253	2e-67	COG2125	Ribosomal protein S6E (S10)	K02991	3e-62	238	osa:4333016	small subunit ribosomal protein S6e	-	-	-
Unigene0000525	1003	gi|60678627|gb|AAX33674.1|	128	2e-28	plus agglutinin [Chlamydomonas incerta]	sp|P03211|EBNA1_EBVB9	123	2e-27	Epstein-Barr nuclear antigen 1 OS=Epstein-Barr virus (strain B95-8) GN=EBNA1 PE=1 SV=1	RSp0884	80.1	6e-15	COG1674	DNA segregation ATPase FtsK/SpoIIIE and related proteins	--	--	--	--	--	-	-	-
Unigene0000526	2265	gi|507109819|emb|CDF33627.1|	655	0	polyunsaturated fatty acid desaturase [Chondrus crispus]	sp|Q9Y1W0|FAD5A_DICDI	340	4e-92	Delta(5) fatty acid desaturase A OS=Dictyostelium discoideum GN=fadA PE=1 SV=1	sll0262	145	4e-34	COG3239	Fatty acid desaturase	--	--	--	--	--	-	-	-
Unigene0000527	317	gi|485645977|gb|EOD39529.1|	53.9	1e-06	hypothetical protein EMIHUDRAFT_433412 [Emiliania huxleyi CCMP1516]	--	--	--	--	--	--	--	--	--	--	--	--	--	--	-	-	-
Unigene0000528	427	gi|514787432|ref|XP_004971329.1|	53.9	1e-06	PREDICTED: arginine/serine-rich protein 45-like [Setaria italica]	sp|A4FM34|IF2_SACEN	52.8	7e-07	Translation initiation factor IF-2 OS=Saccharopolyspora erythraea (strain NRRL 23338) GN=infB PE=3 SV=1	--	--	--	--	--	K14325	2e-06	50.8	sbi:SORBI_03g046480	RNA-binding protein with serine-rich domain 1	-	-	-
Unigene0000529	1815	gi|254033594|gb|ACT55265.1|	78.6	5e-13	formin 2B [Physcomitrella patens]	sp|Q0RDS4|IF2_FRAAA	82	1e-14	Translation initiation factor IF-2 OS=Frankia alni (strain ACN14a) GN=infB PE=3 SV=1	Cgl1939	66.2	2e-10	COG0532	Translation initiation factor 2 (IF-2; GTPase)	--	--	--	--	--	-	-	-
Unigene0000530	394	gi|502162045|ref|XP_004512371.1|	53.1	2e-06	PREDICTED: LOW QUALITY PROTEIN: formin-like protein 14-like [Cicer arietinum]	--	--	--	--	--	--	--	--	--	--	--	--	--	--	-	-	-
Unigene0000531	478	gi|224014850|ref|XP_002297087.1|	87	1e-16	vacuolar protein sorting-associated protein [Thalassiosira pseudonana CCMP1335]	sp|P52917|VPS4_YEAST	73.2	7e-13	Vacuolar protein sorting-associated protein 4 OS=Saccharomyces cerevisiae (strain ATCC 204508 / S288c) GN=VPS4 PE=1 SV=1	SPAC2G11.06	62	4e-10	COG0464	ATPases of the AAA+ class	K12196	5e-13	73.2	pop:POPTR_556731	vacuolar protein-sorting-associated protein 4	-	-	-
Unigene0000532	1123	gi|224014850|ref|XP_002297087.1|	443	1e-123	vacuolar protein sorting-associated protein [Thalassiosira pseudonana CCMP1335]	sp|P46467|VPS4B_MOUSE	389	2e-107	Vacuolar protein sorting-associated protein 4B OS=Mus musculus GN=Vps4b PE=1 SV=2	SPAC2G11.06	379	5e-105	COG0464	ATPases of the AAA+ class	K12196	2e-110	398	cre:CHLREDRAFT_181992	vacuolar protein-sorting-associated protein 4	-	-	-
Unigene0000533	717	gi|449019970|dbj|BAM83372.1|	300	2e-80	mitochondrial F-type ATPase F1 subunit alpha, precursor [Cyanidioschyzon merolae strain 10D]	sp|Q9XXK1|ATPA_CAEEL	314	4e-85	ATP synthase subunit alpha, mitochondrial OS=Caenorhabditis elegans GN=H28O16.1 PE=1 SV=1	SPAC14C4.14	290	1e-78	COG0056	F0F1-type ATP synthase, alpha subunit	K02132	4e-81	300	cme:CMT434C	F-type H+-transporting ATPase subunit alpha [EC:3.6.3.14]	-	-	-
Unigene0000534	1009	gi|452825329|gb|EME32326.1|	446	1e-124	F-type H+-transporting ATPase subunit alpha [Galdieria sulphuraria]	sp|Q5R546|ATPA_PONAB	495	2e-139	ATP synthase subunit alpha, mitochondrial OS=Pongo abelii GN=ATP5A1 PE=2 SV=1	YBL099w	441	1e-123	COG0056	F0F1-type ATP synthase, alpha subunit	K02132	2e-121	435	ota:OstapMp17	F-type H+-transporting ATPase subunit alpha [EC:3.6.3.14]	-	-	-
Unigene0000535	1497	gi|356494796|ref|XP_003516269.1|	94.4	7e-18	PREDICTED: proline-rich receptor-like protein kinase PERK10-like [Glycine max]	sp|Q84ZL0|FH5_ORYSJ	80.9	7e-17	Formin-like protein 5 OS=Oryza sativa subsp. japonica GN=FH5 PE=2 SV=2	Cgl1939	54.7	4e-07	COG0532	Translation initiation factor 2 (IF-2; GTPase)	--	--	--	--	--	-	-	-
Unigene0000536	1797	gi|452819546|gb|EME26602.1|	361	3e-98	60S ribosomal protein L15e isoform 2 [Galdieria sulphuraria]	sp|O65050|RL15A_PICMA	323	3e-87	60S ribosomal protein L15-1 OS=Picea mariana GN=SB61 PE=2 SV=1	YMR121c	293	9e-79	COG1632	Ribosomal protein L15E	K02877	1e-96	354	cme:CMJ110C	large subunit ribosomal protein L15e	-	-	-
Unigene0000537	246	--	--	--	--	--	--	--	--	--	--	--	--	--	--	--	--	--	--	-	-	-
Unigene0000538	582	gi|307105256|gb|EFN53506.1|	55.1	1e-06	hypothetical protein CHLNCDRAFT_136844 [Chlorella variabilis]	--	--	--	--	--	--	--	--	--	--	--	--	--	--	-	-	-
Unigene0000539	626	gi|323450076|gb|EGB05959.1|	57	3e-07	expressed protein, partial [Aureococcus anophagefferens]	--	--	--	--	--	--	--	--	--	--	--	--	--	--	-	-	-
Unigene0000540	796	gi|159487669|ref|XP_001701845.1|	296	3e-79	chloroplast elongation factor G [Chlamydomonas reinhardtii]	sp|Q15YP4|EFG1_PSEA6	487	4e-137	Elongation factor G 1 OS=Pseudoalteromonas atlantica (strain T6c / ATCC BAA-1087) GN=fusA1 PE=3 SV=1	VC2342	476	2e-134	COG0480	Translation elongation factors (GTPases)	K02355	6e-80	296	cre:CHLREDRAFT_97127	elongation factor G	-	-	-
Unigene0000541	1034	gi|428182906|gb|EKX51765.1|	405	1e-112	translation elongation factor EFG, chloroplastic [Guillardia theta CCMP2712]	sp|B4RSU5|EFG_ALTMD	636	0	Elongation factor G OS=Alteromonas macleodii (strain DSM 17117 / Deep ecotype) GN=fusA PE=3 SV=1	VC2342	583	2e-166	COG0480	Translation elongation factors (GTPases)	K02355	3e-105	381	ota:Ot07g04420	elongation factor G	-	-	-
Unigene0000542	1287	gi|8671769|gb|AAF78375.1|AC069551_8	107	5e-22	T10O22.15 [Arabidopsis thaliana]	sp|Q9UQ35|SRRM2_HUMAN	79	7e-14	Serine/arginine repetitive matrix protein 2 OS=Homo sapiens GN=SRRM2 PE=1 SV=2	L176238	170	6e-42	COG3752	Predicted membrane protein	--	--	--	--	--	-	-	-
Unigene0000543	526	gi|448878435|gb|AGE46180.1|	56.2	3e-07	arginine/serine-rich splicing factor SR45 transcript I [Physcomitrella patens subsp. patens]	sp|P76072|STFR_ECOLI	53.1	1e-06	Side tail fiber protein homolog from lambdoid prophage Rac OS=Escherichia coli (strain K12) GN=stfR PE=3 SV=2	STM0747	48.1	8e-06	COG3064	Membrane protein involved in colicin uptake	K14325	8e-08	56.2	ppp:PHYPADRAFT_105411	RNA-binding protein with serine-rich domain 1	-	-	-
Unigene0000544	1502	gi|254033592|gb|ACT55264.1|	98.2	5e-19	formin 2A [Physcomitrella patens]	sp|C1B313|IF2_RHOOB	100	4e-20	Translation initiation factor IF-2 OS=Rhodococcus opacus (strain B4) GN=infB PE=3 SV=1	Cgl1939	69.3	2e-11	COG0532	Translation initiation factor 2 (IF-2; GTPase)	--	--	--	--	--	-	-	-
Unigene0000545	307	gi|159482852|ref|XP_001699479.1|	53.5	1e-06	metalloproteinase of VMP family [Chlamydomonas reinhardtii]	sp|P35551|FBRL_SCHPO	52.8	7e-07	rRNA 2'-O-methyltransferase fibrillarin OS=Schizosaccharomyces pombe (strain 972 / ATCC 24843) GN=fib1 PE=1 SV=1	SPBC2D10.10c	52.8	2e-07	COG1889	Fibrillarin-like rRNA methylase	--	--	--	--	--	-	-	-
Unigene0000546	560	--	--	--	--	--	--	--	--	--	--	--	--	--	--	--	--	--	--	-	-	-
Unigene0000547	606	gi|452819187|gb|EME26256.1|	119	5e-26	hemolysin III-like protein isoform 2 [Galdieria sulphuraria]	sp|P67156|YQFA_SHIFL	75.1	3e-13	UPF0073 inner membrane protein YqfA OS=Shigella flexneri GN=yqfA PE=3 SV=1	STM3049	77	2e-14	COG1272	Predicted membrane protein, hemolysin III homolog	K14325	3e-10	64.7	rcu:RCOM_1576190	RNA-binding protein with serine-rich domain 1	-	-	-
Unigene0000548	1511	gi|254033594|gb|ACT55265.1|	127	6e-28	formin 2B [Physcomitrella patens]	sp|Q95JC9|PRP_PIG	139	6e-32	Basic proline-rich protein OS=Sus scrofa PE=1 SV=2	Cgl1939	77.4	6e-14	COG0532	Translation initiation factor 2 (IF-2; GTPase)	--	--	--	--	--	-	-	-
Unigene0000549	230	gi|302595094|gb|ADL59580.1|	54.3	8e-07	type II formin [Arabidopsis thaliana]	sp|Q9C6S1|FH14_ARATH	54.3	2e-07	Formin-like protein 14 OS=Arabidopsis thaliana GN=FH14 PE=3 SV=3	--	--	--	--	--	--	--	--	--	--	-	-	-
Unigene0000550	2435	gi|452821771|gb|EME28797.1|	283	1e-74	monovalent cation:H+ antiporter-2, CPA2 family isoform 1 [Galdieria sulphuraria]	sp|Q9M0Z3|KEA3_ARATH	219	6e-56	K(+) efflux antiporter 3, chloroplastic OS=Arabidopsis thaliana GN=KEA3 PE=1 SV=2	CC3496_1	157	6e-38	COG0475	Kef-type K+ transport systems, membrane components	--	--	--	--	--	-	-	-
Unigene0000551	313	gi|501673207|ref|YP_007878212.1|	89	3e-17	preprotein translocase subunit SecY (chloroplast) [Calliarthron tuberculosum]	sp|P78283|SECY_VIBCH	129	8e-30	Protein translocase subunit SecY OS=Vibrio cholerae serotype O1 (strain ATCC 39315 / El Tor Inaba N16961) GN=secY PE=3 SV=2	AGc3523	180	6e-46	COG0201	Preprotein translocase subunit SecY	--	--	--	--	--	-	-	-
Unigene0000552	376	gi|58613411|gb|AAW79292.1|	108	5e-23	adenylate kinase, partial [Isochrysis galbana]	sp|B9JDU9|KAD_AGRRK	132	5e-31	Adenylate kinase OS=Agrobacterium radiobacter (strain K84 / ATCC BAA-868) GN=adk PE=3 SV=1	AGc3521	130	4e-31	COG0563	Adenylate kinase and related kinases	K00939	1e-23	107	olu:OSTLU_37399	adenylate kinase [EC:2.7.4.3]	-	-	-
Unigene0000553	225	--	--	--	--	--	--	--	--	--	--	--	--	--	--	--	--	--	--	-	-	-
Unigene0000554	284	--	--	--	--	--	--	--	--	--	--	--	--	--	--	--	--	--	--	-	-	-
Unigene0000555	208	--	--	--	--	--	--	--	--	--	--	--	--	--	--	--	--	--	--	-	-	-
Unigene0000556	314	--	--	--	--	sp|P29616|MYSC_CHICK	199	5e-51	Myosin heavy chain, cardiac muscle isoform (Fragment) OS=Gallus gallus PE=1 SV=1	--	--	--	--	--	--	--	--	--	--	-	-	-
Unigene0000557	514	--	--	--	--	--	--	--	--	--	--	--	--	--	--	--	--	--	--	-	-	-
Unigene0000558	203	--	--	--	--	--	--	--	--	--	--	--	--	--	--	--	--	--	--	-	-	-
Unigene0000559	297	gi|514819291|ref|XP_004984343.1|	117	8e-26	PREDICTED: beta-adaptin-like protein B-like [Setaria italica]	sp|P52303|AP1B1_RAT	118	1e-26	AP-1 complex subunit beta-1 OS=Rattus norvegicus GN=Ap1b1 PE=1 SV=1	SPBC947.02	74.7	4e-14	COG5096	Vesicle coat complex, various subunits	K12392	2e-26	117	vvi:100241708	AP-1 complex subunit beta-1	-	-	-
Unigene0000560	597	gi|15224564|ref|NP_178626.1|	68.9	7e-11	glycine-rich protein [Arabidopsis thaliana]	sp|Q9FPQ6|GP1_CHLRE	62	3e-09	Vegetative cell wall protein gp1 OS=Chlamydomonas reinhardtii GN=GP1 PE=2 SV=1	XF0818	49.7	3e-06	COG2730	Endoglucanase	--	--	--	--	--	-	-	-
Unigene0000561	405	gi|384252668|gb|EIE26144.1|	75.5	3e-13	P-loop containing nucleoside triphosphate hydrolase protein [Coccomyxa subellipsoidea C-169]	sp|Q8CJQ8|IF2_STRCO	61.6	1e-09	Translation initiation factor IF-2 OS=Streptomyces coelicolor (strain ATCC BAA-471 / A3(2) / M145) GN=infB PE=3 SV=1	SPAC16C9.06c	52.4	2e-07	COG1112	Superfamily I DNA and RNA helicases and helicase subunits	--	--	--	--	--	-	-	-
Unigene0000562	442	--	--	--	--	--	--	--	--	--	--	--	--	--	--	--	--	--	--	-	-	-
Unigene0000563	208	--	--	--	--	--	--	--	--	--	--	--	--	--	--	--	--	--	--	-	-	-
Unigene0000564	260	gi|530728691|gb|EQC26933.1|	58.5	4e-08	hypothetical protein SDRG_15265 [Saprolegnia diclina VS20]	--	--	--	--	--	--	--	--	--	--	--	--	--	--	-	-	-
Unigene0000565	232	gi|22797517|emb|CAD23921.1|	149	1e-35	ATP synthase epsilon subunit [Symplocos bogotensis]	sp|Q14FF1|ATPE_POPAL	145	6e-35	ATP synthase epsilon chain, chloroplastic OS=Populus alba GN=atpE PE=3 SV=1	slr1330	72	2e-13	COG0355	F0F1-type ATP synthase, epsilon subunit (mitochondrial delta subunit)	K02114	4e-35	145	pop:Poptr_cp028	F-type H+-transporting ATPase subunit epsilon [EC:3.6.3.14]	-	-	-
Unigene0000566	229	gi|357502813|ref|XP_003621695.1|	68.2	9e-21	ATP synthase subunit beta [Medicago truncatula]	sp|P00826|ATPB_TOBAC	92.4	8e-19	ATP synthase subunit beta, chloroplastic OS=Nicotiana tabacum GN=atpB PE=3 SV=1	all5039	58.5	3e-09	COG0055	F0F1-type ATP synthase, beta subunit	K02112	3e-18	90.1	vvi:4025008	F-type H+-transporting ATPase subunit beta [EC:3.6.3.14]	-	-	-
Unigene0000567	837	gi|323449925|gb|EGB05809.1|	90.5	4e-17	expressed protein [Aureococcus anophagefferens]	sp|Q9BRF8|CPPED_HUMAN	141	7e-33	Calcineurin-like phosphoesterase domain-containing protein 1 OS=Homo sapiens GN=CPPED1 PE=1 SV=3	Cgl1939	70.5	3e-12	COG0532	Translation initiation factor 2 (IF-2; GTPase)	--	--	--	--	--	-	-	-
Unigene0000568	1601	gi|299470871|emb|CBN78820.1|	502	1e-140	inorganic pyrophosphatase [Ectocarpus siliculosus]	sp|P21616|AVP_VIGRR	454	9e-127	Pyrophosphate-energized vacuolar membrane proton pump OS=Vigna radiata var. radiata PE=1 SV=3	MA3879	310	3e-84	COG3808	Inorganic pyrophosphatase	K01507	3e-128	458	sbi:SORBI_04g005710	inorganic pyrophosphatase [EC:3.6.1.1]	-	-	-
Unigene0000569	277	gi|514777245|ref|XP_004968691.1|	143	1e-33	PREDICTED: pyrophosphate-energized vacuolar membrane proton pump 1-like [Setaria italica]	sp|Q06572|AVP_HORVU	136	4e-32	Pyrophosphate-energized vacuolar membrane proton pump OS=Hordeum vulgare PE=2 SV=2	MA3879	105	2e-23	COG3808	Inorganic pyrophosphatase	K01507	4e-34	142	sbi:SORBI_03g013530	inorganic pyrophosphatase [EC:3.6.1.1]	-	-	-
Unigene0000570	288	--	--	--	--	--	--	--	--	--	--	--	--	--	--	--	--	--	--	-	-	-
Unigene0000571	212	--	--	--	--	--	--	--	--	--	--	--	--	--	--	--	--	--	--	-	-	-
Unigene0000572	216	gi|299472673|emb|CBN78325.1|	58.9	3e-08	Proline--tRNA ligase [Ectocarpus siliculosus]	sp|Q9L4Q7|PROX_CLOSD	58.9	1e-08	Prolyl-tRNA editing protein ProX OS=Clostridium sticklandii (strain ATCC 12662 / DSM 519 / JCM 1433 / NCIB 10654) GN=proX PE=1 SV=1	BMEII0400	64.3	5e-11	COG3760	Uncharacterized conserved protein	K01881	1e-06	51.2	zma:100281508	prolyl-tRNA synthetase [EC:6.1.1.15]	-	-	-
Unigene0000573	257	gi|507110887|emb|CDF34626.1|	51.2	7e-06	unnamed protein product [Chondrus crispus]	--	--	--	--	--	--	--	--	--	--	--	--	--	--	-	-	-
Unigene0000574	275	--	--	--	--	--	--	--	--	--	--	--	--	--	--	--	--	--	--	-	-	-
Unigene0000575	222	--	--	--	--	--	--	--	--	--	--	--	--	--	--	--	--	--	--	-	-	-
Unigene0000576	468	gi|323450670|gb|EGB06550.1|	55.1	5e-07	hypothetical protein AURANDRAFT_65587 [Aureococcus anophagefferens]	sp|Q09175|KRP1_SCHPO	97.8	3e-20	Dibasic-processing endoprotease OS=Schizosaccharomyces pombe (strain 972 / ATCC 24843) GN=krp1 PE=1 SV=1	SPAC22E12.09c_2	97.8	7e-21	COG4935	Regulatory P domain of the subtilisin-like proprotein convertases and other proteases	--	--	--	--	--	-	-	-
Unigene0000577	224	--	--	--	--	--	--	--	--	--	--	--	--	--	--	--	--	--	--	-	-	-
Unigene0000578	276	--	--	--	--	--	--	--	--	--	--	--	--	--	--	--	--	--	--	-	-	-
Unigene0000579	276	--	--	--	--	--	--	--	--	--	--	--	--	--	--	--	--	--	--	-	-	-
Unigene0000580	1054	gi|297724247|ref|NP_001174487.1|	63.9	6e-09	Os05g0512400 [Oryza sativa Japonica Group]	sp|A6NNA2|SRRM3_HUMAN	56.6	3e-07	Serine/arginine repetitive matrix protein 3 OS=Homo sapiens GN=SRRM3 PE=2 SV=4	DR0479	52.4	1e-06	COG0744	Membrane carboxypeptidase (penicillin-binding protein)	--	--	--	--	--	-	-	-
Unigene0000581	264	--	--	--	--	--	--	--	--	--	--	--	--	--	--	--	--	--	--	-	-	-
Unigene0000582	306	gi|207832969|gb|ACI25365.1|	52.4	3e-06	transcription factor IIIA [Selaginella moellendorffii]	sp|Q5RJR4|ZN467_RAT	60.1	4e-09	Zinc finger protein 467 OS=Rattus norvegicus GN=Znf467 PE=2 SV=1	--	--	--	--	--	K09191	8e-07	52	pop:POPTR_287860	general transcription factor IIIA	-	-	-
Unigene0000583	268	gi|514810142|ref|XP_004979883.1|	40.4	7e-06	PREDICTED: pollen-specific leucine-rich repeat extensin-like protein 1-like [Setaria italica]	sp|Q0CPW4|PAN1_ASPTN	36.6	1e-06	Actin cytoskeleton-regulatory complex protein pan1 OS=Aspergillus terreus (strain NIH 2624 / FGSC A1156) GN=pan1 PE=3 SV=2	--	--	--	--	--	--	--	--	--	--	-	-	-
Unigene0000584	748	gi|508704439|gb|EOX96335.1|	75.9	9e-13	Cyclin p3,2 [Theobroma cacao]	sp|Q7FAT5|CCP21_ORYSJ	73.2	2e-12	Cyclin-P2-1 OS=Oryza sativa subsp. japonica GN=CYCP2-1 PE=2 SV=1	Cgl1939	55.8	7e-08	COG0532	Translation initiation factor 2 (IF-2; GTPase)	--	--	--	--	--	-	-	-
Unigene0000585	649	--	--	--	--	--	--	--	--	--	--	--	--	--	--	--	--	--	--	-	-	-
Unigene0000586	255	--	--	--	--	--	--	--	--	--	--	--	--	--	--	--	--	--	--	-	-	-
Unigene0000587	388	--	--	--	--	--	--	--	--	--	--	--	--	--	--	--	--	--	--	-	-	-
Unigene0000588	337	--	--	--	--	sp|P01266|THYG_HUMAN	231	1e-60	Thyroglobulin OS=Homo sapiens GN=TG PE=1 SV=5	--	--	--	--	--	--	--	--	--	--	-	-	-
Unigene0000589	917	gi|485646980|gb|EOD40261.1|	53.1	9e-06	hypothetical protein EMIHUDRAFT_460360, partial [Emiliania huxleyi CCMP1516]	sp|P08640|MUC1_YEAST	55.8	4e-07	Flocculation protein FLO11 OS=Saccharomyces cerevisiae (strain ATCC 204508 / S288c) GN=MUC1 PE=1 SV=2	--	--	--	--	--	--	--	--	--	--	-	-	-
Unigene0000590	236	--	--	--	--	--	--	--	--	--	--	--	--	--	--	--	--	--	--	-	-	-
Unigene0000591	875	gi|485634910|gb|EOD29653.1|	68.9	1e-10	subtilisin-related vacuolar protease [Emiliania huxleyi CCMP1516]	sp|Q0S219|IF2_RHOSR	65.5	5e-10	Translation initiation factor IF-2 OS=Rhodococcus sp. (strain RHA1) GN=infB PE=3 SV=1	Rv2264c	58.2	2e-08	COG0443	Molecular chaperone	--	--	--	--	--	-	-	-
Unigene0000592	416	gi|301123183|ref|XP_002909318.1|	103	2e-21	hydroxymethylglutaryl-CoA lyase, mitochondrial precursor [Phytophthora infestans T30-4]	sp|Q5R861|CHMP6_PONAB	102	1e-21	Charged multivesicular body protein 6 OS=Pongo abelii GN=CHMP6 PE=2 SV=3	--	--	--	--	--	K12195	1e-19	94.4	zma:100280982	charged multivesicular body protein 6	-	-	-
Unigene0000593	466	gi|168067283|ref|XP_001785551.1|	86.3	2e-16	Qb-SNARE, VTI1-family [Physcomitrella patens subsp. patens]	sp|Q96AJ9|VTI1A_HUMAN	105	9e-23	Vesicle transport through interaction with t-SNAREs homolog 1A OS=Homo sapiens GN=VTI1A PE=1 SV=2	--	--	--	--	--	K08493	5e-17	86.3	ppp:PHYPADRAFT_200950	vesicle transport through interaction with t-SNAREs 1	-	-	-
Unigene0000594	260	--	--	--	--	--	--	--	--	--	--	--	--	--	--	--	--	--	--	-	-	-
Unigene0000595	312	gi|507105996|emb|CDF39684.1|	97.8	7e-20	N-Acyltransferase [Chondrus crispus]	sp|Q09927|AZET_SCHPO	92.8	6e-19	L-azetidine-2-carboxylic acid acetyltransferase OS=Schizosaccharomyces pombe (strain 972 / ATCC 24843) GN=ppr1 PE=1 SV=1	SPAC21E11.04	92.8	1e-19	COG0454	Histone acetyltransferase HPA2 and related acetyltransferases	--	--	--	--	--	-	-	-
Unigene0000596	1239	gi|356494796|ref|XP_003516269.1|	60.1	1e-07	PREDICTED: proline-rich receptor-like protein kinase PERK10-like [Glycine max]	sp|Q9C6S1|FH14_ARATH	52.8	5e-06	Formin-like protein 14 OS=Arabidopsis thaliana GN=FH14 PE=3 SV=3	--	--	--	--	--	--	--	--	--	--	-	-	-
Unigene0000597	1002	gi|302828408|ref|XP_002945771.1|	204	3e-51	pathogenesis-related protein 1-like protein [Volvox carteri f. nagariensis]	sp|Q84ZL0|FH5_ORYSJ	167	1e-40	Formin-like protein 5 OS=Oryza sativa subsp. japonica GN=FH5 PE=2 SV=2	Rv3876	97.8	3e-20	COG0455	ATPases involved in chromosome partitioning	--	--	--	--	--	-	-	-
Unigene0000598	1398	gi|514820483|ref|XP_004984929.1|	61.6	5e-08	PREDICTED: serine/arginine repetitive matrix protein 1-like isoform X1 [Setaria italica]	sp|O00268|TAF4_HUMAN	62.8	6e-09	Transcription initiation factor TFIID subunit 4 OS=Homo sapiens GN=TAF4 PE=1 SV=2	Cgl1939	50.8	6e-06	COG0532	Translation initiation factor 2 (IF-2; GTPase)	--	--	--	--	--	-	-	-
Unigene0000599	1217	gi|323454001|gb|EGB09872.1|	55.8	2e-06	hypothetical protein AURANDRAFT_71291, partial [Aureococcus anophagefferens]	--	--	--	--	--	--	--	--	--	--	--	--	--	--	-	-	-
Unigene0000600	359	gi|323450637|gb|EGB06517.1|	53.5	1e-06	hypothetical protein AURANDRAFT_71973 [Aureococcus anophagefferens]	--	--	--	--	--	--	--	--	--	--	--	--	--	--	-	-	-
Unigene0000601	1223	gi|508699007|gb|EOX90903.1|	181	3e-44	Serine carboxypeptidase S28 family protein [Theobroma cacao]	sp|Q9QXE5|TSSP_MOUSE	172	4e-42	Thymus-specific serine protease OS=Mus musculus GN=Prss16 PE=2 SV=1	--	--	--	--	--	--	--	--	--	--	-	-	-
Unigene0000602	388	--	--	--	--	--	--	--	--	--	--	--	--	--	--	--	--	--	--	-	-	-
Unigene0000603	228	--	--	--	--	--	--	--	--	--	--	--	--	--	--	--	--	--	--	-	-	-
Unigene0000604	851	gi|526117904|ref|NP_001268143.1|	109	9e-23	ripening-related protein-like [Vitis vinifera]	sp|P43393|K501_ACTDE	74.3	1e-12	Fruit protein pKIWI501 OS=Actinidia deliciosa GN=pKIWI501 PE=2 SV=1	XF1267	58.2	2e-08	COG5297	Cellobiohydrolase A (1,4-beta-cellobiosidase A)	--	--	--	--	--	-	-	-
Unigene0000605	325	gi|303282165|ref|XP_003060374.1|	70.1	1e-11	dihydrouridine synthase [Micromonas pusilla CCMP1545]	sp|O53835|DUS_MYCTU	69.3	7e-12	Probable tRNA-dihydrouridine synthase OS=Mycobacterium tuberculosis GN=dus PE=3 SV=1	Rv0823c	69.3	2e-12	COG0042	tRNA-dihydrouridine synthase	K05541	1e-16	84.3	vcn:VOLCADRAFT_108215	tRNA-dihydrouridine synthase C [EC:1.-.-.-]	-	-	-
Unigene0000606	793	gi|115442265|ref|NP_001045412.1|	221	1e-56	Os01g0951200 [Oryza sativa Japonica Group]	sp|Q42586|UMPS_ARATH	217	7e-56	Uridine 5'-monophosphate synthase OS=Arabidopsis thaliana GN=PYRE-F PE=2 SV=2	alr2945_2	142	8e-34	COG0461	Orotate phosphoribosyltransferase	K13421	3e-57	221	osa:4325739	uridine monophosphate synthetase [EC:2.4.2.10 4.1.1.23]	-	-	-
Unigene0000607	412	--	--	--	--	sp|Q86KC1|LYSG2_DICDI	130	2e-30	Probable GH family 25 lysozyme 2 OS=Dictyostelium discoideum GN=DDB_G0274181 PE=3 SV=1	--	--	--	--	--	--	--	--	--	--	-	-	-
Unigene0000608	461	gi|449452082|ref|XP_004143789.1|	75.1	5e-13	PREDICTED: 26S proteasome non-ATPase regulatory subunit 10-like [Cucumis sativus]	sp|Q5F478|ANR44_CHICK	76.3	8e-14	Serine/threonine-protein phosphatase 6 regulatory ankyrin repeat subunit B OS=Gallus gallus GN=ANKRD44 PE=2 SV=1	all2748	63.9	1e-10	COG0666	FOG: Ankyrin repeat	K06694	8e-13	72.4	sbi:SORBI_01g007540	26S proteasome non-ATPase regulatory subunit 10	-	-	-
Unigene0000609	969	gi|297811883|ref|XP_002873825.1|	230	3e-59	pyruvate decarboxylase family protein [Arabidopsis lyrata subsp. lyrata]	sp|Q9LF46|HACL_ARATH	227	1e-58	2-hydroxyacyl-CoA lyase OS=Arabidopsis thaliana GN=HACL PE=2 SV=1	Rv0118c	195	9e-50	COG0028	Thiamine pyrophosphate-requiring enzymes [acetolactate synthase, pyruvate dehydrogenase (cytochrome), glyoxylate carboligase, phosphonopyruvate decarboxylase]	K12261	8e-59	227	ath:AT5G17380	2-hydroxyacyl-CoA lyase 1 [EC:4.1.-.-]	-	-	-
Unigene0000610	709	--	--	--	--	--	--	--	--	--	--	--	--	--	--	--	--	--	--	-	-	-
Unigene0000611	687	gi|414873397|tpg|DAA51954.1|	53.1	5e-06	TPA: prenylated Rab receptor 2 [Zea mays]	--	--	--	--	--	--	--	--	--	--	--	--	--	--	-	-	-
Unigene0000612	764	--	--	--	--	--	--	--	--	--	--	--	--	--	--	--	--	--	--	-	-	-
Unigene0000613	405	gi|323454001|gb|EGB09872.1|	53.9	1e-06	hypothetical protein AURANDRAFT_71291, partial [Aureococcus anophagefferens]	--	--	--	--	--	--	--	--	--	--	--	--	--	--	-	-	-
Unigene0000614	312	--	--	--	--	--	--	--	--	--	--	--	--	--	--	--	--	--	--	-	-	-
Unigene0000615	218	--	--	--	--	--	--	--	--	--	--	--	--	--	--	--	--	--	--	-	-	-
Unigene0000616	333	gi|323456144|gb|EGB12011.1|	52.4	3e-06	hypothetical protein AURANDRAFT_70714, partial [Aureococcus anophagefferens]	--	--	--	--	--	--	--	--	--	--	--	--	--	--	-	-	-
Unigene0000617	655	--	--	--	--	--	--	--	--	--	--	--	--	--	--	--	--	--	--	-	-	-
Unigene0000618	202	--	--	--	--	--	--	--	--	--	--	--	--	--	--	--	--	--	--	-	-	-
Unigene0000619	385	gi|2708324|gb|AAB92419.1|	91.3	6e-18	glutaredoxin type 1 [Fritillaria agrestis]	sp|Q6H628|GRXS6_ORYSJ	86.7	4e-17	Monothiol glutaredoxin-S6 OS=Oryza sativa subsp. japonica GN=GRXS6 PE=2 SV=1	SPCC1450.06c	69.7	1e-12	COG0695	Glutaredoxin and related proteins	K03676	1e-17	87.8	zma:100282495	glutaredoxin 3	-	-	-
Unigene0000620	531	gi|452821836|gb|EME28862.1|	212	4e-54	20S proteasome subunit beta 2 [Galdieria sulphuraria]	sp|Q54QR2|PSB7_DICDI	210	5e-54	Proteasome subunit beta type-7 OS=Dictyostelium discoideum GN=psmB7 PE=3 SV=1	SPAC22D3.07	167	7e-42	COG0638	20S proteasome, alpha and beta subunits	K02739	6e-54	209	zma:100216834	20S proteasome subunit beta 2 [EC:3.4.25.1]	-	-	-
Unigene0000621	471	gi|298709136|emb|CBJ31081.1|	151	6e-36	26S proteasome beta type 7 subunit [Ectocarpus siliculosus]	sp|Q54QR2|PSB7_DICDI	136	5e-32	Proteasome subunit beta type-7 OS=Dictyostelium discoideum GN=psmB7 PE=3 SV=1	SPAC22D3.07	103	1e-22	COG0638	20S proteasome, alpha and beta subunits	K02739	4e-31	133	ppp:PHYPADRAFT_163186	20S proteasome subunit beta 2 [EC:3.4.25.1]	-	-	-
Unigene0000622	581	gi|384248983|gb|EIE22466.1|	168	8e-41	F1F0 ATP synthase subunit C, partial [Coccomyxa subellipsoidea C-169]	sp|Q91V37|VATO_MOUSE	218	3e-56	V-type proton ATPase 21 kDa proteolipid subunit OS=Mus musculus GN=Atp6v0b PE=1 SV=1	YHR026w	191	7e-49	COG0636	F0F1-type ATP synthase, subunit c/Archaeal/vacuolar-type H+-ATPase, subunit K	K03661	2e-41	167	pop:POPTR_561839	V-type H+-transporting ATPase 21kDa proteolipid subunit [EC:3.6.3.14]	-	-	-
Unigene0000623	621	gi|323454036|gb|EGB09907.1|	57.4	2e-07	expressed protein, partial [Aureococcus anophagefferens]	sp|Q7L2J0|MEPCE_HUMAN	55.8	2e-07	7SK snRNA methylphosphate capping enzyme OS=Homo sapiens GN=MEPCE PE=1 SV=1	DR2133	50.1	3e-06	COG4372	Uncharacterized protein conserved in bacteria with the myosin-like domain	--	--	--	--	--	-	-	-
Unigene0000624	293	gi|308807383|ref|XP_003081002.1|	59.3	3e-08	alternative oxidase 1-Chlamydomonas reinhardtii (ISS) [Ostreococcus tauri]	sp|Q9CX56|PSMD8_MOUSE	55.1	1e-07	26S proteasome non-ATPase regulatory subunit 8 OS=Mus musculus GN=Psmd8 PE=1 SV=2	--	--	--	--	--	K03031	5e-09	59.3	ota:Ot09g00120	26S proteasome regulatory subunit N12	-	-	-
Unigene0000625	3602	gi|452822720|gb|EME29737.1|	558	1e-157	DNA mismatch repair protein MutS [Galdieria sulphuraria]	sp|P43247|MSH2_MOUSE	531	2e-149	DNA mismatch repair protein Msh2 OS=Mus musculus GN=Msh2 PE=2 SV=1	YOL090w	434	7e-121	COG0249	Mismatch repair ATPase (MutS family)	K08735	2e-155	550	rcu:RCOM_1617850	DNA mismatch repair protein MSH2	-	-	-
Unigene0000626	478	gi|323449429|gb|EGB05317.1|	52	5e-06	hypothetical protein AURANDRAFT_72269 [Aureococcus anophagefferens]	--	--	--	--	--	--	--	--	--	--	--	--	--	--	-	-	-
Unigene0000627	788	gi|449018284|dbj|BAM81686.1|	176	5e-43	mitochondrial DNA replication protein YHM2 [Cyanidioschyzon merolae strain 10D]	sp|Q04013|YHM2_YEAST	143	1e-33	Mitochondrial DNA replication protein YHM2 OS=Saccharomyces cerevisiae (strain ATCC 204508 / S288c) GN=YHM2 PE=1 SV=1	Rv3876	50.1	4e-06	COG0455	ATPases involved in chromosome partitioning	--	--	--	--	--	-	-	-
Unigene0000628	446	gi|449018284|dbj|BAM81686.1|	165	3e-40	mitochondrial DNA replication protein YHM2 [Cyanidioschyzon merolae strain 10D]	sp|P78763|YG1D_SCHPO	151	1e-36	Uncharacterized mitochondrial carrier C83.13 OS=Schizosaccharomyces pombe (strain 972 / ATCC 24843) GN=SPBC83.13 PE=2 SV=2	--	--	--	--	--	--	--	--	--	--	-	-	-
Unigene0000629	211	--	--	--	--	--	--	--	--	--	--	--	--	--	--	--	--	--	--	-	-	-
Unigene0000630	216	gi|530727953|gb|EQC26195.1|	56.6	2e-07	hypothetical protein SDRG_15932 [Saprolegnia diclina VS20]	--	--	--	--	--	--	--	--	--	--	--	--	--	--	-	-	-
Unigene0000631	457	gi|298711533|emb|CBJ26621.1|	138	5e-32	acyltransferase [Ectocarpus siliculosus]	sp|Q3T1J2|MBOA2_RAT	77.4	3e-14	Membrane-bound O-acyltransferase domain-containing protein 2 OS=Rattus norvegicus GN=Mboat2 PE=2 SV=2	SPBC16A3.10	61.2	7e-10	COG5202	Predicted membrane protein	K13519	1e-10	65.1	cme:CMI139C	lysophospholipid acyltransferase [EC:2.3.1.51 2.3.1.23 2.3.1.-]	-	-	-
Unigene0000632	244	gi|108706436|gb|ABF94231.1|	54.3	8e-07	transposon protein, putative, CACTA, En/Spm sub-class [Oryza sativa Japonica Group]	sp|B6TWJ1|CSPLF_MAIZE	49.7	6e-06	CASP-like protein 15 OS=Zea mays PE=2 SV=2	--	--	--	--	--	--	--	--	--	--	-	-	-
Unigene0000633	472	gi|508713783|gb|EOY05680.1|	177	6e-44	Ribosomal protein S24e family protein isoform 1 [Theobroma cacao]	sp|Q962Q6|RS24_SPOFR	263	3e-70	40S ribosomal protein S24 OS=Spodoptera frugiperda GN=RpS24 PE=2 SV=1	SPBC17G9.07	151	5e-37	COG2004	Ribosomal protein S24E	K02974	3e-44	176	sbi:SORBI_04g008130	small subunit ribosomal protein S24e	-	-	-
Unigene0000634	393	--	--	--	--	--	--	--	--	--	--	--	--	--	--	--	--	--	--	-	-	-
Unigene0000635	704	gi|223947105|gb|ACN27636.1|	57.4	3e-07	unknown [Zea mays]	--	--	--	--	--	--	--	--	--	--	--	--	--	--	-	-	-
Unigene0000636	467	--	--	--	--	--	--	--	--	--	--	--	--	--	--	--	--	--	--	-	-	-
Unigene0000637	219	--	--	--	--	--	--	--	--	--	--	--	--	--	--	--	--	--	--	-	-	-
Unigene0000638	269	--	--	--	--	--	--	--	--	--	--	--	--	--	--	--	--	--	--	-	-	-
Unigene0000639	232	gi|357167993|ref|XP_003581430.1|	52	4e-06	PREDICTED: wall-associated receptor kinase 3-like [Brachypodium distachyon]	sp|P10079|FBP1_STRPU	124	1e-28	Fibropellin-1 OS=Strongylocentrotus purpuratus GN=EGF1 PE=1 SV=2	--	--	--	--	--	--	--	--	--	--	-	-	-
Unigene0000640	219	gi|357167993|ref|XP_003581430.1|	57.8	7e-08	PREDICTED: wall-associated receptor kinase 3-like [Brachypodium distachyon]	sp|P10079|FBP1_STRPU	105	9e-23	Fibropellin-1 OS=Strongylocentrotus purpuratus GN=EGF1 PE=1 SV=2	--	--	--	--	--	--	--	--	--	--	-	-	-
Unigene0000641	283	gi|452821458|gb|EME28488.1|	81.6	5e-15	[pt] DNA-directed RNA polymerase subunit alpha [Galdieria sulphuraria]	sp|Q16AB9|RS11_ROSDO	102	6e-22	30S ribosomal protein S11 OS=Roseobacter denitrificans (strain ATCC 33942 / OCh 114) GN=rpsK PE=3 SV=1	CC1271	90.9	5e-19	COG0100	Ribosomal protein S11	K02948	4e-13	72.8	zma:845228	small subunit ribosomal protein S11	-	-	-
Unigene0000642	492	gi|452821458|gb|EME28488.1|	145	3e-34	[pt] DNA-directed RNA polymerase subunit alpha [Galdieria sulphuraria]	sp|Q16AC0|RS13_ROSDO	152	1e-36	30S ribosomal protein S13 OS=Roseobacter denitrificans (strain ATCC 33942 / OCh 114) GN=rpsM PE=3 SV=1	BMEI0779	139	2e-33	COG0099	Ribosomal protein S13	K02952	4e-20	97.1	vcn:VOLCADRAFT_121576	small subunit ribosomal protein S13	-	-	-
Unigene0000643	622	gi|254033594|gb|ACT55265.1|	91.3	1e-17	formin 2B [Physcomitrella patens]	sp|A4X4N7|IF2_SALTO	97.1	8e-20	Translation initiation factor IF-2 OS=Salinispora tropica (strain ATCC BAA-916 / DSM 44818 / CNB-440) GN=infB PE=3 SV=1	ML1556	72	7e-13	COG0532	Translation initiation factor 2 (IF-2; GTPase)	--	--	--	--	--	-	-	-
Unigene0000644	1131	gi|255083641|ref|XP_002508395.1|	138	3e-31	resistance-nodulation-cell division superfamily [Micromonas sp. RCC299]	sp|A6W7Z2|IF2_KINRD	92.4	5e-18	Translation initiation factor IF-2 OS=Kineococcus radiotolerans (strain ATCC BAA-149 / DSM 14245 / SRS30216) GN=infB PE=3 SV=1	Rv3876	72	2e-12	COG0455	ATPases involved in chromosome partitioning	--	--	--	--	--	-	-	-
Unigene0000645	286	gi|159464339|ref|XP_001690399.1|	54.3	8e-07	fibrocystin-L-like protein [Chlamydomonas reinhardtii]	sp|Q9FPQ6|GP1_CHLRE	52	1e-06	Vegetative cell wall protein gp1 OS=Chlamydomonas reinhardtii GN=GP1 PE=2 SV=1	--	--	--	--	--	--	--	--	--	--	-	-	-
Unigene0000646	269	gi|161377585|gb|ABX71735.1|	181	6e-45	cellulose synthase, partial [Pyropia yezoensis]	--	--	--	--	--	--	--	--	--	--	--	--	--	--	-	-	-
Unigene0000647	1317	gi|452820037|gb|EME27085.1|	356	8e-97	cyclin-dependent serine/threonine protein kinase [Galdieria sulphuraria]	sp|Q9LV37|MPK9_ARATH	321	7e-87	Mitogen-activated protein kinase 9 OS=Arabidopsis thaliana GN=MPK9 PE=2 SV=2	YBL016w	231	2e-60	COG0515	Serine/threonine protein kinase	--	--	--	--	--	-	-	-
Unigene0000648	794	--	--	--	--	--	--	--	--	--	--	--	--	--	--	--	--	--	--	-	-	-
Unigene0000649	711	gi|452823585|gb|EME30594.1|	173	4e-42	elongation factor EF-1 gamma subunit [Galdieria sulphuraria]	sp|P26642|EF1GA_XENLA	198	3e-50	Elongation factor 1-gamma-A OS=Xenopus laevis GN=eef1g-a PE=1 SV=1	SPAC29A4.02c	111	1e-24	COG0625	Glutathione S-transferase	K03233	3e-37	154	sbi:SORBI_04g007760	elongation factor 1-gamma	-	-	-
Unigene0000650	579	gi|527200561|gb|EPS67955.1|	134	1e-30	elongation factor 1 gamma-like protein, partial [Genlisea aurea]	sp|P29694|EF1G_RABIT	216	6e-56	Elongation factor 1-gamma OS=Oryctolagus cuniculus GN=EEF1G PE=2 SV=3	SPAC29A4.02c	150	1e-36	COG0625	Glutathione S-transferase	K03233	2e-32	138	rcu:RCOM_0758170	elongation factor 1-gamma	-	-	-
Unigene0000651	436	--	--	--	--	--	--	--	--	--	--	--	--	--	--	--	--	--	--	-	-	-
Unigene0000652	338	gi|1644370|gb|AAB17561.1|	54.7	6e-07	LRG5 [Chlamydomonas reinhardtii]	sp|Q64507|KRA51_MOUSE	51.2	2e-06	Keratin-associated protein 5-1 OS=Mus musculus GN=Krtap5-1 PE=2 SV=1	--	--	--	--	--	--	--	--	--	--	-	-	-
Unigene0000653	1060	gi|449019744|dbj|BAM83146.1|	130	4e-29	similar to inorganic polyposphate/ATP-NAD kinase [Cyanidioschyzon merolae strain 10D]	sp|Q9C5W3|NADK2_ARATH	106	3e-22	NAD kinase 2, chloroplastic OS=Arabidopsis thaliana GN=NADK2 PE=1 SV=1	--	--	--	--	--	--	--	--	--	--	-	-	-
Unigene0000654	710	gi|452825095|gb|EME32094.1|	328	5e-89	NAD+ kinase [Galdieria sulphuraria]	sp|Q9C5W3|NADK2_ARATH	269	2e-71	NAD kinase 2, chloroplastic OS=Arabidopsis thaliana GN=NADK2 PE=1 SV=1	YJR049c	207	1e-53	COG0061	Predicted sugar kinase	--	--	--	--	--	-	-	-
Unigene0000655	332	--	--	--	--	--	--	--	--	--	--	--	--	--	--	--	--	--	--	-	-	-
Unigene0000656	213	gi|297833864|ref|XP_002884814.1|	52.4	3e-06	hypothetical protein ARALYDRAFT_317879 [Arabidopsis lyrata subsp. lyrata]	sp|P04929|HRPX_PLALO	52.8	7e-07	Histidine-rich glycoprotein OS=Plasmodium lophurae PE=4 SV=1	--	--	--	--	--	--	--	--	--	--	-	-	-
Unigene0000657	875	--	--	--	--	--	--	--	--	--	--	--	--	--	--	--	--	--	--	-	-	-
Unigene0000658	311	--	--	--	--	--	--	--	--	--	--	--	--	--	--	--	--	--	--	-	-	-
Unigene0000659	337	gi|514742381|ref|XP_004960128.1|	103	1e-21	PREDICTED: COP9 signalosome complex subunit 5a-like [Setaria italica]	sp|Q8LAZ7|CSN5B_ARATH	103	3e-22	COP9 signalosome complex subunit 5b OS=Arabidopsis thaliana GN=CSN5B PE=1 SV=2	SPAC1687.13c	48.9	2e-06	COG1310	Predicted metal-dependent protease of the PAD1/JAB1 superfamily	K09613	2e-22	103	ppp:PHYPADRAFT_174024	COP9 signalosome complex subunit 5 [EC:3.4.-.-]	-	-	-
Unigene0000660	613	gi|224004548|ref|XP_002295925.1|	103	3e-21	phospholipase C [Thalassiosira pseudonana CCMP1335]	sp|P10688|PLCD1_RAT	143	8e-34	1-phosphatidylinositol 4,5-bisphosphate phosphodiesterase delta-1 OS=Rattus norvegicus GN=Plcd1 PE=1 SV=1	--	--	--	--	--	K05857	1e-15	82.4	olu:OSTLU_50249	phospholipase C, delta [EC:3.1.4.11]	-	-	-
Unigene0000661	687	gi|460393156|ref|XP_004242177.1|	49.7	6e-13	PREDICTED: formin-like protein 20-like [Solanum lycopersicum]	sp|Q9FPQ6|GP1_CHLRE	57	2e-12	Vegetative cell wall protein gp1 OS=Chlamydomonas reinhardtii GN=GP1 PE=2 SV=1	DR2133	55.1	1e-07	COG4372	Uncharacterized protein conserved in bacteria with the myosin-like domain	--	--	--	--	--	-	-	-
Unigene0000662	520	gi|302828408|ref|XP_002945771.1|	69.3	4e-11	pathogenesis-related protein 1-like protein [Volvox carteri f. nagariensis]	sp|Q9FLQ7|FH20_ARATH	67	6e-11	Formin-like protein 20 OS=Arabidopsis thaliana GN=FH20 PE=2 SV=3	XF0818	54.7	8e-08	COG2730	Endoglucanase	--	--	--	--	--	-	-	-
Unigene0000663	477	--	--	--	--	--	--	--	--	--	--	--	--	--	--	--	--	--	--	-	-	-
Unigene0000664	459	--	--	--	--	--	--	--	--	--	--	--	--	--	--	--	--	--	--	-	-	-
Unigene0000665	731	gi|530740835|gb|EQC39077.1|	417	1e-115	26S protease regulatory subunit 10B like A [Saprolegnia diclina VS20]	sp|Q9SEI3|PS10A_ARATH	379	1e-104	26S protease regulatory subunit 10B homolog A OS=Arabidopsis thaliana GN=RPT4A PE=2 SV=1	YOR259c	354	9e-98	COG1222	ATP-dependent 26S proteasome regulatory subunit	K03064	6e-108	389	cre:CHLREDRAFT_24096	26S proteasome regulatory subunit T4	-	-	-
Unigene0000666	278	gi|530729619|gb|EQC27861.1|	51.6	5e-06	hypothetical protein SDRG_14441 [Saprolegnia diclina VS20]	--	--	--	--	--	--	--	--	--	--	--	--	--	--	-	-	-
Unigene0000667	280	--	--	--	--	--	--	--	--	--	--	--	--	--	--	--	--	--	--	-	-	-
Unigene0000668	428	--	--	--	--	--	--	--	--	--	--	--	--	--	--	--	--	--	--	-	-	-
Unigene0000669	402	gi|299116457|emb|CBN76175.1|	54.3	8e-07	conserved unknown protein (Partial) [Ectocarpus siliculosus]	--	--	--	--	--	--	--	--	--	K13181	7e-06	48.9	cre:CHLREDRAFT_96655	ATP-dependent RNA helicase DDX27 [EC:3.6.4.13]	-	-	-
Unigene0000670	561	gi|115435924|ref|NP_001042720.1|	53.1	3e-06	Os01g0274800 [Oryza sativa Japonica Group]	sp|Q96GP6|SREC2_HUMAN	50.1	9e-06	Scavenger receptor class F member 2 OS=Homo sapiens GN=SCARF2 PE=1 SV=4	--	--	--	--	--	--	--	--	--	--	-	-	-
Unigene0000671	288	--	--	--	--	--	--	--	--	--	--	--	--	--	--	--	--	--	--	-	-	-
Unigene0000672	259	gi|470130790|ref|XP_004301285.1|	45.1	5e-07	PREDICTED: formin-like protein 8-like [Fragaria vesca subsp. vesca]	sp|Q03828|EVX2_HUMAN	51.6	2e-06	Homeobox even-skipped homolog protein 2 OS=Homo sapiens GN=EVX2 PE=2 SV=2	--	--	--	--	--	--	--	--	--	--	-	-	-
Unigene0000673	639	gi|323454300|gb|EGB10170.1|	90.1	3e-17	expressed protein, partial [Aureococcus anophagefferens]	sp|Q9UQ35|SRRM2_HUMAN	70.1	1e-11	Serine/arginine repetitive matrix protein 2 OS=Homo sapiens GN=SRRM2 PE=1 SV=2	DR2133	64.7	1e-10	COG4372	Uncharacterized protein conserved in bacteria with the myosin-like domain	--	--	--	--	--	-	-	-
Unigene0000674	214	gi|502094745|ref|XP_004490289.1|	64.7	6e-10	PREDICTED: proline-rich receptor-like protein kinase PERK9-like isoform X2 [Cicer arietinum]	sp|Q9FPQ6|GP1_CHLRE	58.2	2e-08	Vegetative cell wall protein gp1 OS=Chlamydomonas reinhardtii GN=GP1 PE=2 SV=1	--	--	--	--	--	--	--	--	--	--	-	-	-
Unigene0000675	399	--	--	--	--	--	--	--	--	--	--	--	--	--	--	--	--	--	--	-	-	-
Unigene0000676	592	--	--	--	--	--	--	--	--	--	--	--	--	--	--	--	--	--	--	-	-	-
Unigene0000677	598	gi|507115312|emb|CDF38787.1|	150	1e-35	Heat Shock Protein GrpE [Chondrus crispus]	sp|A6U5E2|GRPE_SINMW	126	9e-29	Protein GrpE OS=Sinorhizobium medicae (strain WSM419) GN=grpE PE=3 SV=1	SMc01142	121	7e-28	COG0576	Molecular chaperone GrpE (heat shock protein)	K03687	1e-28	125	cre:CHLREDRAFT_132633	molecular chaperone GrpE	-	-	-
Unigene0000678	216	--	--	--	--	--	--	--	--	--	--	--	--	--	--	--	--	--	--	-	-	-
Unigene0000679	684	gi|159478619|ref|XP_001697400.1|	60.8	3e-08	hydroxyproline-rich glycoprotein, stress-induced [Chlamydomonas reinhardtii]	sp|A4X4N7|IF2_SALTO	59.7	2e-08	Translation initiation factor IF-2 OS=Salinispora tropica (strain ATCC BAA-916 / DSM 44818 / CNB-440) GN=infB PE=3 SV=1	CC3494_1	49.7	4e-06	COG3637	Opacity protein and related surface antigens	--	--	--	--	--	-	-	-
Unigene0000680	286	gi|514791922|ref|XP_004972448.1|	59.7	2e-08	PREDICTED: proline-rich receptor-like protein kinase PERK10-like [Setaria italica]	sp|P13983|EXTN_TOBAC	51.2	2e-06	Extensin OS=Nicotiana tabacum GN=HRGPNT3 PE=2 SV=1	--	--	--	--	--	--	--	--	--	--	-	-	-
Unigene0000681	362	--	--	--	--	--	--	--	--	--	--	--	--	--	--	--	--	--	--	-	-	-
Unigene0000682	202	--	--	--	--	--	--	--	--	--	--	--	--	--	--	--	--	--	--	-	-	-
Unigene0000683	453	--	--	--	--	--	--	--	--	--	--	--	--	--	--	--	--	--	--	-	-	-
Unigene0000684	215	--	--	--	--	--	--	--	--	--	--	--	--	--	--	--	--	--	--	-	-	-
Unigene0000685	711	--	--	--	--	--	--	--	--	--	--	--	--	--	--	--	--	--	--	-	-	-
Unigene0000686	651	gi|449016001|dbj|BAM79403.1|	75.5	9e-13	similar to hedgehog protein [Cyanidioschyzon merolae strain 10D]	sp|Q9FPQ6|GP1_CHLRE	68.9	3e-11	Vegetative cell wall protein gp1 OS=Chlamydomonas reinhardtii GN=GP1 PE=2 SV=1	Rv3876	58.9	7e-09	COG0455	ATPases involved in chromosome partitioning	--	--	--	--	--	-	-	-
Unigene0000687	284	gi|530739194|gb|EQC37436.1|	164	4e-40	ubiquitin-40S ribosomal protein S27a [Saprolegnia diclina VS20]	sp|P68203|RS27A_SPOFR	175	7e-44	Ubiquitin-40S ribosomal protein S27a OS=Spodoptera frugiperda PE=2 SV=2	SPAC6G10.11c_1	165	2e-41	COG5272	Ubiquitin	K02977	1e-40	164	zma:100192952	small subunit ribosomal protein S27Ae	-	-	-
Unigene0000688	230	gi|449450454|ref|XP_004142977.1|	116	1e-25	PREDICTED: ubiquitin-40S ribosomal protein S27a-like [Cucumis sativus]	sp|P15357|RS27A_DROME	145	1e-34	Ubiquitin-40S ribosomal protein S27a OS=Drosophila melanogaster GN=RpS27A PE=1 SV=2	YLR167w_2	64.3	5e-11	COG1998	Ribosomal protein S27AE	K02977	6e-26	115	vvi:100259511	small subunit ribosomal protein S27Ae	-	-	-
Unigene0000689	531	--	--	--	--	--	--	--	--	--	--	--	--	--	--	--	--	--	--	-	-	-
Unigene0000690	465	gi|47847647|dbj|BAD22133.1|	60.5	1e-08	HGWP repeat containing protein-like [Oryza sativa Japonica Group]	sp|Q95JC9|PRP_PIG	51.2	3e-06	Basic proline-rich protein OS=Sus scrofa PE=1 SV=2	--	--	--	--	--	K09486	8e-08	55.8	cre:CHLREDRAFT_205988	hypoxia up-regulated 1	-	-	-
Unigene0000691	395	--	--	--	--	--	--	--	--	--	--	--	--	--	--	--	--	--	--	-	-	-
Unigene0000692	679	--	--	--	--	--	--	--	--	--	--	--	--	--	--	--	--	--	--	-	-	-
Unigene0000693	661	--	--	--	--	--	--	--	--	--	--	--	--	--	--	--	--	--	--	-	-	-
Unigene0000694	239	--	--	--	--	--	--	--	--	--	--	--	--	--	--	--	--	--	--	-	-	-
Unigene0000695	275	--	--	--	--	--	--	--	--	--	--	--	--	--	--	--	--	--	--	-	-	-
Unigene0000696	216	gi|297727821|ref|NP_001176274.1|	52.4	3e-06	Os10g0561000 [Oryza sativa Japonica Group]	--	--	--	--	--	--	--	--	--	--	--	--	--	--	-	-	-
Unigene0000697	383	gi|115459974|ref|NP_001053587.1|	101	6e-21	Os04g0567700 [Oryza sativa Japonica Group]	sp|Q921I0|ORML1_MOUSE	89.7	5e-18	ORM1-like protein 1 OS=Mus musculus GN=Ormdl1 PE=2 SV=1	SPBC119.09c	68.9	2e-12	COG5081	Predicted membrane protein	--	--	--	--	--	-	-	-
Unigene0000698	230	--	--	--	--	--	--	--	--	--	--	--	--	--	--	--	--	--	--	-	-	-
Unigene0000699	242	--	--	--	--	--	--	--	--	--	--	--	--	--	--	--	--	--	--	-	-	-
Unigene0000700	238	gi|514776232|ref|XP_004968426.1|	69.7	2e-11	PREDICTED: leucine-rich repeat extensin-like protein 3-like [Setaria italica]	sp|Q95JC9|PRP_PIG	72	1e-12	Basic proline-rich protein OS=Sus scrofa PE=1 SV=2	Rv3876	50.1	1e-06	COG0455	ATPases involved in chromosome partitioning	--	--	--	--	--	-	-	-
Unigene0000701	218	--	--	--	--	--	--	--	--	--	--	--	--	--	--	--	--	--	--	-	-	-
Unigene0000702	419	gi|514713023|ref|XP_004952654.1|	168	4e-41	PREDICTED: 40S ribosomal protein S14-like [Setaria italica]	sp|P19951|RS142_MAIZE	166	3e-41	40S ribosomal protein S14 OS=Zea mays PE=1 SV=1	YJL191w	151	4e-37	COG0100	Ribosomal protein S11	K02955	4e-42	169	zma:100216896	small subunit ribosomal protein S14e	-	-	-
Unigene0000703	791	gi|514746581|ref|XP_004961149.1|	57	8e-08	PREDICTED: protein CHUP1, chloroplastic-like [Setaria italica]	sp|C5C9T1|IF2_MICLC	44.7	2e-08	Translation initiation factor IF-2 OS=Micrococcus luteus (strain ATCC 4698 / DSM 20030 / JCM 1464 / NBRC 3333 / NCIMB 9278 / NCTC 2665 / VKM Ac-2230) GN=infB PE=3 SV=1	Cgl1939	41.6	3e-07	COG0532	Translation initiation factor 2 (IF-2; GTPase)	--	--	--	--	--	-	-	-
Unigene0000704	230	--	--	--	--	--	--	--	--	--	--	--	--	--	--	--	--	--	--	-	-	-
Unigene0000705	776	gi|485638744|gb|EOD33127.1|	56.2	8e-07	hypothetical protein EMIHUDRAFT_434042 [Emiliania huxleyi CCMP1516]	sp|Q69566|U88_HHV6U	52.4	4e-06	Uncharacterized protein U88 OS=Human herpesvirus 6A (strain Uganda-1102) GN=U88 PE=4 SV=1	--	--	--	--	--	K12815	7e-06	50.8	cre:CHLREDRAFT_132956	pre-mRNA-splicing factor ATP-dependent RNA helicase PRP16 [EC:3.6.4.13]	-	-	-
Unigene0000706	358	gi|115436226|ref|NP_001042871.1|	125	3e-28	Os01g0314300 [Oryza sativa Japonica Group]	sp|Q9CQ21|MCTS2_MOUSE	122	7e-28	Malignant T-cell-amplified sequence 2 OS=Mus musculus GN=Mcts2 PE=2 SV=1	YER007c-a	97.8	4e-21	COG2016	Predicted RNA-binding protein (contains PUA domain)	K07575	5e-30	129	olu:OSTLU_43572	PUA domain protein	-	-	-
Unigene0000707	258	--	--	--	--	--	--	--	--	--	--	--	--	--	--	--	--	--	--	-	-	-
Unigene0000708	527	gi|422294733|gb|EKU22033.1|	154	7e-37	er lumen protein retaining receptor, partial [Nannochloropsis gaditana CCMP526]	sp|Q86JE5|ERD2_DICDI	52	2e-06	ER lumen protein retaining receptor OS=Dictyostelium discoideum GN=kdelr PE=3 SV=1	ECU06g1570	52.8	3e-07	COG5196	ER lumen protein retaining receptor	K10949	2e-08	58.5	pop:POPTR_549820	ER lumen protein retaining receptor	-	-	-
Unigene0000709	447	gi|527202800|gb|EPS69463.1|	79	3e-14	protein arginine/serine-rich 45 [Genlisea aurea]	sp|Q95JC9|PRP_PIG	73.2	6e-13	Basic proline-rich protein OS=Sus scrofa PE=1 SV=2	Rv3876	57.8	7e-09	COG0455	ATPases involved in chromosome partitioning	--	--	--	--	--	-	-	-
Unigene0000710	456	--	--	--	--	--	--	--	--	--	--	--	--	--	--	--	--	--	--	-	-	-
Unigene0000711	793	--	--	--	--	--	--	--	--	--	--	--	--	--	--	--	--	--	--	-	-	-
Unigene0000712	214	--	--	--	--	--	--	--	--	--	--	--	--	--	--	--	--	--	--	-	-	-
Unigene0000713	320	gi|219127874|ref|XP_002184151.1|	80.5	1e-14	predicted protein [Phaeodactylum tricornutum CCAP 1055/1]	--	--	--	--	--	--	--	--	--	--	--	--	--	--	-	-	-
Unigene0000714	270	--	--	--	--	--	--	--	--	--	--	--	--	--	--	--	--	--	--	-	-	-
Unigene0000715	321	gi|485608798|gb|EOD07948.1|	90.5	1e-17	hypothetical protein EMIHUDRAFT_217958 [Emiliania huxleyi CCMP1516]	--	--	--	--	--	--	--	--	--	--	--	--	--	--	-	-	-
Unigene0000716	682	gi|414870012|tpg|DAA48569.1|	53.5	4e-06	TPA: hypothetical protein ZEAMMB73_944631 [Zea mays]	--	--	--	--	--	--	--	--	--	--	--	--	--	--	-	-	-
Unigene0000717	280	--	--	--	--	--	--	--	--	--	--	--	--	--	--	--	--	--	--	-	-	-
Unigene0000718	686	gi|460391627|ref|XP_004241422.1|	254	9e-67	PREDICTED: COP9 signalosome complex subunit 5b-like [Solanum lycopersicum]	sp|Q6C703|CSN5_YARLI	244	4e-64	COP9 signalosome complex subunit 5 OS=Yarrowia lipolytica (strain CLIB 122 / E 150) GN=RRI1 PE=3 SV=1	SPAC1687.13c	198	8e-51	COG1310	Predicted metal-dependent protease of the PAD1/JAB1 superfamily	K09613	1e-65	248	pop:POPTR_828262	COP9 signalosome complex subunit 5 [EC:3.4.-.-]	-	-	-
Unigene0000719	232	--	--	--	--	--	--	--	--	--	--	--	--	--	--	--	--	--	--	-	-	-
Unigene0000720	204	gi|398363563|gb|AFO84076.1|	93.6	1e-18	beta-amylase [Actinidia chinensis]	sp|O23553|BAM3_ARATH	89.7	5e-18	Beta-amylase 3, chloroplastic OS=Arabidopsis thaliana GN=BAM3 PE=1 SV=3	--	--	--	--	--	K01177	3e-18	89.7	ath:AT4G17090	beta-amylase [EC:3.2.1.2]	-	-	-
Unigene0000721	488	--	--	--	--	--	--	--	--	--	--	--	--	--	--	--	--	--	--	-	-	-
Unigene0000722	240	--	--	--	--	--	--	--	--	--	--	--	--	--	--	--	--	--	--	-	-	-
Unigene0000723	238	--	--	--	--	--	--	--	--	--	--	--	--	--	--	--	--	--	--	-	-	-
Unigene0000724	275	--	--	--	--	--	--	--	--	--	--	--	--	--	--	--	--	--	--	-	-	-
Unigene0000725	695	gi|112950081|gb|ABI26643.1|	112	8e-24	aspartic proteinase [Cucumis sativus]	sp|P16228|CATE_RAT	166	2e-40	Cathepsin E OS=Rattus norvegicus GN=Ctse PE=1 SV=3	--	--	--	--	--	K08245	6e-14	77.4	ota:Ot11g03230	phytepsin [EC:3.4.23.40]	-	-	-
Unigene0000726	232	--	--	--	--	--	--	--	--	--	--	--	--	--	--	--	--	--	--	-	-	-
Unigene0000727	286	--	--	--	--	--	--	--	--	--	--	--	--	--	--	--	--	--	--	-	-	-
Unigene0000728	333	--	--	--	--	--	--	--	--	--	--	--	--	--	--	--	--	--	--	-	-	-
Unigene0000729	203	--	--	--	--	--	--	--	--	--	--	--	--	--	--	--	--	--	--	-	-	-
Unigene0000730	324	--	--	--	--	--	--	--	--	--	--	--	--	--	--	--	--	--	--	-	-	-
Unigene0000731	204	--	--	--	--	--	--	--	--	--	--	--	--	--	--	--	--	--	--	-	-	-
Unigene0000732	510	gi|460403392|ref|XP_004247175.1|	172	3e-42	PREDICTED: 40S ribosomal protein S24-2-like [Solanum lycopersicum]	sp|P62850|RS24_RAT	260	3e-69	40S ribosomal protein S24 OS=Rattus norvegicus GN=Rps24 PE=2 SV=1	SPBC17G9.07	158	5e-39	COG2004	Ribosomal protein S24E	K02974	6e-43	172	sbi:SORBI_04g008130	small subunit ribosomal protein S24e	-	-	-
Unigene0000733	1221	gi|401760661|gb|AFQ02430.1|	74.3	6e-12	SecY (mitochondrion) [Phytophthora katsurae]	sp|P24499|ATP6_TRYBB	79.7	4e-14	ATP synthase subunit a OS=Trypanosoma brucei brucei GN=ATP6 PE=2 SV=1	Cj1211	53.5	7e-07	COG0658	Predicted membrane metal-binding protein	--	--	--	--	--	-	-	-
Unigene0000734	314	gi|356553184|ref|XP_003544938.1|	75.9	3e-13	PREDICTED: eukaryotic translation initiation factor 2 subunit beta-like [Glycine max]	sp|P55871|IF2B_MALDO	73.6	4e-13	Eukaryotic translation initiation factor 2 subunit beta OS=Malus domestica PE=2 SV=2	SPAC6B12.17c	53.9	7e-08	COG1601	Translation initiation factor 2, beta subunit (eIF-2beta)/eIF-5 N-terminal domain	K03238	9e-14	75.1	pop:POPTR_574465	translation initiation factor 2 subunit 2	-	-	-
Unigene0000735	792	--	--	--	--	--	--	--	--	--	--	--	--	--	--	--	--	--	--	-	-	-
Unigene0000736	242	--	--	--	--	--	--	--	--	--	--	--	--	--	--	--	--	--	--	-	-	-
Unigene0000737	308	--	--	--	--	--	--	--	--	--	--	--	--	--	--	--	--	--	--	-	-	-
Unigene0000738	321	gi|514808597|ref|XP_004979135.1|	63.2	2e-09	PREDICTED: carotenoid cleavage dioxygenase 8 homolog A, chloroplastic-like [Setaria italica]	sp|Q9I993|BCDO1_CHICK	69.7	5e-12	Beta,beta-carotene 15,15'-monooxygenase OS=Gallus gallus GN=BCMO1 PE=1 SV=1	--	--	--	--	--	--	--	--	--	--	-	-	-
Unigene0000739	543	--	--	--	--	--	--	--	--	--	--	--	--	--	--	--	--	--	--	-	-	-
Unigene0000740	509	gi|29468215|gb|AAO85451.1|	106	2e-22	50S ribosomal protein L33 Rpl33 [Pyrocystis lunula]	sp|A0M3L3|RL33_GRAFK	120	3e-27	50S ribosomal protein L33 OS=Gramella forsetii (strain KT0803) GN=rpmG PE=3 SV=1	asl4452	63.5	2e-10	COG0267	Ribosomal protein L33	--	--	--	--	--	-	-	-
Unigene0000741	396	gi|68638026|emb|CAI99406.1|	126	1e-28	P-type ATPase [Flabellia petiolata]	sp|D2WKD8|AT1A2_PIG	184	2e-46	Sodium/potassium-transporting ATPase subunit alpha-2 OS=Sus scrofa GN=ATP1A2 PE=1 SV=1	MA4378	73.9	7e-14	COG0474	Cation transport ATPase	K01539	3e-27	119	olu:OSTLU_48492	sodium/potassium-transporting ATPase subunit alpha [EC:3.6.3.9]	-	-	-
Unigene0000742	590	--	--	--	--	--	--	--	--	--	--	--	--	--	--	--	--	--	--	-	-	-
Unigene0000743	621	gi|302845449|ref|XP_002954263.1|	44.7	2e-06	extracellular matrix glycoprotein pherophorin-V40 [Volvox carteri f. nagariensis]	sp|Q95107|WASL_BOVIN	52.4	2e-06	Neural Wiskott-Aldrich syndrome protein OS=Bos taurus GN=WASL PE=1 SV=1	--	--	--	--	--	--	--	--	--	--	-	-	-
Unigene0000744	398	gi|357118508|ref|XP_003560996.1|	62.4	3e-09	PREDICTED: histidine kinase CKI1-like [Brachypodium distachyon]	sp|A1TEL7|MPRA_MYCVP	56.6	5e-08	Response regulator MprA OS=Mycobacterium vanbaalenii (strain DSM 7251 / PYR-1) GN=mprA PE=3 SV=1	YHR206w_2	55.5	3e-08	COG0784	FOG: CheY-like receiver	--	--	--	--	--	-	-	-
Unigene0000745	344	gi|452819691|gb|EME26745.1|	89.7	2e-17	vacuolar protein sorting 26, vps26-like protein [Galdieria sulphuraria]	sp|Q7ZV03|VP26B_DANRE	112	6e-25	Vacuolar protein sorting-associated protein 26B OS=Danio rerio GN=vps26b PE=2 SV=1	--	--	--	--	--	--	--	--	--	--	-	-	-
Unigene0000746	566	gi|428181056|gb|EKX49921.1|	278	7e-74	vacuolar protein sorting 26A [Guillardia theta CCMP2712]	sp|Q7ZV03|VP26B_DANRE	290	6e-78	Vacuolar protein sorting-associated protein 26B OS=Danio rerio GN=vps26b PE=2 SV=1	--	--	--	--	--	--	--	--	--	--	-	-	-
Unigene0000747	282	--	--	--	--	sp|Q5R9T5|SPTC1_PONAB	64.7	2e-10	Serine palmitoyltransferase 1 OS=Pongo abelii GN=SPTLC1 PE=2 SV=1	--	--	--	--	--	--	--	--	--	--	-	-	-
Unigene0000748	340	gi|502125724|ref|XP_004499039.1|	109	2e-23	PREDICTED: long chain base biosynthesis protein 1-like [Cicer arietinum]	sp|Q5R9T5|SPTC1_PONAB	130	3e-30	Serine palmitoyltransferase 1 OS=Pongo abelii GN=SPTLC1 PE=2 SV=1	SPBC18E5.02c	103	8e-23	COG0156	7-keto-8-aminopelargonate synthetase and related enzymes	K00654	2e-24	110	vcn:VOLCADRAFT_82885	serine palmitoyltransferase [EC:2.3.1.50]	-	-	-
Unigene0000749	636	gi|357484579|ref|XP_003612577.1|	108	1e-22	ATP-dependent DNA helicase RecQ family protein expressed [Medicago truncatula]	sp|Q9FT73|MED34_ARATH	108	4e-23	Mediator of RNA polymerase II transcription subunit 34 OS=Arabidopsis thaliana GN=MED34 PE=1 SV=1	YPO3833	95.5	6e-20	COG0514	Superfamily II DNA helicase	K10899	6e-25	113	vcn:VOLCADRAFT_57553	ATP-dependent DNA helicase Q1 [EC:3.6.4.12]	-	-	-
Unigene0000750	490	gi|428182223|gb|EKX51084.1|	63.2	2e-09	hypothetical protein GUITHDRAFT_103005 [Guillardia theta CCMP2712]	--	--	--	--	--	--	--	--	--	--	--	--	--	--	-	-	-
Unigene0000751	203	--	--	--	--	sp|B2DD29|BRSK1_RAT	50.1	5e-06	Serine/threonine-protein kinase BRSK1 OS=Rattus norvegicus GN=Brsk1 PE=1 SV=1	--	--	--	--	--	--	--	--	--	--	-	-	-
Unigene0000752	290	--	--	--	--	--	--	--	--	--	--	--	--	--	--	--	--	--	--	-	-	-
Unigene0000753	266	--	--	--	--	--	--	--	--	--	--	--	--	--	--	--	--	--	--	-	-	-
Unigene0000754	514	gi|449503730|ref|XP_004162148.1|	143	2e-33	PREDICTED: LOW QUALITY PROTEIN: serine/threonine-protein phosphatase 5-like [Cucumis sativus]	sp|P53041|PPP5_HUMAN	140	6e-33	Serine/threonine-protein phosphatase 5 OS=Homo sapiens GN=PPP5C PE=1 SV=1	SPBC3F6.01c_2	126	2e-29	COG0639	Diadenosine tetraphosphatase and related serine/threonine protein phosphatases	K04460	3e-33	140	sbi:SORBI_09g006380	protein phosphatase 5 [EC:3.1.3.16]	-	-	-
Unigene0000755	292	gi|159488530|ref|XP_001702260.1|	53.9	1e-06	DEAH-box RNA helicase [Chlamydomonas reinhardtii]	sp|Q4PBP6|NST1_USTMA	49.3	8e-06	Stress response protein NST1 OS=Ustilago maydis (strain 521 / FGSC 9021) GN=NST1 PE=3 SV=1	--	--	--	--	--	--	--	--	--	--	-	-	-
Unigene0000756	625	gi|474407343|gb|EMS66592.1|	121	1e-26	NEDD8-activating enzyme E1 regulatory subunit [Triticum urartu]	sp|Q5ZIE6|ULA1_CHICK	136	1e-31	NEDD8-activating enzyme E1 regulatory subunit OS=Gallus gallus GN=NAE1 PE=2 SV=1	SPAC323.06c	79.3	5e-15	COG0476	Dinucleotide-utilizing enzymes involved in molybdopterin and thiamine biosynthesis family 2	K04532	9e-27	119	osa:4334591	amyloid beta precursor protein binding protein 1	-	-	-
Unigene0000757	292	gi|514820483|ref|XP_004984929.1|	52.8	2e-06	PREDICTED: serine/arginine repetitive matrix protein 1-like isoform X1 [Setaria italica]	sp|Q9SEE9|SR45_ARATH	49.3	8e-06	Arginine/serine-rich protein 45 OS=Arabidopsis thaliana GN=SR45 PE=1 SV=1	--	--	--	--	--	K14325	3e-06	50.1	sbi:SORBI_03g046480	RNA-binding protein with serine-rich domain 1	-	-	-
Unigene0000758	275	--	--	--	--	--	--	--	--	--	--	--	--	--	--	--	--	--	--	-	-	-
Unigene0000759	1044	gi|422294651|gb|EKU21951.1|	89.4	1e-16	gluconolactonase [Nannochloropsis gaditana CCMP526]	sp|Q01578|GNL_ZYMMO	108	9e-23	Gluconolactonase OS=Zymomonas mobilis subsp. mobilis (strain ATCC 31821 / ZM4 / CP4) GN=gnl PE=1 SV=2	XF1297	100	3e-21	COG3386	Gluconolactonase	--	--	--	--	--	-	-	-
Unigene0000760	527	gi|7248459|gb|AAF43497.1|AF134579_1	57	2e-07	arabinogalactan protein [Zea mays]	sp|Q9SEE9|SR45_ARATH	54.7	3e-07	Arginine/serine-rich protein 45 OS=Arabidopsis thaliana GN=SR45 PE=1 SV=1	--	--	--	--	--	--	--	--	--	--	-	-	-
Unigene0000761	478	--	--	--	--	sp|O02387|CU17_BOMMO	112	1e-24	Larval cuticle protein LCP-17 OS=Bombyx mori GN=LCP17 PE=2 SV=1	--	--	--	--	--	--	--	--	--	--	-	-	-
Unigene0000762	292	--	--	--	--	--	--	--	--	--	--	--	--	--	--	--	--	--	--	-	-	-
Unigene0000763	328	gi|462406165|gb|EMJ11629.1|	52	4e-06	hypothetical protein PRUPE_ppa000314mg [Prunus persica]	--	--	--	--	--	--	--	--	--	--	--	--	--	--	-	-	-
Unigene0000764	359	gi|452820721|gb|EME27760.1|	189	2e-47	ABC transporter, sub-family E, substrate-binding protein [Galdieria sulphuraria]	sp|Q8LPJ4|AB2E_ARATH	180	2e-45	ABC transporter E family member 2 OS=Arabidopsis thaliana GN=ABCE2 PE=2 SV=1	YDR091c	160	7e-40	COG1245	Predicted ATPase, RNase L inhibitor (RLI) homolog	K06174	3e-47	186	sbi:SORBI_01g042020	ATP-binding cassette, sub-family E, member 1	-	-	-
Unigene0000765	515	gi|308812754|ref|XP_003083684.1|	90.1	2e-17	Fibrillins and related proteins containing Ca2+-binding EGF-like domains (ISS), partial [Ostreococcus tauri]	sp|O88281|MEGF6_RAT	102	2e-21	Multiple epidermal growth factor-like domains protein 6 OS=Rattus norvegicus GN=Megf6 PE=1 SV=1	--	--	--	--	--	--	--	--	--	--	-	-	-
Unigene0000766	285	gi|301107544|ref|XP_002902854.1|	63.9	1e-09	leishmanolysin-like peptidase [Phytophthora infestans T30-4]	sp|O88281|MEGF6_RAT	75.9	8e-14	Multiple epidermal growth factor-like domains protein 6 OS=Rattus norvegicus GN=Megf6 PE=1 SV=1	--	--	--	--	--	--	--	--	--	--	-	-	-
Unigene0000767	244	--	--	--	--	--	--	--	--	--	--	--	--	--	--	--	--	--	--	-	-	-
Unigene0000768	210	--	--	--	--	--	--	--	--	--	--	--	--	--	--	--	--	--	--	-	-	-
Unigene0000769	450	gi|254033592|gb|ACT55264.1|	55.1	5e-07	formin 2A [Physcomitrella patens]	sp|Q5BJU7|WASF1_RAT	50.8	3e-06	Wiskott-Aldrich syndrome protein family member 1 OS=Rattus norvegicus GN=Wasf1 PE=2 SV=1	--	--	--	--	--	--	--	--	--	--	-	-	-
Unigene0000770	268	--	--	--	--	--	--	--	--	--	--	--	--	--	--	--	--	--	--	-	-	-
Unigene0000771	252	--	--	--	--	sp|P31435|YICJ_ECOLI	52	1e-06	Inner membrane symporter YicJ OS=Escherichia coli (strain K12) GN=yicJ PE=1 SV=2	yicJ	52	3e-07	COG2211	Na+/melibiose symporter and related transporters	--	--	--	--	--	-	-	-
Unigene0000772	1141	gi|452819128|gb|EME26215.1|	253	6e-66	60S ribosomal protein L18Ae [Galdieria sulphuraria]	sp|P51418|R18A2_ARATH	206	3e-52	60S ribosomal protein L18a-2 OS=Arabidopsis thaliana GN=RPL18AB PE=1 SV=2	SPAC3A12.10	170	4e-42	COG2157	Ribosomal protein L20A (L18A)	K02882	2e-52	206	ath:AT2G34480	large subunit ribosomal protein L18Ae	-	-	-
Unigene0000773	424	gi|514810142|ref|XP_004979883.1|	54.7	6e-07	PREDICTED: pollen-specific leucine-rich repeat extensin-like protein 1-like [Setaria italica]	--	--	--	--	--	--	--	--	--	--	--	--	--	--	-	-	-
Unigene0000774	356	--	--	--	--	--	--	--	--	--	--	--	--	--	--	--	--	--	--	-	-	-
Unigene0000775	440	gi|302828408|ref|XP_002945771.1|	50.4	4e-10	pathogenesis-related protein 1-like protein [Volvox carteri f. nagariensis]	sp|Q9C6S1|FH14_ARATH	50.1	2e-09	Formin-like protein 14 OS=Arabidopsis thaliana GN=FH14 PE=3 SV=3	DR2417m	48.1	5e-06	COG0595	Predicted hydrolase of the metallo-beta-lactamase superfamily	--	--	--	--	--	-	-	-
Unigene0000776	249	gi|115435944|ref|NP_001042730.1|	69.3	2e-11	Os01g0276600 [Oryza sativa Japonica Group]	sp|Q9BV68|RN126_HUMAN	65.5	1e-10	RING finger protein 126 OS=Homo sapiens GN=RNF126 PE=1 SV=1	--	--	--	--	--	--	--	--	--	--	-	-	-
Unigene0000777	506	gi|413938907|gb|AFW73458.1|	55.1	7e-07	hypothetical protein ZEAMMB73_186177 [Zea mays]	sp|Q9BYQ5|KRA46_HUMAN	52.8	1e-06	Keratin-associated protein 4-6 OS=Homo sapiens GN=KRTAP4-6 PE=2 SV=3	--	--	--	--	--	--	--	--	--	--	-	-	-
Unigene0000778	240	gi|325181520|emb|CCA15970.1|	51.6	5e-06	conserved hypothetical protein [Albugo laibachii Nc14]	sp|Q6AXS5|PAIRB_RAT	65.5	1e-10	Plasminogen activator inhibitor 1 RNA-binding protein OS=Rattus norvegicus GN=Serbp1 PE=1 SV=2	--	--	--	--	--	--	--	--	--	--	-	-	-
Unigene0000779	415	gi|298706859|emb|CBJ25823.1|	135	3e-31	Phosphoglycerate dehydrogenase / Phosphoserine aminotransferase [Ectocarpus siliculosus]	sp|O08651|SERA_RAT	139	4e-33	D-3-phosphoglycerate dehydrogenase OS=Rattus norvegicus GN=Phgdh PE=1 SV=3	AGl2264	131	3e-31	COG0111	Phosphoglycerate dehydrogenase and related dehydrogenases	K00058	6e-26	115	cme:CMC149C	D-3-phosphoglycerate dehydrogenase [EC:1.1.1.95]	-	-	-
Unigene0000780	225	--	--	--	--	--	--	--	--	--	--	--	--	--	--	--	--	--	--	-	-	-
Unigene0000781	296	gi|222640612|gb|EEE68744.1|	51.6	5e-06	hypothetical protein OsJ_27434 [Oryza sativa Japonica Group]	--	--	--	--	--	--	--	--	--	K11367	7e-06	36.2	vcn:VOLCADRAFT_120343	chromodomain-helicase-DNA-binding protein 1 [EC:3.6.4.12]	-	-	-
Unigene0000782	440	gi|514791922|ref|XP_004972448.1|	57.4	1e-07	PREDICTED: proline-rich receptor-like protein kinase PERK10-like [Setaria italica]	sp|A3AB67|FH16_ORYSJ	58.5	1e-08	Formin-like protein 16 OS=Oryza sativa subsp. japonica GN=FH16 PE=2 SV=1	Rv3876	52.4	3e-07	COG0455	ATPases involved in chromosome partitioning	--	--	--	--	--	-	-	-
Unigene0000783	684	gi|452824867|gb|EME31867.1|	171	1e-41	aspartyl protease [Galdieria sulphuraria]	sp|Q9DEX3|CATD_CLUHA	79	3e-14	Cathepsin D OS=Clupea harengus GN=ctsd PE=1 SV=1	Rv2839c	51.2	2e-06	COG0532	Translation initiation factor 2 (IF-2; GTPase)	K01379	2e-10	65.5	cme:CMN194C	cathepsin D [EC:3.4.23.5]	-	-	-
Unigene0000784	320	--	--	--	--	--	--	--	--	--	--	--	--	--	--	--	--	--	--	-	-	-
Unigene0000785	249	--	--	--	--	--	--	--	--	--	--	--	--	--	--	--	--	--	--	-	-	-
Unigene0000786	358	gi|449440640|ref|XP_004138092.1|	98.2	5e-20	PREDICTED: DEAD-box ATP-dependent RNA helicase 30-like [Cucumis sativus]	sp|Q5R4I9|DDX5_PONAB	213	2e-55	Probable ATP-dependent RNA helicase DDX5 OS=Pongo abelii GN=DDX5 PE=2 SV=1	ECU08g1080	82.8	1e-16	COG0513	Superfamily II DNA and RNA helicases	K12823	2e-19	94	sbi:SORBI_03g043450	ATP-dependent RNA helicase DDX5/DBP2 [EC:3.6.4.13]	-	-	-
Unigene0000787	411	gi|507116094|emb|CDF39492.1|	143	1e-33	NUOE homolog, NADH dehydrogenase (ubiquinone) subunit [Chondrus crispus]	sp|Q9D6J6|NDUV2_MOUSE	146	5e-35	NADH dehydrogenase [ubiquinone] flavoprotein 2, mitochondrial OS=Mus musculus GN=Ndufv2 PE=1 SV=2	RC0481	109	1e-24	COG1905	NADH:ubiquinone oxidoreductase 24 kD subunit	K03943	8e-31	131	ath:AT4G02580	NADH dehydrogenase (ubiquinone) flavoprotein 2 [EC:1.6.5.3 1.6.99.3]	-	-	-
Unigene0000788	242	--	--	--	--	--	--	--	--	--	--	--	--	--	--	--	--	--	--	-	-	-
Unigene0000789	333	gi|357452919|ref|XP_003596736.1|	59.7	2e-08	hypothetical protein MTR_2g084760, partial [Medicago truncatula]	sp|Q6SPF0|SAMD1_HUMAN	51.6	2e-06	Atherin OS=Homo sapiens GN=SAMD1 PE=1 SV=1	--	--	--	--	--	K14325	7e-06	48.9	rcu:RCOM_1576190	RNA-binding protein with serine-rich domain 1	-	-	-
Unigene0000790	356	gi|297611935|ref|NP_001068018.2|	53.5	1e-06	Os11g0533100 [Oryza sativa Japonica Group]	sp|Q8CJQ8|IF2_STRCO	51.2	2e-06	Translation initiation factor IF-2 OS=Streptomyces coelicolor (strain ATCC BAA-471 / A3(2) / M145) GN=infB PE=3 SV=1	--	--	--	--	--	--	--	--	--	--	-	-	-
Unigene0000791	3447	gi|357448011|ref|XP_003594281.1|	90.9	2e-16	Proline-rich protein [Medicago truncatula]	sp|Q9FPQ6|GP1_CHLRE	80.1	1e-13	Vegetative cell wall protein gp1 OS=Chlamydomonas reinhardtii GN=GP1 PE=2 SV=1	Rv3876	57.8	1e-07	COG0455	ATPases involved in chromosome partitioning	--	--	--	--	--	-	-	-
Unigene0000792	432	gi|302840754|ref|XP_002951923.1|	60.1	2e-08	transcription factor jumonji domain-containing protein [Volvox carteri f. nagariensis]	sp|P98167|SSPO_BOVIN	53.9	3e-07	SCO-spondin OS=Bos taurus GN=SSPO PE=2 SV=2	RSc1986	48.9	3e-06	COG3170	Tfp pilus assembly protein FimV	--	--	--	--	--	-	-	-
Unigene0000793	231	--	--	--	--	--	--	--	--	--	--	--	--	--	--	--	--	--	--	-	-	-
Unigene0000794	585	gi|507115303|emb|CDF38778.1|	78.2	1e-13	Heat Shock Protein 10, HSP10 [Chondrus crispus]	sp|Q5LV16|CH10_RUEPO	80.5	7e-15	10 kDa chaperonin OS=Ruegeria pomeroyi (strain ATCC 700808 / DSM 15171 / DSS-3) GN=groS PE=3 SV=1	mlr2393	75.1	8e-14	COG0234	Co-chaperonin GroES (HSP10)	K04078	7e-14	76.6	cre:CHLREDRAFT_55098	chaperonin GroES	-	-	-
Unigene0000795	221	--	--	--	--	--	--	--	--	--	--	--	--	--	--	--	--	--	--	-	-	-
Unigene0000796	1453	gi|356502698|ref|XP_003520154.1|	45.1	8e-10	PREDICTED: proline-rich receptor-like protein kinase PERK10-like [Glycine max]	sp|Q939N5|GSPB_STRGN	70.5	3e-11	Platelet binding protein GspB OS=Streptococcus gordonii GN=gspB PE=1 SV=1	RSc2303	55.1	3e-07	COG4796	Type II secretory pathway, component HofQ	--	--	--	--	--	-	-	-
Unigene0000797	275	gi|323454506|gb|EGB10376.1|	63.2	2e-09	selenoprotein, partial [Aureococcus anophagefferens]	--	--	--	--	--	--	--	--	--	--	--	--	--	--	-	-	-
Unigene0000798	301	--	--	--	--	--	--	--	--	--	--	--	--	--	--	--	--	--	--	-	-	-
Unigene0000799	357	gi|384251398|gb|EIE24876.1|	57.8	7e-08	RabGAP/TBC [Coccomyxa subellipsoidea C-169]	sp|Q8BYH7|TBC17_MOUSE	57	4e-08	TBC1 domain family member 17 OS=Mus musculus GN=Tbc1d17 PE=2 SV=2	--	--	--	--	--	--	--	--	--	--	-	-	-
Unigene0000800	276	gi|115476460|ref|NP_001061826.1|	53.1	2e-06	Os08g0422200 [Oryza sativa Japonica Group]	sp|Q28CE7|ZNT5_XENTR	64.7	2e-10	Zinc transporter 5 OS=Xenopus tropicalis GN=slc30a5 PE=2 SV=1	--	--	--	--	--	K03295	4e-07	53.1	osa:4345598	cation efflux system protein, CDF family	-	-	-
Unigene0000801	228	--	--	--	--	--	--	--	--	--	--	--	--	--	--	--	--	--	--	-	-	-
Unigene0000802	437	--	--	--	--	--	--	--	--	--	--	--	--	--	--	--	--	--	--	-	-	-
Unigene0000803	368	gi|384247236|gb|EIE20723.1|	94.7	6e-19	ribosomal protein S28e [Coccomyxa subellipsoidea C-169]	sp|Q962Q2|RS28_SPOFR	128	1e-29	40S ribosomal protein S28 OS=Spodoptera frugiperda GN=RpS28 PE=3 SV=1	SPCC285.15c	92.8	1e-19	COG2053	Ribosomal protein S28E/S33	K02979	1e-19	94.4	cre:CHLREDRAFT_144646	small subunit ribosomal protein S28e	-	-	-
Unigene0000804	209	--	--	--	--	--	--	--	--	--	--	--	--	--	--	--	--	--	--	-	-	-
Unigene0000805	1916	gi|507111053|emb|CDF34789.1|	457	1e-127	chromatin assembly factor 1 55 kDa subunit [Chondrus crispus]	sp|Q7ZTY4|RBBP7_DANRE	426	2e-118	Histone-binding protein RBBP7 OS=Danio rerio GN=rbbp7 PE=2 SV=1	YBR195c	132	3e-30	COG2319	FOG: WD40 repeat	K10752	1e-115	417	cme:CMT515C	histone-binding protein RBBP4	-	-	-
Unigene0000806	460	gi|449436201|ref|XP_004135882.1|	94.7	6e-19	PREDICTED: nudix hydrolase 3-like [Cucumis sativus]	sp|Q8L831|NUDT3_ARATH	94	3e-19	Nudix hydrolase 3 OS=Arabidopsis thaliana GN=NUDT3 PE=1 SV=1	Cgl1939	52	4e-07	COG0532	Translation initiation factor 2 (IF-2; GTPase)	--	--	--	--	--	-	-	-
Unigene0000807	648	gi|115470056|ref|NP_001058627.1|	73.2	4e-12	Os06g0726200 [Oryza sativa Japonica Group]	sp|Q8BTI8|SRRM2_MOUSE	62.8	2e-09	Serine/arginine repetitive matrix protein 2 OS=Mus musculus GN=Srrm2 PE=1 SV=3	--	--	--	--	--	--	--	--	--	--	-	-	-
Unigene0000808	212	gi|449457700|ref|XP_004146586.1|	77.4	9e-14	PREDICTED: transmembrane protein 184C-like [Cucumis sativus]	sp|Q54WM0|T1843_DICDI	59.3	7e-09	Transmembrane protein 184 homolog DDB_G0279555 OS=Dictyostelium discoideum GN=tmem184C PE=3 SV=1	--	--	--	--	--	--	--	--	--	--	-	-	-
Unigene0000809	315	--	--	--	--	--	--	--	--	--	--	--	--	--	--	--	--	--	--	-	-	-
Unigene0000810	831	gi|507114489|emb|CDF38038.1|	143	4e-33	Ufm1-conjugating enzyme 1 [Chondrus crispus]	sp|B0WVC4|UFC1_CULQU	140	1e-32	Ubiquitin-fold modifier-conjugating enzyme 1 OS=Culex quinquefasciatus GN=CPIJ011320 PE=3 SV=1	Rv2839c	55.5	1e-07	COG0532	Translation initiation factor 2 (IF-2; GTPase)	K12165	2e-31	135	ppp:PHYPADRAFT_195569	ufm1-conjugating enzyme 1	-	-	-
Unigene0000811	683	gi|452821049|gb|EME28084.1|	53.9	3e-06	peptide chain release factor RF-2 [Galdieria sulphuraria]	sp|B6JPR7|RF2_HELP2	60.8	8e-09	Peptide chain release factor 2 OS=Helicobacter pylori (strain P12) GN=prfB PE=3 SV=1	RSp0699	65.5	8e-11	COG1186	Protein chain release factor B	K02835	2e-06	52.8	cme:CMQ300C	peptide chain release factor 1	-	-	-
Unigene0000812	499	gi|302850891|ref|XP_002956971.1|	147	7e-35	NADPH dependent thioredoxin reductase [Volvox carteri f. nagariensis]	sp|P29509|TRXB1_YEAST	141	2e-33	Thioredoxin reductase 1 OS=Saccharomyces cerevisiae (strain ATCC 204508 / S288c) GN=TRR1 PE=1 SV=3	YDR353w	141	5e-34	COG0492	Thioredoxin reductase	K00384	2e-35	147	vcn:VOLCADRAFT_107487	thioredoxin reductase (NADPH) [EC:1.8.1.9]	-	-	-
Unigene0000813	202	--	--	--	--	sp|Q5EBG8|CA050_MOUSE	59.3	7e-09	Uncharacterized protein C1orf50 homolog OS=Mus musculus PE=2 SV=1	--	--	--	--	--	--	--	--	--	--	-	-	-
Unigene0000814	269	--	--	--	--	--	--	--	--	--	--	--	--	--	--	--	--	--	--	-	-	-
Unigene0000815	309	--	--	--	--	--	--	--	--	--	--	--	--	--	--	--	--	--	--	-	-	-
Unigene0000816	257	--	--	--	--	--	--	--	--	--	--	--	--	--	--	--	--	--	--	-	-	-
Unigene0000817	1306	gi|448878386|gb|AGE46156.1|	48.5	2e-06	arginine/serine-rich splicing factor SR45 transcript VII [Sorghum bicolor]	sp|Q9UQ35|SRRM2_HUMAN	61.6	1e-08	Serine/arginine repetitive matrix protein 2 OS=Homo sapiens GN=SRRM2 PE=1 SV=2	--	--	--	--	--	--	--	--	--	--	-	-	-
Unigene0000818	229	gi|530727480|gb|EQC25722.1|	84.7	6e-16	oxoglutarate dehydrogenase (succinyl-transferring), E1 component [Saprolegnia diclina VS20]	sp|Q54VG0|DHTK1_DICDI	86.3	6e-17	Probable 2-oxoglutarate dehydrogenase E1 component DHKTD1 homolog, mitochondrial OS=Dictyostelium discoideum GN=odhA PE=3 SV=1	CC0339	68.6	3e-12	COG0567	2-oxoglutarate dehydrogenase complex, dehydrogenase (E1) component, and related enzymes	K00164	1e-10	64.3	cme:CMF068C	2-oxoglutarate dehydrogenase E1 component [EC:1.2.4.2]	-	-	-
Unigene0000819	251	gi|298708904|emb|CBJ30860.1|	84.7	6e-16	rRNA biogenesis protein rrp5 [Ectocarpus siliculosus]	sp|Q6NS46|RRP5_MOUSE	74.7	2e-13	Protein RRP5 homolog OS=Mus musculus GN=Pdcd11 PE=2 SV=2	--	--	--	--	--	K14792	1e-15	81.3	ota:Ot10g00010	rRNA biogenesis protein RRP5	-	-	-
Unigene0000820	346	gi|323451402|gb|EGB07279.1|	54.7	6e-07	hypothetical protein AURANDRAFT_71834 [Aureococcus anophagefferens]	--	--	--	--	--	--	--	--	--	--	--	--	--	--	-	-	-
Unigene0000821	437	gi|514810010|ref|XP_004979819.1|	57.8	7e-08	PREDICTED: vegetative cell wall protein gp1-like [Setaria italica]	sp|Q6SPE9|SAMD1_RABIT	50.8	3e-06	Atherin OS=Oryctolagus cuniculus GN=SAMD1 PE=2 SV=1	--	--	--	--	--	--	--	--	--	--	-	-	-
Unigene0000822	232	--	--	--	--	--	--	--	--	--	--	--	--	--	--	--	--	--	--	-	-	-
Unigene0000823	542	--	--	--	--	--	--	--	--	--	--	--	--	--	--	--	--	--	--	-	-	-
Unigene0000824	399	--	--	--	--	--	--	--	--	--	--	--	--	--	--	--	--	--	--	-	-	-
Unigene0000825	1688	gi|449018687|dbj|BAM82089.1|	401	1e-110	citrate synthase, mitochondrial precursor [Cyanidioschyzon merolae strain 10D]	sp|Q553V1|CISYM_DICDI	404	8e-112	Citrate synthase, mitochondrial OS=Dictyostelium discoideum GN=cs PE=3 SV=1	SPAC6C3.04	402	7e-112	COG0372	Citrate synthase	K01647	6e-111	401	cme:CMQ191C	citrate synthase [EC:2.3.3.1]	-	-	-
Unigene0000826	248	--	--	--	--	--	--	--	--	--	--	--	--	--	--	--	--	--	--	-	-	-
Unigene0000827	555	gi|298713669|emb|CBJ33707.1|	60.8	2e-08	Heat shock protein 40 like protein/ DnaJ domain containing protein [Ectocarpus siliculosus]	sp|A8L6F4|IF2_FRASN	50.8	5e-06	Translation initiation factor IF-2 OS=Frankia sp. (strain EAN1pec) GN=infB PE=3 SV=1	Cgl1939	48.5	7e-06	COG0532	Translation initiation factor 2 (IF-2; GTPase)	K10838	3e-06	51.2	vcn:VOLCADRAFT_89729	xeroderma pigmentosum group C-complementing protein	-	-	-
Unigene0000828	549	gi|357451851|ref|XP_003596202.1|	55.1	9e-07	RNA-binding protein with serine-rich domain-containing protein [Medicago truncatula]	--	--	--	--	--	--	--	--	--	--	--	--	--	--	-	-	-
Unigene0000829	1184	gi|115477302|ref|NP_001062247.1|	107	6e-22	Os08g0517900 [Oryza sativa Japonica Group]	sp|A4X4N7|IF2_SALTO	100	3e-20	Translation initiation factor IF-2 OS=Salinispora tropica (strain ATCC BAA-916 / DSM 44818 / CNB-440) GN=infB PE=3 SV=1	SMc03859	85.5	2e-16	COG0228	Ribosomal protein S16	--	--	--	--	--	-	-	-
Unigene0000830	1520	gi|452820287|gb|EME27331.1|	281	2e-74	ABC transporter, subfamily B, ATP-binding & transmembrane domain [Galdieria sulphuraria]	sp|Q9NRK6|ABCBA_HUMAN	250	2e-65	ATP-binding cassette sub-family B member 10, mitochondrial OS=Homo sapiens GN=ABCB10 PE=1 SV=2	mll3934	249	1e-65	COG1132	ABC-type multidrug transport system, ATPase and permease components	--	--	--	--	--	-	-	-
Unigene0000831	277	--	--	--	--	--	--	--	--	--	--	--	--	--	--	--	--	--	--	-	-	-
Unigene0000832	335	--	--	--	--	--	--	--	--	--	--	--	--	--	--	--	--	--	--	-	-	-
Unigene0000833	472	gi|298714203|emb|CBJ27339.1|	80.9	1e-14	Soluble NSF Attachment Protein (SNAP) Receptor (SNARE) [Ectocarpus siliculosus]	sp|Q08849|STX3_RAT	77.8	3e-14	Syntaxin-3 OS=Rattus norvegicus GN=Stx3 PE=2 SV=1	SPCC825.03c	58.5	5e-09	COG5074	t-SNARE complex subunit, syntaxin	K08486	7e-12	69.3	ath:AT4G03330	syntaxin 1B/2/3	-	-	-
Unigene0000834	1000	gi|115475758|ref|NP_001061475.1|	353	5e-96	Os08g0295300 [Oryza sativa Japonica Group]	sp|P52709|SYTC_CAEEL	445	2e-124	Threonine--tRNA ligase, cytoplasmic OS=Caenorhabditis elegans GN=trs-1 PE=2 SV=1	SPBC25H2.02	374	1e-103	COG0441	Threonyl-tRNA synthetase	K01868	1e-96	353	osa:4345200	threonyl-tRNA synthetase [EC:6.1.1.3]	-	-	-
Unigene0000835	331	--	--	--	--	--	--	--	--	--	--	--	--	--	--	--	--	--	--	-	-	-
Unigene0000836	265	--	--	--	--	--	--	--	--	--	--	--	--	--	--	--	--	--	--	-	-	-
Unigene0000837	891	gi|452824073|gb|EME31078.1|	222	1e-56	serine/threonine protein kinase [Galdieria sulphuraria]	sp|P25341|KIN82_YEAST	156	2e-37	Serine/threonine-protein kinase KIN82 OS=Saccharomyces cerevisiae (strain ATCC 204508 / S288c) GN=KIN82 PE=1 SV=3	YBL105c_2	106	6e-23	COG0515	Serine/threonine protein kinase	K08286	2e-54	212	cme:CMT328C	protein-serine/threonine kinase [EC:2.7.11.-]	-	-	-
Unigene0000838	769	gi|514732015|ref|XP_004957325.1|	68.9	1e-10	PREDICTED: UPF0664 stress-induced protein C29B12.11c-like [Setaria italica]	sp|Q4R3M1|WBP2L_MACFA	59.7	2e-08	Postacrosomal sheath WW domain-binding protein OS=Macaca fascicularis GN=WBP2NL PE=2 SV=1	--	--	--	--	--	--	--	--	--	--	-	-	-
Unigene0000839	541	gi|255071915|ref|XP_002499632.1|	61.6	9e-09	myb family protein [Micromonas sp. RCC299]	sp|A0JUU0|IF2_ARTS2	73.2	1e-12	Translation initiation factor IF-2 OS=Arthrobacter sp. (strain FB24) GN=infB PE=3 SV=1	Cgl1939	61.2	1e-09	COG0532	Translation initiation factor 2 (IF-2; GTPase)	--	--	--	--	--	-	-	-
Unigene0000840	253	gi|255077355|ref|XP_002502320.1|	52.4	3e-06	glycoside hydrolase family 16 protein [Micromonas sp. RCC299]	--	--	--	--	TM0024	48.9	2e-06	COG2273	Beta-glucanase/Beta-glucan synthetase	--	--	--	--	--	-	-	-
Unigene0000841	318	gi|255077355|ref|XP_002502320.1|	61.6	5e-09	glycoside hydrolase family 16 protein [Micromonas sp. RCC299]	--	--	--	--	CC0380	49.7	1e-06	COG2273	Beta-glucanase/Beta-glucan synthetase	--	--	--	--	--	-	-	-
Unigene0000842	1669	gi|449016135|dbj|BAM79537.1|	59.7	2e-07	similar to hedgehog protein [Cyanidioschyzon merolae strain 10D]	sp|Q9UQ35|SRRM2_HUMAN	84.3	2e-15	Serine/arginine repetitive matrix protein 2 OS=Homo sapiens GN=SRRM2 PE=1 SV=2	DR2133	54.3	6e-07	COG4372	Uncharacterized protein conserved in bacteria with the myosin-like domain	--	--	--	--	--	-	-	-
Unigene0000843	464	gi|298711460|emb|CBJ32599.1|	220	9e-57	DEAD box helicase [Ectocarpus siliculosus]	sp|Q54VT4|DDX47_DICDI	214	2e-55	Probable ATP-dependent RNA helicase ddx47 OS=Dictyostelium discoideum GN=ddx47 PE=3 SV=1	PA3950	117	1e-26	COG0513	Superfamily II DNA and RNA helicases	K14777	5e-55	212	cre:CHLREDRAFT_223	ATP-dependent RNA helicase DDX47/RRP3 [EC:3.6.4.13]	-	-	-
Unigene0000844	893	gi|460380062|ref|XP_004235777.1|	366	1e-100	PREDICTED: T-complex protein 1 subunit delta-like [Solanum lycopersicum]	sp|Q54CL2|TCPD_DICDI	365	2e-100	T-complex protein 1 subunit delta OS=Dictyostelium discoideum GN=cct4 PE=3 SV=1	SPBC106.06	325	5e-89	COG0459	Chaperonin GroEL (HSP60 family)	K09496	4e-99	360	sbi:SORBI_01g049370	T-complex protein 1 subunit delta	-	-	-
Unigene0000845	215	--	--	--	--	--	--	--	--	--	--	--	--	--	--	--	--	--	--	-	-	-
Unigene0000846	210	--	--	--	--	--	--	--	--	--	--	--	--	--	--	--	--	--	--	-	-	-
Unigene0000847	393	gi|224004580|ref|XP_002295941.1|	155	3e-37	ABC transporter [Thalassiosira pseudonana CCMP1335]	sp|O15439|MRP4_HUMAN	147	2e-35	Multidrug resistance-associated protein 4 OS=Homo sapiens GN=ABCC4 PE=1 SV=3	YDR135c	135	1e-32	COG1132	ABC-type multidrug transport system, ATPase and permease components	--	--	--	--	--	-	-	-
Unigene0000848	317	--	--	--	--	--	--	--	--	--	--	--	--	--	--	--	--	--	--	-	-	-
Unigene0000849	1223	gi|323454036|gb|EGB09907.1|	65.9	2e-09	expressed protein, partial [Aureococcus anophagefferens]	sp|Q8BTI8|SRRM2_MOUSE	64.7	1e-09	Serine/arginine repetitive matrix protein 2 OS=Mus musculus GN=Srrm2 PE=1 SV=3	--	--	--	--	--	K12896	2e-07	57	cre:CHLREDRAFT_195844	splicing factor, arginine/serine-rich 7	-	-	-
Unigene0000850	887	gi|159478809|ref|XP_001697493.1|	422	1e-117	lysyl-trna synthetase, LysRS [Chlamydomonas reinhardtii]	sp|Q99MN1|SYK_MOUSE	430	6e-120	Lysine--tRNA ligase OS=Mus musculus GN=Kars PE=1 SV=1	SPBC17G9.03c	400	1e-111	COG1190	Lysyl-tRNA synthetase (class II)	K04567	9e-123	439	vcn:VOLCADRAFT_76143	lysyl-tRNA synthetase, class II [EC:6.1.1.6]	-	-	-
Unigene0000851	203	gi|298714412|emb|CBJ27469.1|	55.8	3e-07	conserved unknown protein [Ectocarpus siliculosus]	--	--	--	--	--	--	--	--	--	--	--	--	--	--	-	-	-
Unigene0000852	543	gi|301108005|ref|XP_002903084.1|	133	2e-30	nucleolar protein NOP5 [Phytophthora infestans T30-4]	sp|Q9QZ86|NOP58_RAT	128	2e-29	Nucleolar protein 58 OS=Rattus norvegicus GN=Nop58 PE=1 SV=1	SPAC23G3.06	78.6	6e-15	COG1498	Protein implicated in ribosomal biogenesis, Nop56p homolog	K14565	1e-30	132	olu:OSTLU_30396	nucleolar protein 58	-	-	-
Unigene0000853	350	gi|301108005|ref|XP_002903084.1|	176	1e-43	nucleolar protein NOP5 [Phytophthora infestans T30-4]	sp|Q9P7S7|NOP58_SCHPO	174	1e-43	Nucleolar protein 58 OS=Schizosaccharomyces pombe (strain 972 / ATCC 24843) GN=nop58 PE=1 SV=1	SPAC23G3.06	174	3e-44	COG1498	Protein implicated in ribosomal biogenesis, Nop56p homolog	K14565	1e-41	167	pop:POPTR_1096439	nucleolar protein 58	-	-	-
Unigene0000854	378	--	--	--	--	--	--	--	--	--	--	--	--	--	--	--	--	--	--	-	-	-
Unigene0000855	202	--	--	--	--	--	--	--	--	--	--	--	--	--	--	--	--	--	--	-	-	-
Unigene0000856	414	gi|384248789|gb|EIE22272.1|	67.4	9e-11	DnaJ-like protein [Coccomyxa subellipsoidea C-169]	sp|Q9QYI7|DNJB8_MOUSE	66.2	6e-11	DnaJ homolog subfamily B member 8 OS=Mus musculus GN=Dnajb8 PE=2 SV=1	YNL064c	65.9	2e-11	COG0484	DnaJ-class molecular chaperone with C-terminal Zn finger domain	K09517	5e-10	62.8	vvi:100252105	DnaJ homolog subfamily B member 11	-	-	-
Unigene0000857	708	--	--	--	--	--	--	--	--	--	--	--	--	--	--	--	--	--	--	-	-	-
Unigene0000858	340	gi|384245539|gb|EIE19032.1|	110	1e-23	zf-DHHC-domain-containing protein [Coccomyxa subellipsoidea C-169]	sp|Q9NYG2|ZDHC3_HUMAN	120	2e-27	Palmitoyltransferase ZDHHC3 OS=Homo sapiens GN=ZDHHC3 PE=1 SV=2	YOL003c	85.9	2e-17	COG5273	Uncharacterized protein containing DHHC-type Zn finger	--	--	--	--	--	-	-	-
Unigene0000859	752	gi|384248463|gb|EIE21947.1|	258	1e-67	SecY protein [Coccomyxa subellipsoidea C-169]	sp|Q90YL4|S61A2_DANRE	266	1e-70	Protein transport protein Sec61 subunit alpha-like 2 OS=Danio rerio GN=sec61al2 PE=2 SV=3	SPBC354.02c	203	2e-52	COG0201	Preprotein translocase subunit SecY	K10956	3e-68	258	vcn:VOLCADRAFT_72975	protein transport protein SEC61 subunit alpha	-	-	-
Unigene0000860	803	gi|530737479|gb|EQC35721.1|	336	4e-91	protein transporter Sec61 subunit alpha [Saprolegnia diclina VS20]	sp|Q98SN8|S61A2_ONCMY	371	4e-102	Protein transport protein Sec61 subunit alpha isoform B OS=Oncorhynchus mykiss GN=sec61ab PE=2 SV=3	YLR378c	290	2e-78	COG0201	Preprotein translocase subunit SecY	K10956	5e-87	320	rcu:RCOM_1251830	protein transport protein SEC61 subunit alpha	-	-	-
Unigene0000861	1040	gi|116309635|emb|CAH66687.1|	176	1e-42	OSIGBa0097A15.2 [Oryza sativa Indica Group]	sp|Q9UR07|RTF23_SCHPO	140	2e-32	Retrotransposable element Tf2 155 kDa protein type 3 OS=Schizosaccharomyces pombe (strain 972 / ATCC 24843) GN=Tf2-11 PE=4 SV=1	SPAC9.04	140	4e-33	COG2801	Transposase and inactivated derivatives	--	--	--	--	--	-	-	-
Unigene0000862	1593	gi|297722457|ref|NP_001173592.1|	54.7	7e-06	Os03g0687000 [Oryza sativa Japonica Group]	sp|Q6S6W0|GP2_EHV1V	57.4	3e-07	Glycoprotein gp2 OS=Equine herpesvirus 1 (strain V592) GN=71 PE=3 SV=1	--	--	--	--	--	--	--	--	--	--	-	-	-
Unigene0000863	1425	gi|514820483|ref|XP_004984929.1|	67	1e-09	PREDICTED: serine/arginine repetitive matrix protein 1-like isoform X1 [Setaria italica]	sp|Q9UQ35|SRRM2_HUMAN	94.4	2e-18	Serine/arginine repetitive matrix protein 2 OS=Homo sapiens GN=SRRM2 PE=1 SV=2	DR2133	55.8	2e-07	COG4372	Uncharacterized protein conserved in bacteria with the myosin-like domain	--	--	--	--	--	-	-	-
Unigene0000864	471	--	--	--	--	sp|Q9NB71|HIW_DROME	85.9	1e-16	E3 ubiquitin-protein ligase highwire OS=Drosophila melanogaster GN=hiw PE=1 SV=2	--	--	--	--	--	--	--	--	--	--	-	-	-
Unigene0000865	1253	gi|159469426|ref|XP_001692864.1|	119	1e-25	SNF2 family chromodomain-helicase [Chlamydomonas reinhardtii]	sp|P86732|GAAP_HALAI	101	1e-20	Glycine, alanine and asparagine-rich protein OS=Haliotis asinina PE=1 SV=1	RSc1986	78.6	2e-14	COG3170	Tfp pilus assembly protein FimV	--	--	--	--	--	-	-	-
Unigene0000866	426	--	--	--	--	--	--	--	--	--	--	--	--	--	--	--	--	--	--	-	-	-
Unigene0000867	2008	gi|297724247|ref|NP_001174487.1|	78.6	6e-13	Os05g0512400 [Oryza sativa Japonica Group]	sp|P18583|SON_HUMAN	64.7	3e-09	Protein SON OS=Homo sapiens GN=SON PE=1 SV=4	Rv3876	55.5	3e-07	COG0455	ATPases involved in chromosome partitioning	--	--	--	--	--	-	-	-
Unigene0000868	211	gi|151347710|gb|ABS01433.1|	85.1	4e-16	eukaryotic translation initiation factor [Artemisia annua]	sp|Q569Z1|EIF3B_XENLA	140	3e-33	Eukaryotic translation initiation factor 3 subunit B OS=Xenopus laevis GN=eif3b PE=2 SV=1	SPAC25G10.08_2	48.9	2e-06	COG5354	Uncharacterized protein, contains Trp-Asp (WD) repeat	K03253	4e-16	82.8	ath:AT5G25780	translation initiation factor 3 subunit B	-	-	-
Unigene0000869	208	gi|325182378|emb|CCA16831.1|	83.6	1e-15	eukaryotic translation initiation factor 3 subunit p [Albugo laibachii Nc14]	sp|P55884|EIF3B_HUMAN	140	3e-33	Eukaryotic translation initiation factor 3 subunit B OS=Homo sapiens GN=EIF3B PE=1 SV=3	SPAC25G10.08_2	57	8e-09	COG5354	Uncharacterized protein, contains Trp-Asp (WD) repeat	K03253	3e-13	73.2	vvi:100244090	translation initiation factor 3 subunit B	-	-	-
Unigene0000870	204	gi|115474417|ref|NP_001060805.1|	52.8	2e-06	Os08g0108300 [Oryza sativa Japonica Group]	sp|A1VAA0|ACKA_DESVV	50.8	3e-06	Acetate kinase OS=Desulfovibrio vulgaris subsp. vulgaris (strain DP4) GN=ackA PE=3 SV=1	--	--	--	--	--	K01115	8e-07	52	vcn:VOLCADRAFT_99471	phospholipase D [EC:3.1.4.4]	-	-	-
Unigene0000871	273	gi|485642504|gb|EOD36575.1|	49.3	8e-07	hypothetical protein EMIHUDRAFT_122496, partial [Emiliania huxleyi CCMP1516]	--	--	--	--	--	--	--	--	--	--	--	--	--	--	-	-	-
Unigene0000872	223	gi|224004932|ref|XP_002296117.1|	84.7	6e-16	Arg1 arginase 1 [Thalassiosira pseudonana CCMP1335]	sp|P33280|ARGI_NEUCR	82.8	6e-16	Arginase OS=Neurospora crassa (strain ATCC 24698 / 74-OR23-1A / CBS 708.71 / DSM 1257 / FGSC 987) GN=car-1 PE=1 SV=3	YPL111w	75.5	2e-14	COG0010	Arginase/agmatinase/formimionoglutamate hydrolase, arginase family	--	--	--	--	--	-	-	-
Unigene0000873	245	gi|301115650|ref|XP_002905554.1|	97.1	1e-19	arginase [Phytophthora infestans T30-4]	sp|P30759|ARGI1_XENLA	90.1	4e-18	Arginase-1 OS=Xenopus laevis GN=arg1 PE=2 SV=1	YPL111w	85.1	3e-17	COG0010	Arginase/agmatinase/formimionoglutamate hydrolase, arginase family	--	--	--	--	--	-	-	-
Unigene0000874	385	--	--	--	--	--	--	--	--	--	--	--	--	--	--	--	--	--	--	-	-	-
Unigene0000875	277	--	--	--	--	--	--	--	--	--	--	--	--	--	--	--	--	--	--	-	-	-
Unigene0000876	1178	gi|301120388|ref|XP_002907921.1|	348	1e-94	polyadenylate-binding protein 1-B [Phytophthora infestans T30-4]	sp|P31209|PABP_SCHPO	323	1e-87	Polyadenylate-binding protein, cytoplasmic and nuclear OS=Schizosaccharomyces pombe (strain 972 / ATCC 24843) GN=pab1 PE=1 SV=2	SPAC17A2.09c	80.1	7e-15	COG0724	RNA-binding proteins (RRM domain)	K13126	1e-88	327	vcn:VOLCADRAFT_82578	polyadenylate-binding protein	-	-	-
Unigene0000877	466	--	--	--	--	--	--	--	--	--	--	--	--	--	--	--	--	--	--	-	-	-
Unigene0000878	1005	gi|145354079|ref|XP_001421323.1|	156	7e-37	Plastid ribosomal protein L6 large ribosomal subunit [Ostreococcus lucimarinus CCE9901]	sp|A5FN06|RL6_FLAJ1	276	1e-73	50S ribosomal protein L6 OS=Flavobacterium johnsoniae (strain ATCC 17061 / DSM 2064 / UW101) GN=rplF PE=3 SV=1	FN1629	171	2e-42	COG0097	Ribosomal protein L6P/L9E	K02933	1e-37	156	olu:OSTLU_27601	large subunit ribosomal protein L6	-	-	-
Unigene0000879	691	gi|530736832|gb|EQC35074.1|	144	2e-33	CMGC/MAPK protein kinase [Saprolegnia diclina VS20]	sp|Q9WUI1|MK11_MOUSE	132	3e-30	Mitogen-activated protein kinase 11 OS=Mus musculus GN=Mapk11 PE=1 SV=2	YBL016w	110	2e-24	COG0515	Serine/threonine protein kinase	K04371	2e-28	125	ota:Ot15g00120	extracellular signal-regulated kinase 1/2 [EC:2.7.11.24]	-	-	-
Unigene0000880	1366	gi|323453049|gb|EGB08921.1|	61.6	4e-08	expressed protein, partial [Aureococcus anophagefferens]	sp|Q9UQ35|SRRM2_HUMAN	59.7	5e-08	Serine/arginine repetitive matrix protein 2 OS=Homo sapiens GN=SRRM2 PE=1 SV=2	DR2133	50.1	9e-06	COG4372	Uncharacterized protein conserved in bacteria with the myosin-like domain	--	--	--	--	--	-	-	-
Unigene0000881	3666	gi|449015374|dbj|BAM78776.1|	394	1e-108	DNA repair protein SMC6 [Cyanidioschyzon merolae strain 10D]	sp|Q6P9I7|SMC6_XENLA	321	3e-86	Structural maintenance of chromosomes protein 6 OS=Xenopus laevis GN=smc6 PE=2 SV=1	SPCC5E4.06	231	7e-60	COG1196	Chromosome segregation ATPases	--	--	--	--	--	-	-	-
Unigene0000882	284	gi|449015374|dbj|BAM78776.1|	90.9	8e-18	DNA repair protein SMC6 [Cyanidioschyzon merolae strain 10D]	sp|P53692|SMC6_SCHPO	65.1	1e-10	Structural maintenance of chromosomes protein 6 OS=Schizosaccharomyces pombe (strain 972 / ATCC 24843) GN=smc6 PE=1 SV=1	SPCC5E4.06	65.1	3e-11	COG1196	Chromosome segregation ATPases	--	--	--	--	--	-	-	-
Unigene0000883	473	gi|449529024|ref|XP_004171501.1|	52.8	3e-06	PREDICTED: ENHANCER OF AG-4 protein 2-like, partial [Cucumis sativus]	sp|Q9T0K5|LRX3_ARATH	49.7	8e-06	Leucine-rich repeat extensin-like protein 3 OS=Arabidopsis thaliana GN=LRX3 PE=1 SV=1	--	--	--	--	--	K14774	5e-07	53.1	ppp:PHYPADRAFT_168559	U3 small nucleolar RNA-associated protein 25	-	-	-
Unigene0000884	519	gi|470101909|ref|XP_004287409.1|	53.5	2e-06	PREDICTED: proline-rich receptor-like protein kinase PERK1-like [Fragaria vesca subsp. vesca]	--	--	--	--	--	--	--	--	--	--	--	--	--	--	-	-	-
Unigene0000885	307	gi|219886273|gb|ACL53511.1|	50.8	9e-06	unknown [Zea mays]	--	--	--	--	--	--	--	--	--	--	--	--	--	--	-	-	-
Unigene0000886	631	gi|21992|emb|CAA46283.1|	65.1	1e-09	extensin [Volvox carteri]	sp|A2VDK6|WASF2_BOVIN	63.2	1e-09	Wiskott-Aldrich syndrome protein family member 2 OS=Bos taurus GN=WASF2 PE=2 SV=1	Rv3876	52.8	5e-07	COG0455	ATPases involved in chromosome partitioning	--	--	--	--	--	-	-	-
Unigene0000887	623	--	--	--	--	--	--	--	--	XF2237	70.5	2e-12	COG1629	Outer membrane receptor proteins, mostly Fe transport	--	--	--	--	--	-	-	-
Unigene0000888	1059	gi|255601123|ref|XP_002537608.1|	140	5e-32	conserved hypothetical protein [Ricinus communis]	--	--	--	--	XF2237	180	4e-45	COG1629	Outer membrane receptor proteins, mostly Fe transport	--	--	--	--	--	-	-	-
Unigene0000889	619	gi|297727821|ref|NP_001176274.1|	57	3e-07	Os10g0561000 [Oryza sativa Japonica Group]	sp|C1B313|IF2_RHOOB	52.4	2e-06	Translation initiation factor IF-2 OS=Rhodococcus opacus (strain B4) GN=infB PE=3 SV=1	--	--	--	--	--	--	--	--	--	--	-	-	-
Unigene0000890	1693	gi|507108485|emb|CDF32449.1|	680	0	Methylenetetrahydrofolate reductase [Chondrus crispus]	sp|Q75HE6|MTHR_ORYSJ	453	2e-126	Probable methylenetetrahydrofolate reductase OS=Oryza sativa subsp. japonica GN=Os03g0815200 PE=2 SV=1	YGL125w	340	4e-93	COG0685	5,10-methylenetetrahydrofolate reductase	K00297	5e-166	584	cme:CMT610C	methylenetetrahydrofolate reductase (NADPH) [EC:1.5.1.20]	-	-	-
Unigene0000891	995	gi|507108485|emb|CDF32449.1|	235	1e-60	Methylenetetrahydrofolate reductase [Chondrus crispus]	sp|Q9SE60|MTHR1_ARATH	182	3e-45	Methylenetetrahydrofolate reductase 1 OS=Arabidopsis thaliana GN=MTHFR1 PE=1 SV=1	SPAC56F8.10	130	3e-30	COG0685	5,10-methylenetetrahydrofolate reductase	K00297	2e-46	186	cme:CMT610C	methylenetetrahydrofolate reductase (NADPH) [EC:1.5.1.20]	-	-	-
Unigene0000892	628	gi|159487004|ref|XP_001701526.1|	94.4	2e-18	glyoxal or galactose oxidase [Chlamydomonas reinhardtii]	sp|P10165|PRPG2_RAT	84.7	4e-16	Proline-rich proteoglycan 2 OS=Rattus norvegicus GN=Prpg2 PE=1 SV=2	DR0479	63.2	3e-10	COG0744	Membrane carboxypeptidase (penicillin-binding protein)	--	--	--	--	--	-	-	-
Unigene0000893	301	gi|507113846|emb|CDF37447.1|	53.1	2e-06	mitochondrial ribosomal protein L17 precursor [Chondrus crispus]	sp|A0M572|RL17_GRAFK	91.3	2e-18	50S ribosomal protein L17 OS=Gramella forsetii (strain KT0803) GN=rplQ PE=3 SV=1	SMc01283	56.2	1e-08	COG0203	Ribosomal protein L17	--	--	--	--	--	-	-	-
Unigene0000894	253	gi|6523547|emb|CAB62280.1|	60.1	1e-08	hydroxyproline-rich glycoprotein DZ-HRGP [Volvox carteri f. nagariensis]	sp|Q9FPQ6|GP1_CHLRE	57	4e-08	Vegetative cell wall protein gp1 OS=Chlamydomonas reinhardtii GN=GP1 PE=2 SV=1	--	--	--	--	--	--	--	--	--	--	-	-	-
Unigene0000895	253	gi|159464339|ref|XP_001690399.1|	59.7	2e-08	fibrocystin-L-like protein [Chlamydomonas reinhardtii]	sp|Q32PJ2|APOA4_BOVIN	71.6	1e-12	Apolipoprotein A-IV OS=Bos taurus GN=APOA4 PE=2 SV=1	--	--	--	--	--	--	--	--	--	--	-	-	-
Unigene0000896	1079	gi|452824100|gb|EME31105.1|	199	1e-49	1-aminocyclopropane-1-carboxylate synthase [Galdieria sulphuraria]	sp|Q10DK7|1A11_ORYSJ	176	3e-43	1-aminocyclopropane-1-carboxylate synthase 1 OS=Oryza sativa subsp. japonica GN=ACC1 PE=2 SV=1	SMc01340	82	2e-15	COG0436	Aspartate/tyrosine/aromatic aminotransferase	K01762	8e-44	177	sbi:SORBI_03g003070	1-aminocyclopropane-1-carboxylate synthase [EC:4.4.1.14]	-	-	-
Unigene0000897	593	gi|414870012|tpg|DAA48569.1|	52.8	5e-06	TPA: hypothetical protein ZEAMMB73_944631 [Zea mays]	sp|A6W7Z2|IF2_KINRD	52.4	2e-06	Translation initiation factor IF-2 OS=Kineococcus radiotolerans (strain ATCC BAA-149 / DSM 14245 / SRS30216) GN=infB PE=3 SV=1	--	--	--	--	--	--	--	--	--	--	-	-	-
Unigene0000898	212	--	--	--	--	--	--	--	--	--	--	--	--	--	--	--	--	--	--	-	-	-
Unigene0000899	484	gi|452824972|gb|EME31971.1|	223	1e-57	40S ribosomal protein S9e [Galdieria sulphuraria]	sp|P55935|RS9_DROME	278	2e-74	40S ribosomal protein S9 OS=Drosophila melanogaster GN=RpS9 PE=2 SV=2	SPBC29A3.12	234	4e-62	COG0522	Ribosomal protein S4 and related proteins	K02997	5e-57	219	ath:AT5G39850	small subunit ribosomal protein S9e	-	-	-
Unigene0000900	4535	gi|159465411|ref|XP_001690916.1|	101	2e-19	extracellular matrix protein [Chlamydomonas reinhardtii]	sp|Q939N5|GSPB_STRGN	114	9e-24	Platelet binding protein GspB OS=Streptococcus gordonii GN=gspB PE=1 SV=1	SPBC28F2.12	59.7	4e-08	COG0086	DNA-directed RNA polymerase, beta' subunit/160 kD subunit	--	--	--	--	--	-	-	-
Unigene0000901	1861	gi|452823159|gb|EME30172.1|	447	1e-124	myo-inositol 2-dehydrogenase [Galdieria sulphuraria]	sp|O05389|YRBE_BACSU	288	1e-76	Uncharacterized oxidoreductase YrbE OS=Bacillus subtilis (strain 168) GN=yrbE PE=3 SV=2	BS_yrbE	288	2e-77	COG0673	Predicted dehydrogenases and related proteins	K00010	1e-80	301	cme:CMF086C	myo-inositol 2-dehydrogenase [EC:1.1.1.18]	-	-	-
Unigene0000902	205	gi|514812848|ref|XP_004981213.1|	65.1	5e-10	PREDICTED: mitochondrial import inner membrane translocase subunit TIM10-like [Setaria italica]	sp|P62074|TIM10_RAT	122	7e-28	Mitochondrial import inner membrane translocase subunit Tim10 OS=Rattus norvegicus GN=Timm10 PE=3 SV=1	--	--	--	--	--	--	--	--	--	--	-	-	-
Unigene0000903	369	gi|115475794|ref|NP_001061493.1|	50.8	9e-06	Os08g0300300 [Oryza sativa Japonica Group]	sp|C1B313|IF2_RHOOB	51.2	2e-06	Translation initiation factor IF-2 OS=Rhodococcus opacus (strain B4) GN=infB PE=3 SV=1	--	--	--	--	--	--	--	--	--	--	-	-	-
Unigene0000904	283	--	--	--	--	--	--	--	--	--	--	--	--	--	--	--	--	--	--	-	-	-
Unigene0000905	202	--	--	--	--	--	--	--	--	--	--	--	--	--	--	--	--	--	--	-	-	-
Unigene0000906	431	gi|115442357|ref|NP_001045458.1|	60.5	1e-08	Os01g0959000 [Oryza sativa Japonica Group]	sp|Q6TQE1|ZCH18_RAT	54.7	2e-07	Zinc finger CCCH domain-containing protein 18 OS=Rattus norvegicus GN=Zc3h18 PE=1 SV=1	DRA0210	50.8	8e-07	COG0747	ABC-type dipeptide transport system, periplasmic component	K14325	3e-09	60.5	osa:4325394	RNA-binding protein with serine-rich domain 1	-	-	-
Unigene0000907	264	--	--	--	--	--	--	--	--	--	--	--	--	--	--	--	--	--	--	-	-	-
Unigene0000908	531	gi|145324176|ref|NP_001077677.1|	80.1	2e-14	ECA1 gametogenesis related family protein [Arabidopsis thaliana]	sp|Q9LK03|PERK2_ARATH	72.4	2e-12	Proline-rich receptor-like protein kinase PERK2 OS=Arabidopsis thaliana GN=PERK2 PE=2 SV=3	DR0479	62.8	3e-10	COG0744	Membrane carboxypeptidase (penicillin-binding protein)	--	--	--	--	--	-	-	-
Unigene0000909	989	gi|302828408|ref|XP_002945771.1|	75.9	1e-14	pathogenesis-related protein 1-like protein [Volvox carteri f. nagariensis]	sp|O69740|ESPI_MYCTU	76.6	3e-13	ESX-1 secretion-associated protein EspI OS=Mycobacterium tuberculosis GN=espI PE=4 SV=1	Rv3876	76.6	6e-14	COG0455	ATPases involved in chromosome partitioning	--	--	--	--	--	-	-	-
Unigene0000910	348	--	--	--	--	--	--	--	--	--	--	--	--	--	--	--	--	--	--	-	-	-
Unigene0000911	227	--	--	--	--	--	--	--	--	--	--	--	--	--	--	--	--	--	--	-	-	-
Unigene0000912	283	gi|323449313|gb|EGB05202.1|	70.1	1e-11	expressed protein [Aureococcus anophagefferens]	sp|Q9S8M0|LECT_SOLTU	69.7	5e-12	Chitin-binding lectin 1 OS=Solanum tuberosum PE=1 SV=2	CC3494_1	49.3	2e-06	COG3637	Opacity protein and related surface antigens	--	--	--	--	--	-	-	-
Unigene0000913	300	--	--	--	--	--	--	--	--	--	--	--	--	--	--	--	--	--	--	-	-	-
Unigene0000914	563	gi|323455198|gb|EGB11067.1|	53.5	3e-06	hypothetical protein AURANDRAFT_71020 [Aureococcus anophagefferens]	sp|Q95JC9|PRP_PIG	48.5	3e-06	Basic proline-rich protein OS=Sus scrofa PE=1 SV=2	--	--	--	--	--	K12826	3e-06	51.2	osa:4332334	splicing factor 3A subunit 2	-	-	-
Unigene0000915	253	--	--	--	--	--	--	--	--	--	--	--	--	--	--	--	--	--	--	-	-	-
Unigene0000916	578	gi|530734752|gb|EQC32994.1|	240	2e-62	Ras-like protein Rab-5A [Saprolegnia diclina VS20]	sp|Q58DS9|RAB5C_BOVIN	210	6e-54	Ras-related protein Rab-5C OS=Bos taurus GN=RAB5C PE=2 SV=1	SPAC18G6.03	135	5e-32	COG1100	GTPase SAR1 and related small G proteins	K07976	7e-54	209	ath:AT5G45130	Rab family, other	-	-	-
Unigene0000917	365	--	--	--	--	--	--	--	--	--	--	--	--	--	--	--	--	--	--	-	-	-
Unigene0000918	471	--	--	--	--	--	--	--	--	--	--	--	--	--	--	--	--	--	--	-	-	-
Unigene0000919	206	gi|301105763|ref|XP_002901965.1|	60.5	1e-08	anoctamin-like protein [Phytophthora infestans T30-4]	sp|Q14AT5|ANO7_MOUSE	50.4	3e-06	Anoctamin-7 OS=Mus musculus GN=Ano7 PE=2 SV=2	--	--	--	--	--	--	--	--	--	--	-	-	-
Unigene0000920	213	--	--	--	--	--	--	--	--	--	--	--	--	--	--	--	--	--	--	-	-	-
Unigene0000921	535	gi|297610744|ref|NP_001065000.2|	97.4	1e-19	Os10g0503700 [Oryza sativa Japonica Group]	sp|Q109G2|RH12_ORYSJ	97.4	5e-20	DEAD-box ATP-dependent RNA helicase 12 OS=Oryza sativa subsp. japonica GN=Os10g0503700 PE=2 SV=2	YDL160c	82.4	4e-16	COG0513	Superfamily II DNA and RNA helicases	K12614	4e-19	94	sbi:SORBI_01g017760	ATP-dependent RNA helicase DDX6/DHH1 [EC:3.6.4.13]	-	-	-
Unigene0000922	518	gi|530742462|gb|EQC40704.1|	244	7e-64	DEAD-box ATP-dependent RNA helicase 8 [Saprolegnia diclina VS20]	sp|Q8RXK6|RH8_ARATH	227	4e-59	DEAD-box ATP-dependent RNA helicase 8 OS=Arabidopsis thaliana GN=RH8 PE=2 SV=1	YDL160c	221	7e-58	COG0513	Superfamily II DNA and RNA helicases	K12614	1e-60	231	vvi:100241111	ATP-dependent RNA helicase DDX6/DHH1 [EC:3.6.4.13]	-	-	-
Unigene0000923	244	--	--	--	--	--	--	--	--	--	--	--	--	--	--	--	--	--	--	-	-	-
Unigene0000924	676	gi|357461947|ref|XP_003601255.1|	93.2	4e-18	Iron-sulfur cluster assembly enzyme ISCU [Medicago truncatula]	sp|Q9Y4A0|JERKL_HUMAN	115	3e-25	Jerky protein homolog-like OS=Homo sapiens GN=JRKL PE=2 SV=2	--	--	--	--	--	--	--	--	--	--	-	-	-
Unigene0000925	475	gi|158828199|gb|ABW81077.1|	61.2	8e-09	Prp9 [Cleome spinosa]	sp|Q0I7K2|IF2_SYNS3	57.8	3e-08	Translation initiation factor IF-2 OS=Synechococcus sp. (strain CC9311) GN=infB PE=3 SV=1	--	--	--	--	--	--	--	--	--	--	-	-	-
Unigene0000926	463	--	--	--	--	--	--	--	--	--	--	--	--	--	--	--	--	--	--	-	-	-
Unigene0000927	232	--	--	--	--	--	--	--	--	--	--	--	--	--	--	--	--	--	--	-	-	-
Unigene0000928	657	gi|515798047|emb|CDF77608.1|	255	5e-67	DNA polymerase zeta catalytic subunit [Chondrus crispus]	sp|P14284|DPOZ_YEAST	207	6e-53	DNA polymerase zeta catalytic subunit OS=Saccharomyces cerevisiae (strain ATCC 204508 / S288c) GN=REV3 PE=1 SV=1	YPL167c	207	2e-53	COG0417	DNA polymerase elongation subunit (family B)	K02350	4e-62	237	cre:CHLREDRAFT_117843	DNA polymerase zeta subunit [EC:2.7.7.7]	-	-	-
Unigene0000929	1527	gi|449515700|ref|XP_004164886.1|	207	4e-52	PREDICTED: equilibrative nucleotide transporter 1-like [Cucumis sativus]	sp|Q8VXY7|ENT1_ARATH	173	3e-42	Equilibrative nucleotide transporter 1 OS=Arabidopsis thaliana GN=ENT1 PE=1 SV=1	--	--	--	--	--	K15014	1e-48	194	vvi:100250206	solute carrier family 29 (equilibrative nucleoside transporter), member 1/2/3	-	-	-
Unigene0000930	242	--	--	--	--	--	--	--	--	--	--	--	--	--	--	--	--	--	--	-	-	-
Unigene0000931	284	gi|530743881|gb|EQC42123.1|	77.8	7e-14	acyl-CoA dehydrogenase [Saprolegnia diclina VS20]	sp|P48818|ACADV_BOVIN	68.9	9e-12	Very long-chain specific acyl-CoA dehydrogenase, mitochondrial OS=Bos taurus GN=ACADVL PE=2 SV=3	--	--	--	--	--	--	--	--	--	--	-	-	-
Unigene0000932	290	--	--	--	--	--	--	--	--	--	--	--	--	--	--	--	--	--	--	-	-	-
Unigene0000933	205	--	--	--	--	--	--	--	--	--	--	--	--	--	--	--	--	--	--	-	-	-
Unigene0000934	673	gi|22797395|emb|CAC88858.1|	340	2e-92	chalcone synthase [Rhododendron simsii]	sp|Q9ZRR8|CHS1_CASGL	359	8e-99	Chalcone synthase OS=Casuarina glauca GN=CHS1 PE=2 SV=1	DR2091	94.7	1e-19	COG3424	Predicted naringenin-chalcone synthase	K00660	1e-88	325	pop:POPTR_554829	chalcone synthase [EC:2.3.1.74]	-	-	-
Unigene0000935	356	--	--	--	--	--	--	--	--	--	--	--	--	--	--	--	--	--	--	-	-	-
Unigene0000936	535	gi|298711628|emb|CBJ32684.1|	102	3e-21	Cysteinyl-tRNA Synthetase [Ectocarpus siliculosus]	sp|P49589|SYCC_HUMAN	124	5e-28	Cysteine--tRNA ligase, cytoplasmic OS=Homo sapiens GN=CARS PE=1 SV=3	SPAC29E6.06c	82.8	3e-16	COG0215	Cysteinyl-tRNA synthetase	K01883	2e-24	111	olu:OSTLU_34104	cysteinyl-tRNA synthetase [EC:6.1.1.16]	-	-	-
Unigene0000937	444	--	--	--	--	--	--	--	--	--	--	--	--	--	--	--	--	--	--	-	-	-
Unigene0000938	366	gi|301092807|ref|XP_002997255.1|	107	1e-22	Mitochondrial Carrier (MC) Family [Phytophthora infestans T30-4]	sp|P40614|MPCP_CAEEL	103	3e-22	Phosphate carrier protein, mitochondrial OS=Caenorhabditis elegans GN=F01G4.6 PE=2 SV=1	--	--	--	--	--	K15102	4e-21	99.4	zma:100273008	solute carrier family 25 (mitochondrial phosphate transporter), member 3	-	-	-
Unigene0000939	743	gi|301092807|ref|XP_002997255.1|	201	2e-50	Mitochondrial Carrier (MC) Family [Phytophthora infestans T30-4]	sp|Q9FMU6|MPCP3_ARATH	159	3e-38	Mitochondrial phosphate carrier protein 3, mitochondrial OS=Arabidopsis thaliana GN=MPT3 PE=1 SV=1	DR2133	49.3	7e-06	COG4372	Uncharacterized protein conserved in bacteria with the myosin-like domain	K15102	3e-39	161	vcn:VOLCADRAFT_79372	solute carrier family 25 (mitochondrial phosphate transporter), member 3	-	-	-
Unigene0000940	226	--	--	--	--	--	--	--	--	--	--	--	--	--	--	--	--	--	--	-	-	-
Unigene0000941	445	gi|452820959|gb|EME27995.1|	55.1	5e-07	tyrosinase [Galdieria sulphuraria]	sp|P55023|TYRO_STRLN	85.1	1e-16	Tyrosinase OS=Streptomyces lincolnensis GN=melC2 PE=3 SV=2	--	--	--	--	--	--	--	--	--	--	-	-	-
Unigene0000942	369	--	--	--	--	--	--	--	--	--	--	--	--	--	--	--	--	--	--	-	-	-
Unigene0000943	373	--	--	--	--	--	--	--	--	--	--	--	--	--	--	--	--	--	--	-	-	-
Unigene0000944	624	--	--	--	--	--	--	--	--	--	--	--	--	--	--	--	--	--	--	-	-	-
Unigene0000945	436	--	--	--	--	--	--	--	--	--	--	--	--	--	--	--	--	--	--	-	-	-
Unigene0000946	586	gi|297721039|ref|NP_001172882.1|	73.9	2e-12	Os02g0254800 [Oryza sativa Japonica Group]	sp|Q1HVF7|EBNA1_EBVA8	69.7	1e-11	Epstein-Barr nuclear antigen 1 OS=Epstein-Barr virus (strain AG876) GN=EBNA1 PE=3 SV=1	XF0818	67	2e-11	COG2730	Endoglucanase	--	--	--	--	--	-	-	-
Unigene0000947	286	gi|323451847|gb|EGB07723.1|	50.8	9e-06	hypothetical protein AURANDRAFT_64742 [Aureococcus anophagefferens]	sp|Q1BA94|IF2_MYCSS	52.4	9e-07	Translation initiation factor IF-2 OS=Mycobacterium sp. (strain MCS) GN=infB PE=3 SV=1	--	--	--	--	--	--	--	--	--	--	-	-	-
Unigene0000948	205	--	--	--	--	--	--	--	--	--	--	--	--	--	--	--	--	--	--	-	-	-
Unigene0000949	382	gi|452821342|gb|EME28374.1|	124	8e-28	aluminum resistance protein [Galdieria sulphuraria]	sp|P45624|YGLN_LACDE	89.7	5e-18	Uncharacterized 33.9 kDa protein in glnA 5'region OS=Lactobacillus delbrueckii subsp. bulgaricus PE=4 SV=1	slr0580	120	5e-28	COG4100	Cystathionine beta-lyase family protein involved in aluminum resistance	--	--	--	--	--	-	-	-
Unigene0000950	771	gi|2388584|gb|AAB71465.1|	70.5	4e-11	EST gb|ATTS1136 comes from this gene [Arabidopsis thaliana]	sp|Q6S6W0|GP2_EHV1V	79.3	3e-14	Glycoprotein gp2 OS=Equine herpesvirus 1 (strain V592) GN=71 PE=3 SV=1	YGL028c	64.7	2e-10	COG5309	Exo-beta-1,3-glucanase	--	--	--	--	--	-	-	-
Unigene0000951	775	gi|451544|gb|AAA79364.1|	91.3	2e-17	proline-rich cell wall protein [Gossypium barbadense]	sp|Q9C5S0|AGP9_ARATH	83.6	1e-15	Classical arabinogalactan protein 9 OS=Arabidopsis thaliana GN=AGP9 PE=1 SV=2	XF0818	63.2	5e-10	COG2730	Endoglucanase	--	--	--	--	--	-	-	-
Unigene0000952	1009	gi|507112694|emb|CDF36362.1|	63.9	6e-09	unnamed protein product [Chondrus crispus]	--	--	--	--	--	--	--	--	--	--	--	--	--	--	-	-	-
Unigene0000953	229	--	--	--	--	--	--	--	--	--	--	--	--	--	--	--	--	--	--	-	-	-
Unigene0000954	202	--	--	--	--	--	--	--	--	--	--	--	--	--	--	--	--	--	--	-	-	-
Unigene0000955	593	gi|507112250|emb|CDF35940.1|	230	2e-59	20S core proteasome subunit alpha 6 [Chondrus crispus]	sp|Q5REN2|PSA1_PONAB	275	2e-73	Proteasome subunit alpha type-1 OS=Pongo abelii GN=PSMA1 PE=2 SV=1	SPAC6G10.04c	202	2e-52	COG0638	20S proteasome, alpha and beta subunits	K02725	5e-60	229	ppp:PHYPADRAFT_216478	20S proteasome subunit alpha 6 [EC:3.4.25.1]	-	-	-
Unigene0000956	483	gi|11466619|ref|NP_044943.1|	171	4e-42	hypothetical protein [Porphyra pulchra]	--	--	--	--	--	--	--	--	--	--	--	--	--	--	-	-	-
Unigene0000957	459	--	--	--	--	--	--	--	--	--	--	--	--	--	--	--	--	--	--	-	-	-
Unigene0000958	533	gi|475511200|gb|EMT05367.1|	108	8e-23	ABC transporter C family member 9 [Aegilops tauschii]	sp|Q5T3U5|MRP7_HUMAN	100	5e-21	Multidrug resistance-associated protein 7 OS=Homo sapiens GN=ABCC10 PE=1 SV=1	YGR281w	91.7	6e-19	COG1132	ABC-type multidrug transport system, ATPase and permease components	--	--	--	--	--	-	-	-
Unigene0000959	398	gi|356504248|ref|XP_003520909.1|	88.2	5e-17	PREDICTED: protein grpE-like [Glycine max]	sp|Q8A8C4|GRPE_BACTN	119	5e-27	Protein GrpE OS=Bacteroides thetaiotaomicron (strain ATCC 29148 / DSM 2079 / NCTC 10582 / E50 / VPI-5482) GN=grpE PE=3 SV=1	SA1410	100	7e-22	COG0576	Molecular chaperone GrpE (heat shock protein)	K03687	1e-16	84.3	rcu:RCOM_0845250	molecular chaperone GrpE	-	-	-
Unigene0000960	240	--	--	--	--	--	--	--	--	--	--	--	--	--	--	--	--	--	--	-	-	-
Unigene0000961	423	gi|527206334|gb|EPS71936.1|	54.7	6e-07	hypothetical protein M569_02823, partial [Genlisea aurea]	--	--	--	--	--	--	--	--	--	--	--	--	--	--	-	-	-
Unigene0000962	323	gi|481048355|gb|AGJ98242.1|	112	3e-24	PIG93, partial [Petunia x hybrida]	--	--	--	--	--	--	--	--	--	--	--	--	--	--	-	-	-
Unigene0000963	1628	gi|507115103|emb|CDF38596.1|	121	6e-26	PAP2-like haloperoxidase [Chondrus crispus]	sp|Q95JC9|PRP_PIG	104	2e-21	Basic proline-rich protein OS=Sus scrofa PE=1 SV=2	Rv2839c	62.4	2e-09	COG0532	Translation initiation factor 2 (IF-2; GTPase)	--	--	--	--	--	-	-	-
Unigene0000964	706	gi|514723490|ref|XP_004955257.1|	52.4	1e-05	PREDICTED: formin-like protein 7-like [Setaria italica]	--	--	--	--	--	--	--	--	--	--	--	--	--	--	-	-	-
Unigene0000965	382	gi|323457232|gb|EGB13098.1|	61.6	5e-09	hypothetical protein AURANDRAFT_60616 [Aureococcus anophagefferens]	sp|Q06A28|RRL_MUHVS	50.4	3e-06	Viral inhibitor of RIP activation OS=Murid herpesvirus 1 (strain Smith) GN=M45 PE=1 SV=1	CC3441	52.8	2e-07	COG2267	Lysophospholipase	--	--	--	--	--	-	-	-
Unigene0000966	409	gi|485638451|gb|EOD32856.1|	56.6	2e-07	choline dehydrogenase [Emiliania huxleyi CCMP1516]	sp|P18173|DHGL_DROME	82.8	6e-16	Glucose dehydrogenase [acceptor] OS=Drosophila melanogaster GN=Gld PE=3 SV=3	SMb20496	59.3	2e-09	COG2303	Choline dehydrogenase and related flavoproteins	--	--	--	--	--	-	-	-
Unigene0000967	482	gi|470130790|ref|XP_004301285.1|	54.3	1e-06	PREDICTED: formin-like protein 8-like [Fragaria vesca subsp. vesca]	sp|P42768|WASP_HUMAN	53.5	6e-07	Wiskott-Aldrich syndrome protein OS=Homo sapiens GN=WAS PE=1 SV=4	--	--	--	--	--	--	--	--	--	--	-	-	-
Unigene0000968	468	gi|514708405|ref|XP_004951529.1|	101	5e-21	PREDICTED: adenine nucleotide transporter BT1, chloroplastic/amyloplastic/mitochondrial-like [Setaria italica]	sp|Q54MZ4|MCFB_DICDI	103	5e-22	Mitochondrial substrate carrier family protein B OS=Dictyostelium discoideum GN=mcfB PE=3 SV=1	--	--	--	--	--	K14684	2e-21	101	vcn:VOLCADRAFT_68624	solute carrier family 25 (mitochondrial phosphate transporter), member 23/24/25/41	-	-	-
Unigene0000969	328	gi|448878435|gb|AGE46180.1|	55.8	3e-07	arginine/serine-rich splicing factor SR45 transcript I [Physcomitrella patens subsp. patens]	sp|Q52KI8|SRRM1_MOUSE	57.8	2e-08	Serine/arginine repetitive matrix protein 1 OS=Mus musculus GN=Srrm1 PE=1 SV=2	DR2417m	48.5	3e-06	COG0595	Predicted hydrolase of the metallo-beta-lactamase superfamily	K14325	5e-08	55.8	ppp:PHYPADRAFT_105411	RNA-binding protein with serine-rich domain 1	-	-	-
Unigene0000970	251	gi|357452919|ref|XP_003596736.1|	52	4e-06	hypothetical protein MTR_2g084760, partial [Medicago truncatula]	--	--	--	--	--	--	--	--	--	--	--	--	--	--	-	-	-
Unigene0000971	471	gi|508717912|gb|EOY09809.1|	191	7e-48	Translation protein SH3-like family protein [Theobroma cacao]	sp|Q95WA0|RL26_LITLI	227	3e-59	60S ribosomal protein L26 OS=Littorina littorea GN=RPL26 PE=2 SV=1	SPBC29B5.03c	152	2e-37	COG0198	Ribosomal protein L24	K02898	2e-48	191	rcu:RCOM_0580190	large subunit ribosomal protein L26e	-	-	-
Unigene0000972	1553	gi|384253691|gb|EIE27165.1|	194	7e-48	Metallo-hydrolase/oxidoreductase [Coccomyxa subellipsoidea C-169]	sp|Q95JC9|PRP_PIG	88.2	2e-16	Basic proline-rich protein OS=Sus scrofa PE=1 SV=2	all1228	166	8e-41	COG0491	Zn-dependent hydrolases, including glyoxylases	--	--	--	--	--	-	-	-
Unigene0000973	506	gi|323453971|gb|EGB09842.1|	56.2	3e-07	expressed protein, partial [Aureococcus anophagefferens]	sp|O75962|TRIO_HUMAN	50.8	4e-06	Triple functional domain protein OS=Homo sapiens GN=TRIO PE=1 SV=2	Rv3876	50.4	1e-06	COG0455	ATPases involved in chromosome partitioning	--	--	--	--	--	-	-	-
Unigene0000974	417	gi|255074215|ref|XP_002500782.1|	87.4	9e-17	glycosyltransferase family 7 protein [Micromonas sp. RCC299]	sp|Q80WN9|B4GT2_CRIGR	89	9e-18	Beta-1,4-galactosyltransferase 2 OS=Cricetulus griseus GN=B4GALT2 PE=2 SV=1	--	--	--	--	--	--	--	--	--	--	-	-	-
Unigene0000975	369	gi|507115558|emb|CDF39017.1|	129	3e-29	DNA Ligase I [Chondrus crispus]	sp|P51892|DNLI1_XENLA	98.6	1e-20	DNA ligase 1 OS=Xenopus laevis GN=lig1 PE=2 SV=1	YDL164c	64.3	5e-11	COG1793	ATP-dependent DNA ligase	K10747	2e-27	120	cme:CMK235C	DNA ligase 1 [EC:6.5.1.1]	-	-	-
Unigene0000976	865	gi|302846238|ref|XP_002954656.1|	60.8	4e-08	copper transport accessory protein [Volvox carteri f. nagariensis]	sp|Q5ZMJ9|SRRM1_CHICK	64.3	1e-09	Serine/arginine repetitive matrix protein 1 OS=Gallus gallus GN=SRRM1 PE=2 SV=1	--	--	--	--	--	--	--	--	--	--	-	-	-
Unigene0000977	337	--	--	--	--	--	--	--	--	--	--	--	--	--	--	--	--	--	--	-	-	-
Unigene0000978	554	gi|507108213|emb|CDF32212.1|	128	6e-29	Endo-beta-N-acetylglucosaminidase GH85 [Chondrus crispus]	sp|A8L6F4|IF2_FRASN	65.9	2e-10	Translation initiation factor IF-2 OS=Frankia sp. (strain EAN1pec) GN=infB PE=3 SV=1	Rv2839c	51.6	8e-07	COG0532	Translation initiation factor 2 (IF-2; GTPase)	--	--	--	--	--	-	-	-
Unigene0000979	202	--	--	--	--	--	--	--	--	--	--	--	--	--	--	--	--	--	--	-	-	-
Unigene0000980	1014	gi|514755273|ref|XP_004963239.1|	52	3e-15	PREDICTED: basic proline-rich protein-like [Setaria italica]	sp|P03211|EBNA1_EBVB9	53.5	4e-15	Epstein-Barr nuclear antigen 1 OS=Epstein-Barr virus (strain B95-8) GN=EBNA1 PE=1 SV=1	Cgl1939	56.2	9e-08	COG0532	Translation initiation factor 2 (IF-2; GTPase)	--	--	--	--	--	-	-	-
Unigene0000981	595	gi|254033592|gb|ACT55264.1|	82	8e-15	formin 2A [Physcomitrella patens]	sp|A8L6F4|IF2_FRASN	85.9	2e-16	Translation initiation factor IF-2 OS=Frankia sp. (strain EAN1pec) GN=infB PE=3 SV=1	Cgl1939	58.2	1e-08	COG0532	Translation initiation factor 2 (IF-2; GTPase)	--	--	--	--	--	-	-	-
Unigene0000982	563	gi|502162045|ref|XP_004512371.1|	80.1	3e-14	PREDICTED: LOW QUALITY PROTEIN: formin-like protein 14-like [Cicer arietinum]	sp|Q95JC9|PRP_PIG	75.5	1e-15	Basic proline-rich protein OS=Sus scrofa PE=1 SV=2	DR0479	51.6	8e-07	COG0744	Membrane carboxypeptidase (penicillin-binding protein)	--	--	--	--	--	-	-	-
Unigene0000983	2602	gi|514810142|ref|XP_004979883.1|	64.7	1e-08	PREDICTED: pollen-specific leucine-rich repeat extensin-like protein 1-like [Setaria italica]	sp|P04280|PRP1_HUMAN	68.6	2e-10	Basic salivary proline-rich protein 1 OS=Homo sapiens GN=PRB1 PE=1 SV=2	--	--	--	--	--	--	--	--	--	--	-	-	-
Unigene0000984	613	gi|298710204|emb|CBJ26279.1|	120	2e-26	FKBP-type peptidyl-prolyl cis-trans isomerase 2 [Ectocarpus siliculosus]	sp|Q554J3|FKBP1_DICDI	117	6e-26	FK506-binding protein 1 OS=Dictyostelium discoideum GN=fkbp1 PE=3 SV=1	RSc0784	129	5e-30	COG0545	FKBP-type peptidyl-prolyl cis-trans isomerases 1	--	--	--	--	--	-	-	-
Unigene0000985	299	gi|159482282|ref|XP_001699200.1|	88.6	4e-17	flagellar basal body protein [Chlamydomonas reinhardtii]	sp|Q6DRC3|CU059_DANRE	91.7	1e-18	Uncharacterized protein C21orf59 homolog OS=Danio rerio PE=2 SV=1	--	--	--	--	--	--	--	--	--	--	-	-	-
Unigene0000986	443	gi|145350163|ref|XP_001419486.1|	91.3	6e-18	F-ATPase family transporter: protons (mitochondrial) [Ostreococcus lucimarinus CCE9901]	sp|Q9D3D9|ATPD_MOUSE	179	7e-45	ATP synthase subunit delta, mitochondrial OS=Mus musculus GN=Atp5d PE=1 SV=1	SPBC13E7.04	81.6	4e-16	COG0355	F0F1-type ATP synthase, epsilon subunit (mitochondrial delta subunit)	K02134	2e-19	94	ota:Ot09g00570	F-type H+-transporting ATPase subunit delta [EC:3.6.3.14]	-	-	-
Unigene0000987	208	--	--	--	--	--	--	--	--	--	--	--	--	--	--	--	--	--	--	-	-	-
Unigene0000988	389	gi|299830439|ref|YP_003734810.1|	61.6	5e-09	ATP synthase F0 subunit 9 [Pythium ultimum]	sp|Q16AM7|ATPL_ROSDO	138	1e-32	ATP synthase subunit c OS=Roseobacter denitrificans (strain ATCC 33942 / OCh 114) GN=atpE PE=3 SV=1	BMEI1545	85.9	2e-17	COG0636	F0F1-type ATP synthase, subunit c/Archaeal/vacuolar-type H+-ATPase, subunit K	K02128	5e-08	55.8	ath:ArthMp094	F-type H+-transporting ATPase subunit c [EC:3.6.3.14]	-	-	-
Unigene0000989	403	--	--	--	--	--	--	--	--	--	--	--	--	--	--	--	--	--	--	-	-	-
Unigene0000990	2608	gi|448878378|gb|AGE46152.1|	60.5	2e-07	arginine/serine-rich splicing factor SR45 transcript III [Sorghum bicolor]	sp|Q54BM8|U652_DICDI	436	6e-121	UPF0652 protein OS=Dictyostelium discoideum GN=DDB_G0293552 PE=3 SV=1	--	--	--	--	--	K14325	4e-08	60.5	sbi:SORBI_03g046480	RNA-binding protein with serine-rich domain 1	-	-	-
Unigene0000991	2770	gi|41400381|gb|AAS07042.1|	254	8e-66	minus agglutinin [Chlamydomonas reinhardtii]	sp|Q939N5|GSPB_STRGN	296	7e-79	Platelet binding protein GspB OS=Streptococcus gordonii GN=gspB PE=1 SV=1	CC0373	147	1e-34	COG1196	Chromosome segregation ATPases	--	--	--	--	--	-	-	-
Unigene0000992	210	gi|242063958|ref|XP_002453268.1|	55.5	4e-07	hypothetical protein SORBIDRAFT_04g002820 [Sorghum bicolor]	sp|C5XTX2|CSPL8_SORBI	55.5	1e-07	CASP-like protein Sb04g002820 OS=Sorghum bicolor GN=Sb04g002820 PE=3 SV=1	--	--	--	--	--	--	--	--	--	--	-	-	-
Unigene0000993	634	--	--	--	--	--	--	--	--	--	--	--	--	--	--	--	--	--	--	-	-	-
Unigene0000994	758	--	--	--	--	--	--	--	--	--	--	--	--	--	--	--	--	--	--	-	-	-
Unigene0000995	588	--	--	--	--	--	--	--	--	--	--	--	--	--	--	--	--	--	--	-	-	-
Unigene0000996	400	gi|297612310|ref|NP_001068397.2|	58.2	6e-08	Os11g0657400 [Oryza sativa Japonica Group]	sp|Q9FLQ7|FH20_ARATH	50.8	3e-06	Formin-like protein 20 OS=Arabidopsis thaliana GN=FH20 PE=2 SV=3	--	--	--	--	--	--	--	--	--	--	-	-	-
Unigene0000997	1163	gi|41400381|gb|AAS07042.1|	90.9	5e-17	minus agglutinin [Chlamydomonas reinhardtii]	sp|Q9FPQ6|GP1_CHLRE	94	2e-18	Vegetative cell wall protein gp1 OS=Chlamydomonas reinhardtii GN=GP1 PE=2 SV=1	Rv3876	56.2	1e-07	COG0455	ATPases involved in chromosome partitioning	--	--	--	--	--	-	-	-
Unigene0000998	601	gi|530739890|gb|EQC38132.1|	54.7	1e-06	TKL protein kinase [Saprolegnia diclina VS20]	sp|O54890|ITB3_MOUSE	79	2e-14	Integrin beta-3 OS=Mus musculus GN=Itgb3 PE=1 SV=2	--	--	--	--	--	--	--	--	--	--	-	-	-
Unigene0000999	260	--	--	--	--	--	--	--	--	--	--	--	--	--	--	--	--	--	--	-	-	-
Unigene0001000	202	--	--	--	--	--	--	--	--	--	--	--	--	--	--	--	--	--	--	-	-	-
Unigene0001001	264	gi|485609379|gb|EOD08380.1|	52	4e-06	hypothetical protein EMIHUDRAFT_465583 [Emiliania huxleyi CCMP1516]	--	--	--	--	--	--	--	--	--	--	--	--	--	--	-	-	-
Unigene0001002	1537	gi|356536392|ref|XP_003536722.1|	658	0	PREDICTED: V-type proton ATPase subunit B 1-like isoform 1 [Glycine max]	sp|Q26976|VATB_TRYCO	661	0	V-type proton ATPase subunit B OS=Trypanosoma congolense PE=2 SV=1	YBR127c	639	0	COG1156	Archaeal/vacuolar-type H+-ATPase subunit B	K02147	0	658	ath:AT1G76030	V-type H+-transporting ATPase subunit B [EC:3.6.3.14]	-	-	-
Unigene0001003	232	--	--	--	--	--	--	--	--	--	--	--	--	--	--	--	--	--	--	-	-	-
Unigene0001004	278	--	--	--	--	--	--	--	--	--	--	--	--	--	--	--	--	--	--	-	-	-
Unigene0001005	621	--	--	--	--	--	--	--	--	--	--	--	--	--	--	--	--	--	--	-	-	-
Unigene0001006	780	--	--	--	--	--	--	--	--	--	--	--	--	--	--	--	--	--	--	-	-	-
Unigene0001007	440	--	--	--	--	--	--	--	--	--	--	--	--	--	--	--	--	--	--	-	-	-
Unigene0001008	409	--	--	--	--	--	--	--	--	--	--	--	--	--	--	--	--	--	--	-	-	-
Unigene0001009	691	gi|238480901|ref|NP_001154263.1|	80.9	2e-14	Bifunctional inhibitor/lipid-transfer protein/seed storage 2S albumin superfamily protein [Arabidopsis thaliana]	sp|Q84ZL0|FH5_ORYSJ	82	3e-15	Formin-like protein 5 OS=Oryza sativa subsp. japonica GN=FH5 PE=2 SV=2	RSc2303	53.1	4e-07	COG4796	Type II secretory pathway, component HofQ	--	--	--	--	--	-	-	-
Unigene0001010	265	gi|357135097|ref|XP_003569148.1|	64.3	8e-10	PREDICTED: charged multivesicular body protein 5-like [Brachypodium distachyon]	sp|Q4QQV8|CHMP5_RAT	82	1e-15	Charged multivesicular body protein 5 OS=Rattus norvegicus GN=Chmp5 PE=2 SV=1	--	--	--	--	--	K12198	5e-12	69.3	ppp:PHYPADRAFT_163299	charged multivesicular body protein 5	-	-	-
Unigene0001011	356	gi|30690243|ref|NP_850867.1|	99.8	2e-20	Uridylate kinase [Arabidopsis thaliana]	sp|O04905|UMPK_ARATH	99.8	5e-21	UMP/CMP kinase OS=Arabidopsis thaliana GN=PYR6 PE=1 SV=1	YKL024c	88.2	3e-18	COG0563	Adenylate kinase and related kinases	K13800	3e-21	99.8	ath:AT5G26667	UMP-CMP kinase [EC:2.7.4.- 2.7.4.14]	-	-	-
Unigene0001012	342	--	--	--	--	--	--	--	--	--	--	--	--	--	--	--	--	--	--	-	-	-
Unigene0001013	1124	gi|527208516|gb|EPS73485.1|	127	3e-53	cytochrome b559 subunit alpha [Genlisea aurea]	sp|Q1XD96|PSBE_PORYE	175	6e-43	Cytochrome b559 subunit alpha OS=Porphyra yezoensis GN=psbE PE=3 SV=1	--	--	--	--	--	K02707	1e-38	160	cme:CMV231C	photosystem II cytochrome b559 subunit alpha	-	-	-
Unigene0001014	230	--	--	--	--	sp|O93390|SPRC_COTJA	170	3e-42	SPARC OS=Coturnix coturnix japonica GN=SPARC PE=2 SV=1	--	--	--	--	--	--	--	--	--	--	-	-	-
Unigene0001015	629	gi|297823963|ref|XP_002879864.1|	56.2	5e-07	hypothetical protein ARALYDRAFT_903321 [Arabidopsis lyrata subsp. lyrata]	sp|Q86JG6|CLN5A_DICDI	55.1	4e-07	Cln5-like protein 1 OS=Dictyostelium discoideum GN=cln5la PE=3 SV=1	--	--	--	--	--	--	--	--	--	--	-	-	-
Unigene0001016	218	gi|514812731|ref|XP_004981155.1|	77	1e-13	PREDICTED: short-chain dehydrogenase reductase 5-like [Setaria italica]	sp|Q7FAE1|MOMAS_ORYSJ	70.9	2e-12	Momilactone A synthase OS=Oryza sativa subsp. japonica GN=Os04g0179200 PE=2 SV=1	CC0124	69.7	1e-12	COG1028	Dehydrogenases with different specificities (related to short-chain alcohol dehydrogenases)	--	--	--	--	--	-	-	-
Unigene0001017	312	gi|297607562|ref|NP_001060171.2|	52	4e-06	Os07g0596300 [Oryza sativa Japonica Group]	sp|Q84ZL0|FH5_ORYSJ	52	1e-06	Formin-like protein 5 OS=Oryza sativa subsp. japonica GN=FH5 PE=2 SV=2	--	--	--	--	--	--	--	--	--	--	-	-	-
Unigene0001018	445	gi|157143509|gb|ABV24728.1|	95.1	4e-19	acyl carrier protein [Schizochytrium sp. FJU-512]	sp|P11943|ACPM_NEUCR	101	2e-21	Acyl carrier protein, mitochondrial OS=Neurospora crassa (strain ATCC 24698 / 74-OR23-1A / CBS 708.71 / DSM 1257 / FGSC 987) GN=nuo-12 PE=1 SV=2	SPAC4H3.09	92.4	3e-19	COG0236	Acyl carrier protein	K03955	5e-19	92.8	zma:100283105	NADH dehydrogenase (ubiquinone) 1 alpha/beta subcomplex 1 [EC:1.6.5.3 1.6.99.3]	-	-	-
Unigene0001019	522	gi|302840754|ref|XP_002951923.1|	56.2	3e-07	transcription factor jumonji domain-containing protein [Volvox carteri f. nagariensis]	sp|B1VYN5|IF2_STRGG	51.2	4e-06	Translation initiation factor IF-2 OS=Streptomyces griseus subsp. griseus (strain JCM 4626 / NBRC 13350) GN=infB PE=3 SV=1	--	--	--	--	--	--	--	--	--	--	-	-	-
Unigene0001020	221	--	--	--	--	--	--	--	--	--	--	--	--	--	--	--	--	--	--	-	-	-
Unigene0001021	636	gi|514747628|ref|XP_004961414.1|	195	6e-49	PREDICTED: SNF1-related protein kinase catalytic subunit alpha KIN10-like [Setaria italica]	sp|Q91821|MELK_XENLA	196	1e-49	Maternal embryonic leucine zipper kinase OS=Xenopus laevis GN=melk PE=1 SV=2	BS_yloP_1	119	5e-27	COG0515	Serine/threonine protein kinase	K07198	1e-49	195	sbi:SORBI_09g026450	5'-AMP-activated protein kinase, catalytic alpha subunit [EC:2.7.11.11]	-	-	-
Unigene0001022	209	gi|508778792|gb|EOY26048.1|	64.7	6e-10	CBL-interacting protein kinase 25 [Theobroma cacao]	sp|Q54DF2|MRKA_DICDI	67.4	3e-11	Probable serine/threonine-protein kinase MARK-A OS=Dictyostelium discoideum GN=mrkA PE=3 SV=1	--	--	--	--	--	K00924	2e-09	60.8	cme:CMF139C	[EC:2.7.1.-]	-	-	-
Unigene0001023	295	--	--	--	--	--	--	--	--	--	--	--	--	--	--	--	--	--	--	-	-	-
Unigene0001024	216	gi|530742152|gb|EQC40394.1|	87.4	9e-17	hypothetical protein SDRG_02291 [Saprolegnia diclina VS20]	--	--	--	--	DR1362	53.9	7e-08	COG0673	Predicted dehydrogenases and related proteins	--	--	--	--	--	-	-	-
Unigene0001025	219	gi|301101616|ref|XP_002899896.1|	55.8	3e-07	alpha-actinin-1, putative [Phytophthora infestans T30-4]	sp|P13466|GELA_DICDI	58.5	1e-08	Gelation factor OS=Dictyostelium discoideum GN=abpC PE=1 SV=1	--	--	--	--	--	--	--	--	--	--	-	-	-
Unigene0001026	422	--	--	--	--	--	--	--	--	--	--	--	--	--	--	--	--	--	--	-	-	-
Unigene0001027	250	--	--	--	--	--	--	--	--	--	--	--	--	--	--	--	--	--	--	-	-	-
Unigene0001028	529	gi|323445462|gb|EGB02058.1|	63.5	2e-09	expressed protein [Aureococcus anophagefferens]	sp|A1SLK7|IF2_NOCSJ	67	7e-11	Translation initiation factor IF-2 OS=Nocardioides sp. (strain BAA-499 / JS614) GN=infB PE=3 SV=1	DR2133	55.8	4e-08	COG4372	Uncharacterized protein conserved in bacteria with the myosin-like domain	--	--	--	--	--	-	-	-
Unigene0001029	310	gi|502108903|ref|XP_004493515.1|	76.3	2e-13	PREDICTED: guanylate kinase-like isoform X1 [Cicer arietinum]	sp|A6QQZ7|MPP7_BOVIN	99	8e-21	MAGUK p55 subfamily member 7 OS=Bos taurus GN=MPP7 PE=2 SV=1	SA1052	71.6	3e-13	COG0194	Guanylate kinase	K00942	4e-15	79.7	cre:CHLREDRAFT_174270	guanylate kinase [EC:2.7.4.8]	-	-	-
Unigene0001030	201	--	--	--	--	--	--	--	--	--	--	--	--	--	--	--	--	--	--	-	-	-
Unigene0001031	1289	gi|485629587|gb|EOD24909.1|	74.7	5e-12	hypothetical protein EMIHUDRAFT_123584, partial [Emiliania huxleyi CCMP1516]	sp|Q6PZE0|MUC19_MOUSE	68.6	1e-10	Mucin-19 OS=Mus musculus GN=Muc19 PE=2 SV=2	--	--	--	--	--	--	--	--	--	--	-	-	-
Unigene0001032	448	gi|299473506|emb|CBN77902.1|	52.8	2e-06	pepsinogen [Ectocarpus siliculosus]	sp|Q9Y6X0|SETBP_HUMAN	59.3	4e-09	SET-binding protein OS=Homo sapiens GN=SETBP1 PE=1 SV=3	CC3494_1	47.8	7e-06	COG3637	Opacity protein and related surface antigens	--	--	--	--	--	-	-	-
Unigene0001033	369	gi|530740864|gb|EQC39106.1|	79.7	2e-14	synaptobrevin like YKT6 [Saprolegnia diclina VS20]	sp|Q3T000|YKT6_BOVIN	71.2	2e-12	Synaptobrevin homolog YKT6 OS=Bos taurus GN=YKT6 PE=2 SV=1	SPBC13G1.11	61.6	3e-10	COG5143	Synaptobrevin/VAMP-like protein	K08516	8e-12	68.6	cme:CML129C	synaptobrevin homolog YKT6	-	-	-
Unigene0001034	1371	gi|514810142|ref|XP_004979883.1|	69.3	2e-10	PREDICTED: pollen-specific leucine-rich repeat extensin-like protein 1-like [Setaria italica]	sp|Q9XIL9|PLRX3_ARATH	58.2	1e-07	Pollen-specific leucine-rich repeat extensin-like protein 3 OS=Arabidopsis thaliana GN=PEX3 PE=2 SV=1	--	--	--	--	--	--	--	--	--	--	-	-	-
Unigene0001035	239	gi|298705062|emb|CBJ28521.1|	56.6	2e-07	U2 small nuclear ribonucleoprotein auxiliary factor large subunit [Ectocarpus siliculosus]	sp|Q24562|U2AF2_DROME	59.7	6e-09	Splicing factor U2AF 50 kDa subunit OS=Drosophila melanogaster GN=U2af50 PE=2 SV=1	--	--	--	--	--	K12837	4e-07	53.1	ota:Ot03g00380	splicing factor U2AF 65 kDa subunit	-	-	-
Unigene0001036	212	--	--	--	--	sp|Q7Z7H5|TMED4_HUMAN	115	9e-26	Transmembrane emp24 domain-containing protein 4 OS=Homo sapiens GN=TMED4 PE=1 SV=1	--	--	--	--	--	--	--	--	--	--	-	-	-
Unigene0001037	280	gi|530741830|gb|EQC40072.1|	53.1	2e-06	hypothetical protein SDRG_02727 [Saprolegnia diclina VS20]	sp|Q8R1V4|TMED4_MOUSE	186	3e-47	Transmembrane emp24 domain-containing protein 4 OS=Mus musculus GN=Tmed4 PE=2 SV=1	--	--	--	--	--	--	--	--	--	--	-	-	-
Unigene0001038	201	gi|460381490|ref|XP_004236482.1|	31.6	2e-06	PREDICTED: formin-like protein 5-like [Solanum lycopersicum]	sp|Q9FLQ7|FH20_ARATH	31.2	3e-06	Formin-like protein 20 OS=Arabidopsis thaliana GN=FH20 PE=2 SV=3	--	--	--	--	--	--	--	--	--	--	-	-	-
Unigene0001039	355	gi|507114492|emb|CDF38040.1|	65.5	4e-10	WD40-repeat containing protein [Chondrus crispus]	sp|A1CBP8|MDV1_ASPCL	63.9	3e-10	Mitochondrial division protein 1 OS=Aspergillus clavatus (strain ATCC 1007 / CBS 513.65 / DSM 816 / NCTC 3887 / NRRL 1) GN=mdv1 PE=3 SV=1	all0283_3	50.4	8e-07	COG2319	FOG: WD40 repeat	--	--	--	--	--	-	-	-
Unigene0001040	511	gi|452823800|gb|EME30807.1|	163	1e-39	ABC transporter, subfamily B, ATP-binding & transmembrane domain [Galdieria sulphuraria]	sp|Q9DC29|ABCB6_MOUSE	160	3e-39	ATP-binding cassette sub-family B member 6, mitochondrial OS=Mus musculus GN=Abcb6 PE=1 SV=1	YPO2588	167	1e-41	COG5265	ABC-type transport system involved in Fe-S cluster assembly, permease and ATPase components	K05663	2e-36	151	sbi:SORBI_01g036355	mitochondrial ABC transporter ATM	-	-	-
Unigene0001041	467	--	--	--	--	--	--	--	--	--	--	--	--	--	--	--	--	--	--	-	-	-
Unigene0001042	440	--	--	--	--	--	--	--	--	--	--	--	--	--	--	--	--	--	--	-	-	-
Unigene0001043	243	gi|424513732|emb|CCO66354.1|	60.8	9e-09	PREDICTED: similar to Zinc finger protein 271 (Zinc finger protein 7) (HZF7) (Zinc finger protein ZNFphex133) (Epstein-Barr virus-induced zinc finger protein) (ZNF-EB) (CT-ZFP48) (Zinc finger protein [Bathycoccus prasinos]	sp|Q8I7Z8|HAM_DROME	68.2	2e-11	Transcription factor hamlet OS=Drosophila melanogaster GN=ham PE=2 SV=1	YDR216w	48.9	2e-06	COG5048	FOG: Zn-finger	--	--	--	--	--	-	-	-
Unigene0001044	649	gi|297729331|ref|NP_001177029.1|	55.8	7e-07	Os12g0582700 [Oryza sativa Japonica Group]	sp|D3YXK1|SAMD1_MOUSE	55.5	3e-07	Atherin OS=Mus musculus GN=Samd1 PE=3 SV=1	--	--	--	--	--	--	--	--	--	--	-	-	-
Unigene0001045	286	gi|298712981|emb|CBJ26883.1|	56.6	2e-07	conserved unknown protein [Ectocarpus siliculosus]	--	--	--	--	MA3532	48.5	3e-06	COG0384	Predicted epimerase, PhzC/PhzF homolog	--	--	--	--	--	-	-	-
Unigene0001046	598	gi|159469570|ref|XP_001692936.1|	113	3e-24	vacuolar ATP synthase subunit E [Chlamydomonas reinhardtii]	sp|Q9SWE7|VATE_CITLI	102	2e-21	V-type proton ATPase subunit E OS=Citrus limon GN=VATE PE=2 SV=1	SPAC11E3.07	78.2	9e-15	COG1390	Archaeal/vacuolar-type H+-ATPase subunit E	K02150	7e-25	113	cre:CHLREDRAFT_190371	V-type H+-transporting ATPase subunit E [EC:3.6.3.14]	-	-	-
Unigene0001047	206	gi|507108485|emb|CDF32449.1|	92	4e-18	Methylenetetrahydrofolate reductase [Chondrus crispus]	sp|Q9WU20|MTHR_MOUSE	108	1e-23	Methylenetetrahydrofolate reductase OS=Mus musculus GN=Mthfr PE=2 SV=2	aq_1429	76.6	1e-14	COG0685	5,10-methylenetetrahydrofolate reductase	K00297	2e-17	87	ath:AT3G59970	methylenetetrahydrofolate reductase (NADPH) [EC:1.5.1.20]	-	-	-
Unigene0001048	331	--	--	--	--	--	--	--	--	--	--	--	--	--	--	--	--	--	--	-	-	-
Unigene0001049	284	--	--	--	--	--	--	--	--	--	--	--	--	--	--	--	--	--	--	-	-	-
Unigene0001050	537	gi|326487748|dbj|BAK05546.1|	53.5	2e-06	predicted protein [Hordeum vulgare subsp. vulgare]	--	--	--	--	DRA0212	48.9	5e-06	COG2377	Predicted molecular chaperone distantly related to HSP70-fold metalloproteases	--	--	--	--	--	-	-	-
Unigene0001051	467	--	--	--	--	sp|Q5SUA5|MYO1G_MOUSE	79.7	7e-15	Unconventional myosin-Ig OS=Mus musculus GN=Myo1g PE=2 SV=1	--	--	--	--	--	--	--	--	--	--	-	-	-
Unigene0001052	240	gi|502162045|ref|XP_004512371.1|	54.7	6e-07	PREDICTED: LOW QUALITY PROTEIN: formin-like protein 14-like [Cicer arietinum]	sp|Q52KI8|SRRM1_MOUSE	50.4	3e-06	Serine/arginine repetitive matrix protein 1 OS=Mus musculus GN=Srrm1 PE=1 SV=2	--	--	--	--	--	--	--	--	--	--	-	-	-
Unigene0001053	269	--	--	--	--	--	--	--	--	--	--	--	--	--	--	--	--	--	--	-	-	-
Unigene0001054	309	gi|115463851|ref|NP_001055525.1|	157	7e-38	Os05g0409000 [Oryza sativa Japonica Group]	--	--	--	--	--	--	--	--	--	--	--	--	--	--	-	-	-
Unigene0001055	282	--	--	--	--	--	--	--	--	--	--	--	--	--	--	--	--	--	--	-	-	-
Unigene0001056	203	--	--	--	--	--	--	--	--	--	--	--	--	--	--	--	--	--	--	-	-	-
Unigene0001057	221	--	--	--	--	--	--	--	--	--	--	--	--	--	--	--	--	--	--	-	-	-
Unigene0001058	615	gi|397529863|gb|AFO53558.1|	238	7e-62	farnesyl pyrophosphate synthase [Huperzia carinata]	sp|Q8WMY2|FPPS_BOVIN	228	2e-59	Farnesyl pyrophosphate synthase OS=Bos taurus GN=FDPS PE=1 SV=1	YJL167w	213	1e-55	COG0142	Geranylgeranyl pyrophosphate synthase	K00787	3e-62	237	olu:OSTLU_34113	farnesyl diphosphate synthase [EC:2.5.1.1 2.5.1.10]	-	-	-
Unigene0001059	212	gi|159470041|ref|XP_001693168.1|	115	2e-25	farnesyl diphosphate synthase [Chlamydomonas reinhardtii]	sp|P49349|FPPS_KLULA	106	4e-23	Farnesyl pyrophosphate synthase OS=Kluyveromyces lactis (strain ATCC 8585 / CBS 2359 / DSM 70799 / NBRC 1267 / NRRL Y-1140 / WM37) GN=FPS1 PE=3 SV=1	YJL167w	100	5e-22	COG0142	Geranylgeranyl pyrophosphate synthase	K00787	4e-26	115	cre:CHLREDRAFT_137019	farnesyl diphosphate synthase [EC:2.5.1.1 2.5.1.10]	-	-	-
Unigene0001060	347	--	--	--	--	--	--	--	--	--	--	--	--	--	--	--	--	--	--	-	-	-
Unigene0001061	237	gi|462420084|gb|EMJ24347.1|	52	4e-06	hypothetical protein PRUPE_ppa003781mg [Prunus persica]	--	--	--	--	--	--	--	--	--	--	--	--	--	--	-	-	-
Unigene0001062	211	--	--	--	--	--	--	--	--	--	--	--	--	--	--	--	--	--	--	-	-	-
Unigene0001063	277	gi|384247217|gb|EIE20704.1|	62.4	3e-09	Dihydroorotate oxidase [Coccomyxa subellipsoidea C-169]	sp|Q28943|DPYD_PIG	142	7e-34	Dihydropyrimidine dehydrogenase [NADP(+)] OS=Sus scrofa GN=DPYD PE=1 SV=1	PA0439_1	54.7	4e-08	COG0167	Dihydroorotate dehydrogenase	K00207	4e-09	59.7	vcn:VOLCADRAFT_80405	dihydropyrimidine dehydrogenase (NADP+) [EC:1.3.1.2]	-	-	-
Unigene0001064	444	gi|507108454|emb|CDF32418.1|	117	6e-26	NADH dehydrogenase [ubiquinone] 1 alpha subcomplex subunit 9, mitochondrial [Chondrus crispus]	sp|Q9SK66|NDUA9_ARATH	115	1e-25	NADH dehydrogenase [ubiquinone] 1 alpha subcomplex subunit 9, mitochondrial OS=Arabidopsis thaliana GN=At2g20360 PE=2 SV=2	AGc511	52	4e-07	COG0702	Predicted nucleoside-diphosphate-sugar epimerases	K03953	2e-28	124	ppp:PHYPADRAFT_164877	NADH dehydrogenase (ubiquinone) 1 alpha subcomplex 9 [EC:1.6.5.3 1.6.99.3]	-	-	-
Unigene0001065	626	--	--	--	--	--	--	--	--	--	--	--	--	--	--	--	--	--	--	-	-	-
Unigene0001066	1311	gi|452820384|gb|EME27427.1|	155	3e-36	zinc finger (CCCH-type) family protein [Galdieria sulphuraria]	sp|Q9FPQ6|GP1_CHLRE	103	3e-21	Vegetative cell wall protein gp1 OS=Chlamydomonas reinhardtii GN=GP1 PE=2 SV=1	Rv3876	68.6	2e-11	COG0455	ATPases involved in chromosome partitioning	--	--	--	--	--	-	-	-
Unigene0001067	469	gi|424513572|emb|CCO66194.1|	213	2e-54	GDP-L-fucose synthetase [Bathycoccus prasinos]	sp|Q13630|FCL_HUMAN	207	3e-53	GDP-L-fucose synthase OS=Homo sapiens GN=TSTA3 PE=1 SV=1	sll1213	101	5e-22	COG0451	Nucleoside-diphosphate-sugar epimerases	K02377	5e-55	212	olu:OSTLU_26810	GDP-L-fucose synthase [EC:1.1.1.271]	-	-	-
Unigene0001068	261	gi|449019061|dbj|BAM82463.1|	87	1e-16	RNA polymerase I, II, III common subunit [Cyanidioschyzon merolae strain 10D]	sp|Q54EH2|RPAB1_DICDI	80.5	3e-15	DNA-directed RNA polymerases I, II, and III subunit rpabc1 OS=Dictyostelium discoideum GN=polr2e PE=3 SV=2	SPAC23C4.15	68.9	2e-12	COG2012	DNA-directed RNA polymerase, subunit H, RpoH/RPB5	K03013	3e-18	90.1	ppp:PHYPADRAFT_206246	DNA-directed RNA polymerases I, II, and III subunit RPABC1	-	-	-
Unigene0001069	249	--	--	--	--	--	--	--	--	--	--	--	--	--	--	--	--	--	--	-	-	-
Unigene0001070	233	--	--	--	--	--	--	--	--	--	--	--	--	--	--	--	--	--	--	-	-	-
Unigene0001071	534	gi|159487004|ref|XP_001701526.1|	67.8	1e-10	glyoxal or galactose oxidase [Chlamydomonas reinhardtii]	sp|P21997|SSGP_VOLCA	63.5	7e-10	Sulfated surface glycoprotein 185 OS=Volvox carteri PE=1 SV=1	XF0818	55.5	5e-08	COG2730	Endoglucanase	--	--	--	--	--	-	-	-
Unigene0001072	895	gi|460381490|ref|XP_004236482.1|	56.6	2e-10	PREDICTED: formin-like protein 5-like [Solanum lycopersicum]	sp|Q84ZL0|FH5_ORYSJ	48.9	5e-09	Formin-like protein 5 OS=Oryza sativa subsp. japonica GN=FH5 PE=2 SV=2	--	--	--	--	--	--	--	--	--	--	-	-	-
Unigene0001073	918	gi|308802401|ref|XP_003078514.1|	130	6e-29	orfR (ISS) [Ostreococcus tauri]	sp|Q0S219|IF2_RHOSR	73.2	3e-12	Translation initiation factor IF-2 OS=Rhodococcus sp. (strain RHA1) GN=infB PE=3 SV=1	Cgl1939	58.5	2e-08	COG0532	Translation initiation factor 2 (IF-2; GTPase)	--	--	--	--	--	-	-	-
Unigene0001074	309	--	--	--	--	--	--	--	--	--	--	--	--	--	--	--	--	--	--	-	-	-
Unigene0001075	503	--	--	--	--	--	--	--	--	--	--	--	--	--	--	--	--	--	--	-	-	-
Unigene0001076	262	--	--	--	--	--	--	--	--	--	--	--	--	--	--	--	--	--	--	-	-	-
Unigene0001077	390	gi|357472861|ref|XP_003606715.1|	46.6	8e-08	Serine/arginine repetitive matrix protein [Medicago truncatula]	sp|A6W7Z2|IF2_KINRD	53.5	4e-07	Translation initiation factor IF-2 OS=Kineococcus radiotolerans (strain ATCC BAA-149 / DSM 14245 / SRS30216) GN=infB PE=3 SV=1	--	--	--	--	--	--	--	--	--	--	-	-	-
Unigene0001078	273	--	--	--	--	--	--	--	--	--	--	--	--	--	--	--	--	--	--	-	-	-
Unigene0001079	230	gi|168064826|ref|XP_001784359.1|	76.6	2e-13	predicted protein [Physcomitrella patens subsp. patens]	sp|Q54ER8|TX261_DICDI	62.8	7e-10	Protein TEX261 homolog OS=Dictyostelium discoideum GN=DDB_G0291374 PE=3 SV=1	--	--	--	--	--	--	--	--	--	--	-	-	-
Unigene0001080	338	--	--	--	--	--	--	--	--	--	--	--	--	--	--	--	--	--	--	-	-	-
Unigene0001081	246	--	--	--	--	--	--	--	--	--	--	--	--	--	--	--	--	--	--	-	-	-
Unigene0001082	228	--	--	--	--	--	--	--	--	--	--	--	--	--	--	--	--	--	--	-	-	-
Unigene0001083	202	--	--	--	--	--	--	--	--	--	--	--	--	--	--	--	--	--	--	-	-	-
Unigene0001084	466	gi|384248418|gb|EIE21902.1|	106	2e-22	Lecithin:cholesterol acyltransferase [Coccomyxa subellipsoidea C-169]	sp|O94680|PDAT_SCHPO	104	3e-22	Phospholipid:diacylglycerol acyltransferase OS=Schizosaccharomyces pombe (strain 972 / ATCC 24843) GN=plh1 PE=1 SV=2	DR2133	65.1	5e-11	COG4372	Uncharacterized protein conserved in bacteria with the myosin-like domain	K00679	7e-19	92.4	olu:OSTLU_1469	phospholipid:diacylglycerol acyltransferase [EC:2.3.1.158]	-	-	-
Unigene0001085	250	--	--	--	--	--	--	--	--	--	--	--	--	--	--	--	--	--	--	-	-	-
Unigene0001086	1029	--	--	--	--	sp|B4NAD3|KIBRA_DROWI	75.5	6e-13	Protein kibra OS=Drosophila willistoni GN=Kibra PE=3 SV=1	--	--	--	--	--	--	--	--	--	--	-	-	-
Unigene0001087	532	--	--	--	--	--	--	--	--	--	--	--	--	--	--	--	--	--	--	-	-	-
Unigene0001088	324	gi|186512055|ref|NP_193696.3|	84.7	6e-16	nucleotide/nucleic acid binding protein [Arabidopsis thaliana]	sp|Q4PC17|MRD1_USTMA	77	3e-14	Multiple RNA-binding domain-containing protein 1 OS=Ustilago maydis (strain 521 / FGSC 9021) GN=MRD1 PE=3 SV=1	all2928	52.8	2e-07	COG0724	RNA-binding proteins (RRM domain)	K14787	1e-17	88.2	ppp:PHYPADRAFT_207810	multiple RNA-binding domain-containing protein 1	-	-	-
Unigene0001089	304	gi|449018190|dbj|BAM81592.1|	77	1e-13	probable RNA binding protein Mrd1p [Cyanidioschyzon merolae strain 10D]	sp|P0CR16|MRD1_CRYNJ	81.3	2e-15	Multiple RNA-binding domain-containing protein 1 OS=Cryptococcus neoformans var. neoformans serotype D (strain JEC21 / ATCC MYA-565) GN=MRD1 PE=3 SV=1	Rv3876	50.1	1e-06	COG0455	ATPases involved in chromosome partitioning	K14787	2e-14	77	cme:CMO246C	multiple RNA-binding domain-containing protein 1	-	-	-
Unigene0001090	223	--	--	--	--	--	--	--	--	--	--	--	--	--	--	--	--	--	--	-	-	-
Unigene0001091	411	gi|460407468|ref|XP_004249174.1|	70.1	1e-11	PREDICTED: viral IAP-associated factor homolog [Solanum lycopersicum]	sp|Q8MR62|VIAF1_DROME	121	1e-27	Viral IAP-associated factor homolog OS=Drosophila melanogaster GN=viaf PE=1 SV=1	--	--	--	--	--	--	--	--	--	--	-	-	-
Unigene0001092	448	gi|514776494|ref|XP_004968492.1|	87	1e-16	PREDICTED: phosducin-like protein 3-like [Setaria italica]	sp|Q4KLJ8|PDCL3_RAT	121	1e-27	Phosducin-like protein 3 OS=Rattus norvegicus GN=Pdcl3 PE=2 SV=1	SPAC2F3.13c_2	53.5	1e-07	COG0526	Thiol-disulfide isomerase and thioredoxins	--	--	--	--	--	-	-	-
Unigene0001093	367	--	--	--	--	--	--	--	--	--	--	--	--	--	--	--	--	--	--	-	-	-
Unigene0001094	205	--	--	--	--	--	--	--	--	--	--	--	--	--	--	--	--	--	--	-	-	-
Unigene0001095	536	gi|323451310|gb|EGB07187.1|	89.7	3e-17	expressed protein [Aureococcus anophagefferens]	sp|Q02817|MUC2_HUMAN	77.8	4e-14	Mucin-2 OS=Homo sapiens GN=MUC2 PE=1 SV=2	CC3441	64.3	1e-10	COG2267	Lysophospholipase	--	--	--	--	--	-	-	-
Unigene0001096	229	--	--	--	--	--	--	--	--	--	--	--	--	--	--	--	--	--	--	-	-	-
Unigene0001097	472	gi|530731454|gb|EQC29696.1|	137	9e-32	peptidyl-prolyl cis-trans isomerase Pin1 [Saprolegnia diclina VS20]	sp|Q4R383|PIN1_MACFA	130	5e-30	Peptidyl-prolyl cis-trans isomerase NIMA-interacting 1 OS=Macaca fascicularis GN=PIN1 PE=2 SV=1	SPCC16C4.03	119	3e-27	COG0760	Parvulin-like peptidyl-prolyl isomerase	K09578	1e-29	128	vcn:VOLCADRAFT_82005	peptidyl-prolyl cis-trans isomerase NIMA-interacting 1 [EC:5.2.1.8]	-	-	-
Unigene0001098	215	--	--	--	--	--	--	--	--	--	--	--	--	--	--	--	--	--	--	-	-	-
Unigene0001099	313	gi|76262500|gb|ABA41400.1|	87	1e-16	pherophorin-C2 protein precursor [Chlamydomonas reinhardtii]	sp|P21997|SSGP_VOLCA	78.6	1e-14	Sulfated surface glycoprotein 185 OS=Volvox carteri PE=1 SV=1	Rv3876	56.2	1e-08	COG0455	ATPases involved in chromosome partitioning	--	--	--	--	--	-	-	-
Unigene0001100	389	--	--	--	--	sp|Q28709|CD63_RABIT	79.3	7e-15	CD63 antigen OS=Oryctolagus cuniculus GN=CD63 PE=2 SV=2	--	--	--	--	--	--	--	--	--	--	-	-	-
Unigene0001101	264	gi|514819751|ref|XP_004984569.1|	174	4e-43	PREDICTED: calmodulin-like isoform X2 [Setaria italica]	sp|P04353|CALM_SPIOL	174	1e-43	Calmodulin OS=Spinacia oleracea PE=1 SV=2	SPAC3A12.14	141	3e-34	COG5126	Ca2+-binding protein (EF-Hand superfamily)	--	--	--	--	--	-	-	-
Unigene0001102	260	gi|384249400|gb|EIE22882.1|	60.8	9e-09	protein disulfide isomerase [Coccomyxa subellipsoidea C-169]	sp|Q29RV1|PDIA4_BOVIN	54.7	2e-07	Protein disulfide-isomerase A4 OS=Bos taurus GN=PDIA4 PE=2 SV=1	SPAC1F5.02	51.2	4e-07	COG0526	Thiol-disulfide isomerase and thioredoxins	K09580	7e-08	55.5	ppp:PHYPADRAFT_130646	protein disulfide-isomerase A1 [EC:5.3.4.1]	-	-	-
Unigene0001103	293	gi|514755273|ref|XP_004963239.1|	51.6	5e-06	PREDICTED: basic proline-rich protein-like [Setaria italica]	sp|P10165|PRPG2_RAT	49.3	8e-06	Proline-rich proteoglycan 2 OS=Rattus norvegicus GN=Prpg2 PE=1 SV=2	--	--	--	--	--	--	--	--	--	--	-	-	-
Unigene0001104	356	gi|326505944|dbj|BAJ91211.1|	53.5	1e-06	predicted protein [Hordeum vulgare subsp. vulgare]	--	--	--	--	--	--	--	--	--	--	--	--	--	--	-	-	-
Unigene0001105	311	gi|485634358|gb|EOD29134.1|	53.9	1e-06	hypothetical protein EMIHUDRAFT_442793 [Emiliania huxleyi CCMP1516]	--	--	--	--	--	--	--	--	--	--	--	--	--	--	-	-	-
Unigene0001106	237	--	--	--	--	--	--	--	--	--	--	--	--	--	--	--	--	--	--	-	-	-
Unigene0001107	202	--	--	--	--	--	--	--	--	--	--	--	--	--	--	--	--	--	--	-	-	-
Unigene0001108	303	gi|308809637|ref|XP_003082128.1|	59.7	2e-08	LPA (ISS) [Ostreococcus tauri]	sp|P00734|THRB_HUMAN	152	8e-37	Prothrombin OS=Homo sapiens GN=F2 PE=1 SV=2	--	--	--	--	--	K05460	3e-06	50.1	olu:OSTLU_9854	hepatocyte growth factor	-	-	-
Unigene0001109	248	gi|297597175|ref|NP_001043524.2|	51.2	7e-06	Os01g0606100 [Oryza sativa Japonica Group]	--	--	--	--	--	--	--	--	--	--	--	--	--	--	-	-	-
Unigene0001110	274	--	--	--	--	--	--	--	--	--	--	--	--	--	--	--	--	--	--	-	-	-
Unigene0001111	215	--	--	--	--	--	--	--	--	--	--	--	--	--	--	--	--	--	--	-	-	-
Unigene0001112	236	gi|359475172|ref|XP_003631608.1|	53.1	2e-06	PREDICTED: proline-rich receptor-like protein kinase PERK7-like [Vitis vinifera]	sp|Q6SPE9|SAMD1_RABIT	57.4	3e-08	Atherin OS=Oryctolagus cuniculus GN=SAMD1 PE=2 SV=1	--	--	--	--	--	--	--	--	--	--	-	-	-
Unigene0001113	230	gi|485639648|gb|EOD33942.1|	51.2	7e-06	hypothetical protein EMIHUDRAFT_111480 [Emiliania huxleyi CCMP1516]	--	--	--	--	--	--	--	--	--	--	--	--	--	--	-	-	-
Unigene0001114	265	--	--	--	--	--	--	--	--	--	--	--	--	--	--	--	--	--	--	-	-	-
Unigene0001115	876	gi|460381490|ref|XP_004236482.1|	64.7	3e-09	PREDICTED: formin-like protein 5-like [Solanum lycopersicum]	sp|Q9Y3L3|3BP1_HUMAN	55.5	5e-07	SH3 domain-binding protein 1 OS=Homo sapiens GN=SH3BP1 PE=1 SV=3	DR0479	51.2	2e-06	COG0744	Membrane carboxypeptidase (penicillin-binding protein)	--	--	--	--	--	-	-	-
Unigene0001116	319	gi|299117392|emb|CBN75348.1|	117	6e-26	Valine--tRNA ligase [Ectocarpus siliculosus]	sp|Q9U1Q4|SYV_CAEEL	99	8e-21	Valine--tRNA ligase OS=Caenorhabditis elegans GN=vrs-2 PE=1 SV=1	SPBC1709.02c	80.1	9e-16	COG0525	Valyl-tRNA synthetase	K01873	9e-22	101	cme:CMP345C	valyl-tRNA synthetase [EC:6.1.1.9]	-	-	-
Unigene0001117	450	gi|219117341|ref|XP_002179465.1|	53.5	1e-06	predicted protein [Phaeodactylum tricornutum CCAP 1055/1]	--	--	--	--	--	--	--	--	--	--	--	--	--	--	-	-	-
Unigene0001118	216	--	--	--	--	--	--	--	--	--	--	--	--	--	--	--	--	--	--	-	-	-
Unigene0001119	259	gi|302828406|ref|XP_002945770.1|	56.6	2e-07	pathogenesis-related protein 1-like protein [Volvox carteri f. nagariensis]	sp|D3YXK1|SAMD1_MOUSE	56.6	5e-08	Atherin OS=Mus musculus GN=Samd1 PE=3 SV=1	--	--	--	--	--	--	--	--	--	--	-	-	-
Unigene0001120	247	--	--	--	--	--	--	--	--	--	--	--	--	--	--	--	--	--	--	-	-	-
Unigene0001121	426	gi|302828408|ref|XP_002945771.1|	68.9	3e-11	pathogenesis-related protein 1-like protein [Volvox carteri f. nagariensis]	sp|Q0RDS4|IF2_FRAAA	65.1	1e-10	Translation initiation factor IF-2 OS=Frankia alni (strain ACN14a) GN=infB PE=3 SV=1	Cgl1939	50.1	1e-06	COG0532	Translation initiation factor 2 (IF-2; GTPase)	--	--	--	--	--	-	-	-
Unigene0001122	231	--	--	--	--	--	--	--	--	--	--	--	--	--	--	--	--	--	--	-	-	-
Unigene0001123	205	--	--	--	--	--	--	--	--	--	--	--	--	--	--	--	--	--	--	-	-	-
Unigene0001124	748	gi|449470545|ref|XP_004152977.1|	127	3e-28	PREDICTED: phosphoglucomutase-like, partial [Cucumis sativus]	sp|P36938|PGM_ECOLI	321	4e-87	Phosphoglucomutase OS=Escherichia coli (strain K12) GN=pgm PE=1 SV=1	Cgl2489	332	5e-91	COG0033	Phosphoglucomutase	K01835	7e-08	57.4	vcn:VOLCADRAFT_78928	phosphoglucomutase [EC:5.4.2.2]	-	-	-
Unigene0001125	528	gi|452825579|gb|EME32575.1|	104	1e-21	membrane bound O-acyl transferase (MBOAT) family protein isoform 1 [Galdieria sulphuraria]	sp|O42916|ALE1_SCHPO	110	5e-24	Lysophospholipid acyltransferase OS=Schizosaccharomyces pombe (strain 972 / ATCC 24843) GN=ale1 PE=1 SV=1	SPBC16A3.10	110	1e-24	COG5202	Predicted membrane protein	K13519	2e-21	101	cme:CMI139C	lysophospholipid acyltransferase [EC:2.3.1.51 2.3.1.23 2.3.1.-]	-	-	-
Unigene0001126	228	--	--	--	--	--	--	--	--	--	--	--	--	--	--	--	--	--	--	-	-	-
Unigene0001127	269	gi|145203152|gb|ABP35942.1|	61.2	7e-09	heat shock protein 70 [Cyclamen persicum]	sp|P29844|HSP7C_DROME	85.5	1e-16	Heat shock 70 kDa protein cognate 3 OS=Drosophila melanogaster GN=Hsc70-3 PE=2 SV=2	YER103w	49.3	2e-06	COG0443	Molecular chaperone	K09490	7e-10	62	rcu:RCOM_1312280	heat shock 70kDa protein 5	-	-	-
Unigene0001128	292	--	--	--	--	--	--	--	--	--	--	--	--	--	--	--	--	--	--	-	-	-
Unigene0001129	939	gi|452823598|gb|EME30607.1|	180	4e-44	NADH dehydrogenase [Galdieria sulphuraria]	sp|Q8GXR9|DHNA_ARATH	152	4e-36	NADH dehydrogenase C1, chloroplastic/mitochondrial OS=Arabidopsis thaliana GN=NDC1 PE=1 SV=2	slr1743	165	9e-41	COG1252	NADH dehydrogenase, FAD-containing subunit	K03885	7e-46	184	vcn:VOLCADRAFT_107672	NADH dehydrogenase [EC:1.6.99.3]	-	-	-
Unigene0001130	226	--	--	--	--	--	--	--	--	--	--	--	--	--	--	--	--	--	--	-	-	-
Unigene0001131	285	gi|384251332|gb|EIE24810.1|	126	1e-28	Degreening-related dee76 protein [Coccomyxa subellipsoidea C-169]	sp|Q9XFY6|DEE76_CHLPR	119	5e-27	Degreening-related gene dee76 protein OS=Chlorella protothecoides GN=DEE76 PE=2 SV=1	--	--	--	--	--	K08272	1e-29	127	cre:CHLREDRAFT_115432	calcium binding protein 39	-	-	-
Unigene0001132	286	gi|530739706|gb|EQC37948.1|	60.8	9e-09	calcium binding protein 39 [Saprolegnia diclina VS20]	sp|O60032|HYMA_EMENI	71.2	2e-12	Conidiophore development protein hymA OS=Emericella nidulans (strain FGSC A4 / ATCC 38163 / CBS 112.46 / NRRL 194 / M139) GN=hymA PE=3 SV=1	--	--	--	--	--	K08272	2e-11	67	vcn:VOLCADRAFT_83428	calcium binding protein 39	-	-	-
Unigene0001133	270	--	--	--	--	--	--	--	--	--	--	--	--	--	--	--	--	--	--	-	-	-
Unigene0001134	217	--	--	--	--	--	--	--	--	--	--	--	--	--	--	--	--	--	--	-	-	-
Unigene0001135	555	gi|225453342|ref|XP_002271136.1|	114	9e-25	PREDICTED: cyclin-U4-1 [Vitis vinifera]	sp|O80513|CCU41_ARATH	110	4e-24	Cyclin-U4-1 OS=Arabidopsis thaliana GN=CYCU4-1 PE=1 SV=1	--	--	--	--	--	--	--	--	--	--	-	-	-
Unigene0001136	311	--	--	--	--	--	--	--	--	--	--	--	--	--	--	--	--	--	--	-	-	-
Unigene0001137	396	--	--	--	--	--	--	--	--	--	--	--	--	--	--	--	--	--	--	-	-	-
Unigene0001138	606	gi|502089153|ref|XP_004488831.1|	65.9	6e-10	PREDICTED: LOW QUALITY PROTEIN: arginine/serine-rich protein 45-like [Cicer arietinum]	sp|Q0S219|IF2_RHOSR	68.6	3e-11	Translation initiation factor IF-2 OS=Rhodococcus sp. (strain RHA1) GN=infB PE=3 SV=1	DRA0212	51.6	1e-06	COG2377	Predicted molecular chaperone distantly related to HSP70-fold metalloproteases	--	--	--	--	--	-	-	-
Unigene0001139	428	--	--	--	--	sp|Q9HC84|MUC5B_HUMAN	50.4	4e-06	Mucin-5B OS=Homo sapiens GN=MUC5B PE=1 SV=3	--	--	--	--	--	--	--	--	--	--	-	-	-
Unigene0001140	363	gi|301106873|ref|XP_002902519.1|	54.3	8e-07	protocadherin Fat-like protein [Phytophthora infestans T30-4]	sp|Q8R508|FAT3_RAT	49.7	6e-06	Protocadherin Fat 3 OS=Rattus norvegicus GN=Fat3 PE=1 SV=1	--	--	--	--	--	--	--	--	--	--	-	-	-
Unigene0001141	355	gi|159463980|ref|XP_001690220.1|	93.6	1e-18	high light-induced nuclease [Chlamydomonas reinhardtii]	sp|Q52928|EXOI_RHIME	74.3	2e-13	Succinoglycan biosynthesis protein ExoI OS=Rhizobium meliloti (strain 1021) GN=exoI PE=1 SV=1	mll0560	83.6	8e-17	COG1525	Micrococcal nuclease (thermonuclease) homologs	--	--	--	--	--	-	-	-
Unigene0001142	295	gi|384247957|gb|EIE21442.1|	97.1	1e-19	protein disulfide isomerase [Coccomyxa subellipsoidea C-169]	sp|Q9MAU6|PDI22_ARATH	91.7	1e-18	Protein disulfide-isomerase like 2-2 OS=Arabidopsis thaliana GN=PDIL2-2 PE=2 SV=2	SPAC1F5.02	75.9	2e-14	COG0526	Thiol-disulfide isomerase and thioredoxins	K09584	5e-20	95.9	vcn:VOLCADRAFT_105867	protein disulfide-isomerase A6 [EC:5.3.4.1]	-	-	-
Unigene0001143	248	gi|1469223|emb|CAA99171.1|	88.2	5e-17	glycine-rich protein [Brassica oleracea var. alboglabra]	sp|Q9T0K5|LRX3_ARATH	81.3	2e-15	Leucine-rich repeat extensin-like protein 3 OS=Arabidopsis thaliana GN=LRX3 PE=1 SV=1	XF0818	63.9	7e-11	COG2730	Endoglucanase	--	--	--	--	--	-	-	-
Unigene0001144	226	gi|224132590|ref|XP_002327833.1|	55.8	3e-07	predicted protein [Populus trichocarpa]	--	--	--	--	--	--	--	--	--	--	--	--	--	--	-	-	-
Unigene0001145	853	--	--	--	--	--	--	--	--	--	--	--	--	--	--	--	--	--	--	-	-	-
Unigene0001146	445	--	--	--	--	--	--	--	--	--	--	--	--	--	--	--	--	--	--	-	-	-
Unigene0001147	210	gi|530732366|gb|EQC30608.1|	84.3	7e-16	Cullin 4 [Saprolegnia diclina VS20]	sp|Q13619|CUL4A_HUMAN	83.2	5e-16	Cullin-4A OS=Homo sapiens GN=CUL4A PE=1 SV=3	SPAC24H6.03	60.1	9e-10	COG5647	Cullin, a subunit of E3 ubiquitin ligase	K10609	5e-16	82.4	cre:CHLREDRAFT_133199	cullin 4	-	-	-
Unigene0001148	218	--	--	--	--	--	--	--	--	--	--	--	--	--	--	--	--	--	--	-	-	-
Unigene0001149	238	--	--	--	--	--	--	--	--	--	--	--	--	--	--	--	--	--	--	-	-	-
Unigene0001150	794	gi|449016135|dbj|BAM79537.1|	142	9e-33	similar to hedgehog protein [Cyanidioschyzon merolae strain 10D]	sp|O10341|Y091_NPVOP	140	1e-32	Uncharacterized 29.3 kDa protein OS=Orgyia pseudotsugata multicapsid polyhedrosis virus GN=ORF92 PE=4 SV=1	all3826	85.5	9e-17	COG3409	Putative peptidoglycan-binding domain-containing protein	--	--	--	--	--	-	-	-
Unigene0001151	531	gi|449015367|dbj|BAM78769.1|	124	1e-27	probable viral mRNA translation inhibitor SKI2 [Cyanidioschyzon merolae strain 10D]	sp|Q15477|SKIV2_HUMAN	110	7e-24	Helicase SKI2W OS=Homo sapiens GN=SKIV2L PE=1 SV=3	YJL050w	109	2e-24	COG4581	Superfamily II RNA helicase	K12599	3e-28	124	cme:CMA059C	antiviral helicase SKI2 [EC:3.6.4.-]	-	-	-
Unigene0001152	380	gi|449471033|ref|XP_004153188.1|	102	3e-21	PREDICTED: flagellin-like, partial [Cucumis sativus]	sp|P0C6C4|FLAB_VIBCH	145	8e-35	Flagellin B OS=Vibrio cholerae serotype O1 (strain ATCC 39315 / El Tor Inaba N16961) GN=flaB PE=3 SV=1	VC2142	145	2e-35	COG1344	Flagellin and related hook-associated proteins	--	--	--	--	--	-	-	-
Unigene0001153	306	--	--	--	--	--	--	--	--	--	--	--	--	--	--	--	--	--	--	-	-	-
Unigene0001154	213	--	--	--	--	--	--	--	--	--	--	--	--	--	--	--	--	--	--	-	-	-
Unigene0001155	490	gi|299470891|emb|CBN78840.1|	136	2e-31	Ca2+-ATPase [Ectocarpus siliculosus]	sp|Q9SZR1|ACA10_ARATH	102	1e-21	Calcium-transporting ATPase 10, plasma membrane-type OS=Arabidopsis thaliana GN=ACA10 PE=1 SV=2	SMa1155	51.6	6e-07	COG0474	Cation transport ATPase	K01537	8e-23	105	osa:4336912	Ca2+-transporting ATPase [EC:3.6.3.8]	-	-	-
Unigene0001156	345	--	--	--	--	--	--	--	--	--	--	--	--	--	--	--	--	--	--	-	-	-
Unigene0001157	285	--	--	--	--	--	--	--	--	--	--	--	--	--	--	--	--	--	--	-	-	-
Unigene0001158	832	gi|47600753|emb|CAF05589.1|	330	3e-89	dihydrolipoyl dehydrogenase [Euglena gracilis]	sp|Q04933|DLDH_TRYBB	303	1e-81	Dihydrolipoyl dehydrogenase OS=Trypanosoma brucei brucei PE=3 SV=1	BMEI0145	302	5e-82	COG1249	Pyruvate/2-oxoglutarate dehydrogenase complex, dihydrolipoamide dehydrogenase (E3) component, and related enzymes	K00382	2e-81	302	sbi:SORBI_09g004610	dihydrolipoamide dehydrogenase [EC:1.8.1.4]	-	-	-
Unigene0001159	227	gi|485607108|gb|EOD06685.1|	68.2	5e-11	hypothetical protein EMIHUDRAFT_446459 [Emiliania huxleyi CCMP1516]	--	--	--	--	--	--	--	--	--	--	--	--	--	--	-	-	-
Unigene0001160	231	gi|298714789|emb|CBJ25688.1|	56.6	2e-07	mitogen-activated protein kinase [Ectocarpus siliculosus]	--	--	--	--	--	--	--	--	--	K04371	3e-06	50.1	pop:POPTR_816604	extracellular signal-regulated kinase 1/2 [EC:2.7.11.24]	-	-	-
Unigene0001161	653	gi|507110106|emb|CDF33887.1|	204	2e-51	Dopey protein [Chondrus crispus]	sp|Q3UHQ6|DOP2_MOUSE	135	2e-31	Protein dopey-2 OS=Mus musculus GN=Dopey2 PE=2 SV=3	ECU07g1440	94.7	1e-19	COG5221	Dopey and related predicted leucine zipper transcription factors	--	--	--	--	--	-	-	-
Unigene0001162	340	gi|413924350|gb|AFW64282.1|	55.8	3e-07	atGRF5 [Zea mays]	sp|Q5VUA4|ZN318_HUMAN	52	1e-06	Zinc finger protein 318 OS=Homo sapiens GN=ZNF318 PE=1 SV=2	--	--	--	--	--	--	--	--	--	--	-	-	-
Unigene0001163	323	gi|485633944|gb|EOD28778.1|	74.3	8e-13	hypothetical protein EMIHUDRAFT_442908 [Emiliania huxleyi CCMP1516]	sp|Q9N0V4|GSTM1_BOVIN	90.1	4e-18	Glutathione S-transferase Mu 1 OS=Bos taurus GN=GSTM1 PE=1 SV=3	--	--	--	--	--	K00799	9e-06	48.5	ota:Ot04g03500	glutathione S-transferase [EC:2.5.1.18]	-	-	-
Unigene0001164	1010	gi|428184485|gb|EKX53340.1|	55.1	3e-06	hypothetical protein GUITHDRAFT_64440, partial [Guillardia theta CCMP2712]	sp|P21333|FLNA_HUMAN	75.9	4e-13	Filamin-A OS=Homo sapiens GN=FLNA PE=1 SV=4	--	--	--	--	--	--	--	--	--	--	-	-	-
Unigene0001165	568	gi|255076513|ref|XP_002501931.1|	180	2e-44	adenylate kinase [Micromonas sp. RCC299]	sp|P43188|KADC_MAIZE	160	4e-39	Adenylate kinase, chloroplastic OS=Zea mays GN=ADK1 PE=1 SV=1	NMA1032	140	1e-33	COG0563	Adenylate kinase and related kinases	K00939	1e-39	162	osa:4345177	adenylate kinase [EC:2.7.4.3]	-	-	-
Unigene0001166	297	--	--	--	--	--	--	--	--	--	--	--	--	--	--	--	--	--	--	-	-	-
Unigene0001167	213	--	--	--	--	--	--	--	--	--	--	--	--	--	--	--	--	--	--	-	-	-
Unigene0001168	227	--	--	--	--	--	--	--	--	--	--	--	--	--	--	--	--	--	--	-	-	-
Unigene0001169	270	--	--	--	--	--	--	--	--	--	--	--	--	--	--	--	--	--	--	-	-	-
Unigene0001170	350	gi|514810010|ref|XP_004979819.1|	52	4e-06	PREDICTED: vegetative cell wall protein gp1-like [Setaria italica]	sp|A6NNA2|SRRM3_HUMAN	53.5	4e-07	Serine/arginine repetitive matrix protein 3 OS=Homo sapiens GN=SRRM3 PE=2 SV=4	--	--	--	--	--	--	--	--	--	--	-	-	-
Unigene0001171	396	--	--	--	--	sp|P35222|CTNB1_HUMAN	267	1e-71	Catenin beta-1 OS=Homo sapiens GN=CTNNB1 PE=1 SV=1	--	--	--	--	--	--	--	--	--	--	-	-	-
Unigene0001172	219	--	--	--	--	sp|Q9WU82|CTNB1_RAT	145	1e-34	Catenin beta-1 OS=Rattus norvegicus GN=Ctnnb1 PE=1 SV=1	--	--	--	--	--	--	--	--	--	--	-	-	-
Unigene0001173	254	--	--	--	--	--	--	--	--	--	--	--	--	--	--	--	--	--	--	-	-	-
Unigene0001174	485	gi|485604803|gb|EOD05048.1|	186	1e-46	FKBP type peptidylprolyl isomerase [Emiliania huxleyi CCMP1516]	sp|Q09734|MIP_TRYCR	142	8e-34	Macrophage infectivity potentiator OS=Trypanosoma cruzi GN=MIP PE=1 SV=1	VC0354	122	4e-28	COG0545	FKBP-type peptidyl-prolyl cis-trans isomerases 1	K03773	1e-38	158	olu:OSTLU_30671	FKBP-type peptidyl-prolyl cis-trans isomerase FklB [EC:5.2.1.8]	-	-	-
Unigene0001175	226	--	--	--	--	--	--	--	--	--	--	--	--	--	--	--	--	--	--	-	-	-
Unigene0001176	270	gi|514787432|ref|XP_004971329.1|	50.8	9e-06	PREDICTED: arginine/serine-rich protein 45-like [Setaria italica]	--	--	--	--	--	--	--	--	--	K14325	4e-06	49.7	sbi:SORBI_03g046480	RNA-binding protein with serine-rich domain 1	-	-	-
Unigene0001177	228	--	--	--	--	--	--	--	--	--	--	--	--	--	--	--	--	--	--	-	-	-
Unigene0001178	280	gi|460413791|ref|XP_004252262.1|	108	5e-23	PREDICTED: H/ACA ribonucleoprotein complex subunit 2-like protein-like [Solanum lycopersicum]	sp|P32495|NHP2_YEAST	105	9e-23	H/ACA ribonucleoprotein complex subunit 2 OS=Saccharomyces cerevisiae (strain ATCC 204508 / S288c) GN=NHP2 PE=1 SV=2	YDL208w	105	2e-23	COG1358	Ribosomal protein HS6-type (S12/L30/L7a)	K11129	3e-25	113	ppp:PHYPADRAFT_53765	H/ACA ribonucleoprotein complex subunit 2	-	-	-
Unigene0001179	517	gi|158828199|gb|ABW81077.1|	55.8	4e-07	Prp9 [Cleome spinosa]	sp|P17600|SYN1_HUMAN	50.4	6e-06	Synapsin-1 OS=Homo sapiens GN=SYN1 PE=1 SV=3	--	--	--	--	--	--	--	--	--	--	-	-	-
Unigene0001180	240	--	--	--	--	sp|B6EHK2|TIG_ALISL	101	1e-21	Trigger factor OS=Aliivibrio salmonicida (strain LFI1238) GN=tig PE=3 SV=1	VC1923	92.4	2e-19	COG0544	FKBP-type peptidyl-prolyl cis-trans isomerase (trigger factor)	--	--	--	--	--	-	-	-
Unigene0001181	201	gi|222834502|gb|EEE72979.1|	57	1e-07	predicted protein [Populus trichocarpa]	sp|Q15R45|TIG_PSEA6	104	2e-22	Trigger factor OS=Pseudoalteromonas atlantica (strain T6c / ATCC BAA-1087) GN=tig PE=3 SV=1	tig	87.8	4e-18	COG0544	FKBP-type peptidyl-prolyl cis-trans isomerase (trigger factor)	--	--	--	--	--	-	-	-
Unigene0001182	754	gi|514758601|ref|XP_004964077.1|	62.4	1e-08	PREDICTED: pollen-specific leucine-rich repeat extensin-like protein 1-like [Setaria italica]	sp|B1VGC2|IF2_CORU7	63.5	1e-09	Translation initiation factor IF-2 OS=Corynebacterium urealyticum (strain ATCC 43042 / DSM 7109) GN=infB PE=3 SV=1	Cgl1939	54.7	2e-07	COG0532	Translation initiation factor 2 (IF-2; GTPase)	--	--	--	--	--	-	-	-
Unigene0001183	272	gi|530743699|gb|EQC41941.1|	55.5	4e-07	U6 snRNA-associated Sm-like protein LSm6 [Saprolegnia diclina VS20]	sp|P62313|LSM6_MOUSE	52	1e-06	U6 snRNA-associated Sm-like protein LSm6 OS=Mus musculus GN=Lsm6 PE=2 SV=1	SPAC2F3.17c	50.1	1e-06	COG1958	Small nuclear ribonucleoprotein (snRNP) homolog	K12625	2e-07	54.3	cre:CHLREDRAFT_130885	U6 snRNA-associated Sm-like protein LSm6	-	-	-
Unigene0001184	298	gi|452824667|gb|EME31668.1|	150	8e-36	E3 ubiquitin-protein ligase UBR1 [Galdieria sulphuraria]	sp|Q6ZT12|UBR3_HUMAN	90.9	1e-18	E3 ubiquitin-protein ligase UBR3 OS=Homo sapiens GN=UBR3 PE=2 SV=2	--	--	--	--	--	K11978	3e-31	132	ppp:PHYPADRAFT_127907	E3 ubiquitin-protein ligase UBR3 [EC:6.3.2.19]	-	-	-
Unigene0001185	201	--	--	--	--	--	--	--	--	--	--	--	--	--	--	--	--	--	--	-	-	-
Unigene0001186	233	--	--	--	--	--	--	--	--	--	--	--	--	--	--	--	--	--	--	-	-	-
Unigene0001187	387	--	--	--	--	--	--	--	--	--	--	--	--	--	--	--	--	--	--	-	-	-
Unigene0001188	263	gi|323449313|gb|EGB05202.1|	78.6	4e-14	expressed protein [Aureococcus anophagefferens]	sp|P0C230|PRT_PHOTU	61.6	2e-09	Protamine OS=Phorcus turbinatus PE=1 SV=1	--	--	--	--	--	--	--	--	--	--	-	-	-
Unigene0001189	370	gi|298709550|emb|CBJ48565.1|	127	1e-28	FKBP-type peptidyl-prolyl cis-trans isomerase 4 [Ectocarpus siliculosus]	sp|P62943|FKB1A_RABIT	122	7e-28	Peptidyl-prolyl cis-trans isomerase FKBP1A OS=Oryctolagus cuniculus GN=FKBP1A PE=1 SV=2	YNL135c	107	5e-24	COG0545	FKBP-type peptidyl-prolyl cis-trans isomerases 1	K09568	9e-27	118	cre:CHLREDRAFT_77543	FK506-binding protein 1 [EC:5.2.1.8]	-	-	-
Unigene0001190	311	gi|41400381|gb|AAS07042.1|	43.1	2e-06	minus agglutinin [Chlamydomonas reinhardtii]	sp|Q8VIJ6|SFPQ_MOUSE	38.1	2e-06	Splicing factor, proline- and glutamine-rich OS=Mus musculus GN=Sfpq PE=1 SV=1	--	--	--	--	--	--	--	--	--	--	-	-	-
Unigene0001191	313	--	--	--	--	--	--	--	--	--	--	--	--	--	--	--	--	--	--	-	-	-
Unigene0001192	453	gi|323450076|gb|EGB05959.1|	52.4	3e-06	expressed protein, partial [Aureococcus anophagefferens]	sp|A6NNA2|SRRM3_HUMAN	51.6	2e-06	Serine/arginine repetitive matrix protein 3 OS=Homo sapiens GN=SRRM3 PE=2 SV=4	DR2133	48.1	6e-06	COG4372	Uncharacterized protein conserved in bacteria with the myosin-like domain	--	--	--	--	--	-	-	-
Unigene0001193	934	gi|158828183|gb|ABW81062.1|	59.7	1e-07	proline-rich-protein [Arabidopsis lyrata subsp. lyrata]	sp|C1B313|IF2_RHOOB	60.1	8e-10	Translation initiation factor IF-2 OS=Rhodococcus opacus (strain B4) GN=infB PE=3 SV=1	Cgl1939	52	1e-06	COG0532	Translation initiation factor 2 (IF-2; GTPase)	--	--	--	--	--	-	-	-
Unigene0001194	293	--	--	--	--	--	--	--	--	--	--	--	--	--	--	--	--	--	--	-	-	-
Unigene0001195	272	--	--	--	--	--	--	--	--	--	--	--	--	--	--	--	--	--	--	-	-	-
Unigene0001196	530	gi|470145320|ref|XP_004308289.1|	111	9e-24	PREDICTED: origin recognition complex subunit 1-like [Fragaria vesca subsp. vesca]	sp|O16810|ORC1_DROME	102	1e-21	Origin recognition complex subunit 1 OS=Drosophila melanogaster GN=Orc1 PE=1 SV=2	SPBC29A10.15	89.4	3e-18	COG1474	Cdc6-related protein, AAA superfamily ATPase	K02603	6e-24	109	pop:POPTR_1087966	origin recognition complex subunit 1	-	-	-
Unigene0001197	833	gi|449017095|dbj|BAM80497.1|	218	1e-55	acyl-CoA oxidase ACX3 [Cyanidioschyzon merolae strain 10D]	sp|P0CZ23|ACOX3_ARATH	171	6e-42	Acyl-coenzyme A oxidase 3, peroxisomal OS=Arabidopsis thaliana GN=ACX3 PE=1 SV=1	YGL205w	96.3	6e-20	COG1960	Acyl-CoA dehydrogenases	K00232	3e-56	218	cme:CMK115C	acyl-CoA oxidase [EC:1.3.3.6]	-	-	-
Unigene0001198	339	gi|323456143|gb|EGB12010.1|	55.8	3e-07	expressed protein, partial [Aureococcus anophagefferens]	sp|Q6SPE9|SAMD1_RABIT	53.1	5e-07	Atherin OS=Oryctolagus cuniculus GN=SAMD1 PE=2 SV=1	--	--	--	--	--	--	--	--	--	--	-	-	-
Unigene0001199	209	--	--	--	--	--	--	--	--	--	--	--	--	--	--	--	--	--	--	-	-	-
Unigene0001200	217	--	--	--	--	--	--	--	--	--	--	--	--	--	--	--	--	--	--	-	-	-
Unigene0001201	529	gi|488731|emb|CAA55883.1|	53.1	8e-14	chitinase [Beta vulgaris subsp. vulgaris]	sp|Q95JC9|PRP_PIG	45.4	2e-10	Basic proline-rich protein OS=Sus scrofa PE=1 SV=2	Rv2839c	49.3	4e-06	COG0532	Translation initiation factor 2 (IF-2; GTPase)	--	--	--	--	--	-	-	-
Unigene0001202	736	gi|149072095|ref|YP_001293500.1|	55.8	9e-07	septum-site determining protein [Rhodomonas salina]	sp|Q57967|Y547_METJA	51.6	5e-06	Uncharacterized ATP-binding protein MJ0547 OS=Methanocaldococcus jannaschii (strain ATCC 43067 / DSM 2661 / JAL-1 / JCM 10045 / NBRC 100440) GN=MJ0547 PE=4 SV=1	CC2165	205	5e-53	COG1192	ATPases involved in chromosome partitioning	--	--	--	--	--	-	-	-
Unigene0001203	354	--	--	--	--	--	--	--	--	--	--	--	--	--	--	--	--	--	--	-	-	-
Unigene0001204	707	gi|116779928|gb|ABK21482.1|	65.5	1e-09	unknown [Picea sitchensis]	--	--	--	--	--	--	--	--	--	--	--	--	--	--	-	-	-
Unigene0001205	5423	gi|507110920|emb|CDF34658.1|	589	1e-166	delta-aminolevulinic acid dehydratase (porphobilinogen synthase) [Chondrus crispus]	sp|Q42682|HEM2_CHLRE	405	1e-111	Delta-aminolevulinic acid dehydratase, chloroplastic OS=Chlamydomonas reinhardtii GN=HEMB PE=1 SV=1	all4725	357	1e-97	COG0113	Delta-aminolevulinic acid dehydratase	K01698	6e-140	499	cme:CMD104C	porphobilinogen synthase [EC:4.2.1.24]	-	-	-
Unigene0001206	264	--	--	--	--	--	--	--	--	--	--	--	--	--	--	--	--	--	--	-	-	-
Unigene0001207	463	gi|56122690|gb|AAV74408.1|	284	5e-76	chloroplast chlorophyll A/B binding protein [Manihot esculenta]	sp|P27518|CB21_GOSHI	281	2e-75	Chlorophyll a-b binding protein 151, chloroplastic OS=Gossypium hirsutum GN=CAB-151 PE=2 SV=2	--	--	--	--	--	K08913	1e-76	284	rcu:RCOM_0483250	light-harvesting complex II chlorophyll a/b binding protein 2	-	-	-
Unigene0001208	455	--	--	--	--	--	--	--	--	--	--	--	--	--	--	--	--	--	--	-	-	-
Unigene0001209	956	gi|323454001|gb|EGB09872.1|	60.8	5e-08	hypothetical protein AURANDRAFT_71291, partial [Aureococcus anophagefferens]	sp|Q9UQ35|SRRM2_HUMAN	54.3	1e-06	Serine/arginine repetitive matrix protein 2 OS=Homo sapiens GN=SRRM2 PE=1 SV=2	--	--	--	--	--	--	--	--	--	--	-	-	-
Unigene0001210	839	--	--	--	--	--	--	--	--	--	--	--	--	--	--	--	--	--	--	-	-	-
Unigene0001211	235	gi|301106873|ref|XP_002902519.1|	53.5	1e-06	protocadherin Fat-like protein [Phytophthora infestans T30-4]	--	--	--	--	--	--	--	--	--	--	--	--	--	--	-	-	-
Unigene0001212	233	--	--	--	--	--	--	--	--	--	--	--	--	--	--	--	--	--	--	-	-	-
Unigene0001213	206	--	--	--	--	--	--	--	--	--	--	--	--	--	--	--	--	--	--	-	-	-
Unigene0001214	215	--	--	--	--	--	--	--	--	--	--	--	--	--	--	--	--	--	--	-	-	-
Unigene0001215	216	--	--	--	--	--	--	--	--	--	--	--	--	--	--	--	--	--	--	-	-	-
Unigene0001216	363	gi|326497691|dbj|BAK05935.1|	58.2	6e-08	predicted protein [Hordeum vulgare subsp. vulgare]	--	--	--	--	--	--	--	--	--	--	--	--	--	--	-	-	-
Unigene0001217	250	--	--	--	--	--	--	--	--	--	--	--	--	--	--	--	--	--	--	-	-	-
Unigene0001218	210	gi|323449313|gb|EGB05202.1|	67	1e-10	expressed protein [Aureococcus anophagefferens]	sp|Q8BTI8|SRRM2_MOUSE	58.2	2e-08	Serine/arginine repetitive matrix protein 2 OS=Mus musculus GN=Srrm2 PE=1 SV=3	STM0747	56.2	1e-08	COG3064	Membrane protein involved in colicin uptake	--	--	--	--	--	-	-	-
Unigene0001219	608	gi|117606933|gb|ABK42021.1|	58.5	1e-07	vegetative cell wall protein [Chlamydomonas incerta]	sp|Q9XIB6|PLRX2_ARATH	54.7	5e-07	Pollen-specific leucine-rich repeat extensin-like protein 2 OS=Arabidopsis thaliana GN=PEX2 PE=1 SV=1	Rv3876	51.2	1e-06	COG0455	ATPases involved in chromosome partitioning	--	--	--	--	--	-	-	-
Unigene0001220	808	gi|507105991|emb|CDF39679.1|	88.6	2e-16	FK506-binding protein (FKBP) [Chondrus crispus]	sp|Q7TQM5|KPRP_RAT	74.7	7e-13	Keratinocyte proline-rich protein OS=Rattus norvegicus GN=Kprp PE=2 SV=1	DR0479	52.4	9e-07	COG0744	Membrane carboxypeptidase (penicillin-binding protein)	--	--	--	--	--	-	-	-
Unigene0001221	326	gi|159464339|ref|XP_001690399.1|	54.3	8e-07	fibrocystin-L-like protein [Chlamydomonas reinhardtii]	sp|A3AB67|FH16_ORYSJ	49.7	6e-06	Formin-like protein 16 OS=Oryza sativa subsp. japonica GN=FH16 PE=2 SV=1	--	--	--	--	--	--	--	--	--	--	-	-	-
Unigene0001222	1484	--	--	--	--	--	--	--	--	--	--	--	--	--	--	--	--	--	--	-	-	-
Unigene0001223	231	gi|530736411|gb|EQC34653.1|	58.5	4e-08	hypothetical protein SDRG_07973 [Saprolegnia diclina VS20]	--	--	--	--	--	--	--	--	--	--	--	--	--	--	-	-	-
Unigene0001224	1058	gi|384247111|gb|EIE20599.1|	182	1e-44	Brix-domain-containing protein [Coccomyxa subellipsoidea C-169]	sp|Q8AVP1|RPF1_XENLA	185	6e-46	Ribosome production factor 1 OS=Xenopus laevis GN=rpf1 PE=2 SV=1	YHR088w	159	8e-39	COG2136	Predicted exosome subunit/U3 small nucleolar ribonucleoprotein (snoRNP) component, contains IMP4 domain	K14846	2e-43	176	olu:OSTLU_40360	ribosome production factor 1	-	-	-
Unigene0001225	280	gi|449017982|dbj|BAM81384.1|	142	3e-33	60S ribosomal protein L37A [Cyanidioschyzon merolae strain 10D]	sp|Q9VMU4|RL37A_DROME	166	3e-41	60S ribosomal protein L37a OS=Drosophila melanogaster GN=RpL37A PE=1 SV=3	YPR043w	130	6e-31	COG1997	Ribosomal protein L37AE/L43A	K02921	6e-34	142	cme:CMN315C	large subunit ribosomal protein L37Ae	-	-	-
Unigene0001226	343	--	--	--	--	--	--	--	--	--	--	--	--	--	--	--	--	--	--	-	-	-
Unigene0001227	264	gi|38345642|emb|CAE01872.2|	35.8	8e-06	OSJNBb0028M18.5 [Oryza sativa Japonica Group]	sp|Q9UGL9|CRCT1_HUMAN	53.9	3e-07	Cysteine-rich C-terminal protein 1 OS=Homo sapiens GN=CRCT1 PE=2 SV=1	--	--	--	--	--	K03125	1e-06	43.5	vcn:VOLCADRAFT_96746	transcription initiation factor TFIID subunit 1	-	-	-
Unigene0001228	494	gi|323456001|gb|EGB11868.1|	51.2	9e-06	hypothetical protein AURANDRAFT_70670, partial [Aureococcus anophagefferens]	--	--	--	--	--	--	--	--	--	--	--	--	--	--	-	-	-
Unigene0001229	228	--	--	--	--	--	--	--	--	--	--	--	--	--	--	--	--	--	--	-	-	-
Unigene0001230	338	gi|508712426|gb|EOY04323.1|	52	4e-06	Proline-rich receptor protein kinase PERK10 isoform 1 [Theobroma cacao]	--	--	--	--	--	--	--	--	--	--	--	--	--	--	-	-	-
Unigene0001231	267	gi|297607562|ref|NP_001060171.2|	50.8	9e-06	Os07g0596300 [Oryza sativa Japonica Group]	sp|Q84ZL0|FH5_ORYSJ	50.8	3e-06	Formin-like protein 5 OS=Oryza sativa subsp. japonica GN=FH5 PE=2 SV=2	--	--	--	--	--	--	--	--	--	--	-	-	-
Unigene0001232	471	gi|225433187|ref|XP_002285321.1|	104	8e-22	PREDICTED: pleckstrin homology domain-containing family A member 8 [Vitis vinifera]	sp|D3ZY60|PKHA8_RAT	128	2e-29	Pleckstrin homology domain-containing family A member 8 OS=Rattus norvegicus GN=Plekha8 PE=3 SV=1	--	--	--	--	--	--	--	--	--	--	-	-	-
Unigene0001233	461	gi|449018470|dbj|BAM81872.1|	89	3e-17	similar to phosphatidic acid-preferring phospholipase A1 [Cyanidioschyzon merolae strain 10D]	sp|Q80Y98|DDHD2_MOUSE	72.4	1e-12	Phospholipase DDHD2 OS=Mus musculus GN=Ddhd2 PE=1 SV=3	--	--	--	--	--	--	--	--	--	--	-	-	-
Unigene0001234	448	gi|6525095|gb|AAF15327.1|AF181939_1	96.3	2e-19	cytochrome oxidase subunit 2, partial [Amphicarpaea bracteata]	sp|Q1RI44|COX2_RICBR	99.8	6e-21	Probable cytochrome c oxidase subunit 2 OS=Rickettsia bellii (strain RML369-C) GN=ctaC PE=3 SV=1	RP406	99	3e-21	COG1622	Heme/copper-type cytochrome/quinol oxidases, subunit 2	K02261	2e-19	94.4	pop:POPTR_936218	cytochrome c oxidase subunit II [EC:1.9.3.1]	-	-	-
Unigene0001235	291	gi|302838135|ref|XP_002950626.1|	66.2	2e-10	metalloproteinase, extracellular matrix glycoprotein VMP24 [Volvox carteri f. nagariensis]	sp|Q03211|PEXLP_TOBAC	60.1	4e-09	Pistil-specific extensin-like protein OS=Nicotiana tabacum PE=2 SV=1	Rv3876	53.1	1e-07	COG0455	ATPases involved in chromosome partitioning	--	--	--	--	--	-	-	-
Unigene0001236	356	gi|384249933|gb|EIE23413.1|	52	4e-06	NifU-domain-containing protein [Coccomyxa subellipsoidea C-169]	sp|A1T7H8|IF2_MYCVP	58.2	2e-08	Translation initiation factor IF-2 OS=Mycobacterium vanbaalenii (strain DSM 7251 / PYR-1) GN=infB PE=3 SV=1	--	--	--	--	--	--	--	--	--	--	-	-	-
Unigene0001237	203	--	--	--	--	--	--	--	--	--	--	--	--	--	--	--	--	--	--	-	-	-
Unigene0001238	247	gi|357502541|ref|XP_003621559.1|	68.2	6e-11	E3 ubiquitin-protein ligase UBR4 [Medicago truncatula]	sp|Q54QG5|Y3893_DICDI	65.1	1e-10	Probable E3 ubiquitin-protein ligase DDB_G0283893 OS=Dictyostelium discoideum GN=DDB_G0283893 PE=3 SV=2	--	--	--	--	--	K10691	2e-11	67	pop:POPTR_673089	E3 ubiquitin-protein ligase UBR4 [EC:6.3.2.19]	-	-	-
Unigene0001239	205	gi|297306744|dbj|BAJ08384.1|	63.2	2e-09	qLTG3-1 [Oryza longistaminata]	sp|O18740|K1C9_CANFA	58.2	2e-08	Keratin, type I cytoskeletal 9 OS=Canis familiaris GN=KRT9 PE=3 SV=1	XF0818	58.5	3e-09	COG2730	Endoglucanase	--	--	--	--	--	-	-	-
Unigene0001240	597	gi|488731|emb|CAA55883.1|	85.5	7e-16	chitinase [Beta vulgaris subsp. vulgaris]	sp|Q9FPQ6|GP1_CHLRE	77.8	5e-14	Vegetative cell wall protein gp1 OS=Chlamydomonas reinhardtii GN=GP1 PE=2 SV=1	XF0818	57	2e-08	COG2730	Endoglucanase	--	--	--	--	--	-	-	-
Unigene0001241	1022	gi|384249825|gb|EIE23306.1|	308	1e-82	homogentisate solanesyltransferase [Coccomyxa subellipsoidea C-169]	sp|Q0D576|HPT2_ORYSJ	285	5e-76	Probable homogentisate phytyltransferase 2, chloroplastic OS=Oryza sativa subsp. japonica GN=HPT2 PE=3 SV=2	alr3448	154	2e-37	COG0382	4-hydroxybenzoate polyprenyltransferase and related prenyltransferases	K12501	2e-84	312	vcn:VOLCADRAFT_78084	homogentisate solanesyltransferase	-	-	-
Unigene0001242	786	gi|297728627|ref|NP_001176677.1|	80.9	3e-14	Os11g0644500 [Oryza sativa Japonica Group]	sp|Q8IYB3|SRRM1_HUMAN	76.3	2e-13	Serine/arginine repetitive matrix protein 1 OS=Homo sapiens GN=SRRM1 PE=1 SV=2	Cgl1939	49.7	6e-06	COG0532	Translation initiation factor 2 (IF-2; GTPase)	--	--	--	--	--	-	-	-
Unigene0001243	513	--	--	--	--	--	--	--	--	Rv1057	49.7	3e-06	COG3391	Uncharacterized conserved protein	--	--	--	--	--	-	-	-
Unigene0001244	595	gi|384246242|gb|EIE19733.1|	231	6e-60	WD40 repeat-like protein [Coccomyxa subellipsoidea C-169]	sp|Q8L3Z8|FZR2_ARATH	226	6e-59	Protein FIZZY-RELATED 2 OS=Arabidopsis thaliana GN=FZR2 PE=1 SV=1	SPAC144.13c	181	8e-46	COG2319	FOG: WD40 repeat	K03364	2e-60	231	sbi:SORBI_01g048980	cell division cycle 20-like protein 1, cofactor of APC complex	-	-	-
Unigene0001245	419	gi|323449744|gb|EGB05630.1|	51.6	5e-06	hypothetical protein AURANDRAFT_72199, partial [Aureococcus anophagefferens]	sp|P33485|VNUA_SUHVK	58.2	2e-08	Probable nuclear antigen OS=Suid herpesvirus 1 (strain Kaplan) PE=4 SV=1	--	--	--	--	--	--	--	--	--	--	-	-	-
Unigene0001246	329	gi|302844396|ref|XP_002953738.1|	54.3	8e-07	hypothetical protein VOLCADRAFT_94521 [Volvox carteri f. nagariensis]	--	--	--	--	--	--	--	--	--	--	--	--	--	--	-	-	-
Unigene0001247	398	gi|460401382|ref|XP_004246204.1|	53.9	1e-06	PREDICTED: formin-like protein 14-like [Solanum lycopersicum]	sp|P19837|SPD1_NEPCL	56.6	5e-08	Spidroin-1 (Fragment) OS=Nephila clavipes PE=1 SV=3	--	--	--	--	--	--	--	--	--	--	-	-	-
Unigene0001248	216	--	--	--	--	--	--	--	--	--	--	--	--	--	--	--	--	--	--	-	-	-
Unigene0001249	415	--	--	--	--	--	--	--	--	--	--	--	--	--	--	--	--	--	--	-	-	-
Unigene0001250	221	--	--	--	--	--	--	--	--	--	--	--	--	--	--	--	--	--	--	-	-	-
Unigene0001251	486	--	--	--	--	--	--	--	--	--	--	--	--	--	--	--	--	--	--	-	-	-
Unigene0001252	206	--	--	--	--	--	--	--	--	--	--	--	--	--	--	--	--	--	--	-	-	-
Unigene0001253	208	gi|443287035|dbj|BAM76496.1|	63.2	2e-09	O-sialoglycoprotein endopeptidase [Juncus sp. AY-2012]	sp|Q1E406|KAE1_COCIM	60.8	3e-09	Probable tRNA threonylcarbamoyladenosine biosynthesis protein KAE1 OS=Coccidioides immitis (strain RS) GN=KAE1 PE=3 SV=1	SPBC16D10.03	53.5	9e-08	COG0533	Metal-dependent proteases with possible chaperone activity	K01409	2e-09	60.8	pop:POPTR_1111823	O-sialoglycoprotein endopeptidase [EC:3.4.24.57]	-	-	-
Unigene0001254	240	--	--	--	--	--	--	--	--	--	--	--	--	--	--	--	--	--	--	-	-	-
Unigene0001255	577	gi|507114346|emb|CDF37905.1|	242	4e-63	ribonucleoside-diphosphate reductase alpha chain [Chondrus crispus]	sp|P07742|RIR1_MOUSE	257	4e-68	Ribonucleoside-diphosphate reductase large subunit OS=Mus musculus GN=Rrm1 PE=1 SV=2	SPAC1F7.05	217	1e-56	COG0209	Ribonucleotide reductase, alpha subunit	K10807	1e-62	238	pop:POPTR_801022	ribonucleoside-diphosphate reductase subunit M1 [EC:1.17.4.1]	-	-	-
Unigene0001256	350	gi|302828408|ref|XP_002945771.1|	64.7	6e-10	pathogenesis-related protein 1-like protein [Volvox carteri f. nagariensis]	sp|Q0GNC1|INF2_MOUSE	63.9	3e-10	Inverted formin-2 OS=Mus musculus GN=Inf2 PE=1 SV=1	Cgl1939	55.8	2e-08	COG0532	Translation initiation factor 2 (IF-2; GTPase)	K12825	9e-11	65.1	ppp:PHYPADRAFT_139325	splicing factor 3A subunit 1	-	-	-
Unigene0001257	206	gi|301101551|ref|XP_002899864.1|	98.6	4e-20	NADH dehydrogenase flavoprotein 2, mitochondrial precursor [Phytophthora infestans T30-4]	sp|Q0MQI7|NDUV2_PONPY	91.3	2e-18	NADH dehydrogenase [ubiquinone] flavoprotein 2, mitochondrial OS=Pongo pygmaeus GN=NDUFV2 PE=2 SV=1	RC0481	78.6	3e-15	COG1905	NADH:ubiquinone oxidoreductase 24 kD subunit	K03943	2e-19	94	ota:Ot20g00430	NADH dehydrogenase (ubiquinone) flavoprotein 2 [EC:1.6.5.3 1.6.99.3]	-	-	-
Unigene0001258	594	gi|452824511|gb|EME31513.1|	89.7	4e-17	solute carrier, DMT family [Galdieria sulphuraria]	sp|Q84ZL0|FH5_ORYSJ	60.5	8e-09	Formin-like protein 5 OS=Oryza sativa subsp. japonica GN=FH5 PE=2 SV=2	DR2393	52.8	4e-07	COG0697	Permeases of the drug/metabolite transporter (DMT) superfamily	--	--	--	--	--	-	-	-
Unigene0001259	220	--	--	--	--	sp|Q7Z6G3|NECA2_HUMAN	69.3	7e-12	N-terminal EF-hand calcium-binding protein 2 OS=Homo sapiens GN=NECAB2 PE=1 SV=1	--	--	--	--	--	--	--	--	--	--	-	-	-
Unigene0001260	259	--	--	--	--	--	--	--	--	--	--	--	--	--	--	--	--	--	--	-	-	-
Unigene0001261	227	gi|452823530|gb|EME30540.1|	68.2	5e-11	succinyl-CoA synthetase beta subunit [Galdieria sulphuraria]	sp|Q55AI5|SUCB1_DICDI	69.7	6e-12	Succinyl-CoA ligase [ADP-forming] subunit beta, mitochondrial OS=Dictyostelium discoideum GN=scsC PE=3 SV=1	YGR244c	57	8e-09	COG0045	Succinyl-CoA synthetase, beta subunit	K01900	2e-09	60.8	osa:4330016	succinyl-CoA synthetase beta subunit [EC:6.2.1.4 6.2.1.5]	-	-	-
Unigene0001262	206	--	--	--	--	--	--	--	--	--	--	--	--	--	--	--	--	--	--	-	-	-
Unigene0001263	386	gi|384246606|gb|EIE20095.1|	94	9e-19	eukaryotic rRNA processing [Coccomyxa subellipsoidea C-169]	sp|Q9LUJ5|EBP2_ARATH	86.3	6e-17	Probable rRNA-processing protein EBP2 homolog OS=Arabidopsis thaliana GN=At3g22660 PE=2 SV=1	Rv3876	63.5	9e-11	COG0455	ATPases involved in chromosome partitioning	K14823	2e-18	90.9	osa:4343215	rRNA-processing protein EBP2	-	-	-
Unigene0001264	202	--	--	--	--	--	--	--	--	--	--	--	--	--	--	--	--	--	--	-	-	-
Unigene0001265	254	gi|224000301|ref|XP_002289823.1|	105	4e-22	obtusifoliol 14-alpha demethylase [Thalassiosira pseudonana CCMP1335]	sp|P93846|CP51_SORBI	94	3e-19	Obtusifoliol 14-alpha demethylase OS=Sorghum bicolor GN=CYP51 PE=1 SV=1	Rv0764c	69.7	1e-12	COG2124	Cytochrome P450	K05917	7e-21	98.6	cme:CMS319C	cytochrome P450, family 51 (sterol 14-demethylase) [EC:1.14.13.70]	-	-	-
Unigene0001266	345	gi|474320155|gb|EMS62230.1|	63.5	1e-09	Formin-like protein 18 [Triticum urartu]	sp|Q95JC9|PRP_PIG	62	1e-09	Basic proline-rich protein OS=Sus scrofa PE=1 SV=2	Cgl1939	54.7	4e-08	COG0532	Translation initiation factor 2 (IF-2; GTPase)	--	--	--	--	--	-	-	-
Unigene0001267	204	--	--	--	--	--	--	--	--	--	--	--	--	--	--	--	--	--	--	-	-	-
Unigene0001268	749	gi|115469554|ref|NP_001058376.1|	57.8	3e-07	Os06g0681200 [Oryza sativa Japonica Group]	sp|Q9H3S7|PTN23_HUMAN	55.5	4e-07	Tyrosine-protein phosphatase non-receptor type 23 OS=Homo sapiens GN=PTPN23 PE=1 SV=1	PA5037_2	51.2	2e-06	COG3266	Uncharacterized protein conserved in bacteria	--	--	--	--	--	-	-	-
Unigene0001269	338	--	--	--	--	--	--	--	--	--	--	--	--	--	--	--	--	--	--	-	-	-
Unigene0001270	242	gi|117606933|gb|ABK42021.1|	57.4	1e-07	vegetative cell wall protein [Chlamydomonas incerta]	sp|Q1HVH9|DEN_EBVA8	58.9	1e-08	Deneddylase BPLF1 OS=Epstein-Barr virus (strain AG876) GN=BPLF1 PE=3 SV=1	--	--	--	--	--	--	--	--	--	--	-	-	-
Unigene0001271	321	--	--	--	--	--	--	--	--	--	--	--	--	--	--	--	--	--	--	-	-	-
Unigene0001272	254	--	--	--	--	--	--	--	--	--	--	--	--	--	--	--	--	--	--	-	-	-
Unigene0001273	829	gi|323457078|gb|EGB12944.1|	84.3	3e-15	expressed protein, partial [Aureococcus anophagefferens]	sp|C0ZYA5|IF2_RHOE4	79.7	2e-14	Translation initiation factor IF-2 OS=Rhodococcus erythropolis (strain PR4 / NBRC 100887) GN=infB PE=3 SV=1	DR2133	54.3	2e-07	COG4372	Uncharacterized protein conserved in bacteria with the myosin-like domain	K14325	6e-15	81.3	rcu:RCOM_1576190	RNA-binding protein with serine-rich domain 1	-	-	-
Unigene0001274	408	gi|224008973|ref|XP_002293445.1|	96.7	1e-19	pseudouridylate synthase [Thalassiosira pseudonana CCMP1335]	sp|Q83IR6|RLUF_SHIFL	75.5	1e-13	Ribosomal large subunit pseudouridine synthase F OS=Shigella flexneri GN=rluF PE=3 SV=1	VC2223	84	7e-17	COG1187	16S rRNA uridine-516 pseudouridylate synthase and related pseudouridylate synthases	K01718	4e-20	96.3	cme:CMK183C	pseudouridylate synthase [EC:4.2.1.70]	-	-	-
Unigene0001275	584	gi|359492862|ref|XP_003634474.1|	226	2e-58	PREDICTED: cytoplasmic tRNA 2-thiolation protein 1-like isoform 2 [Vitis vinifera]	sp|A8PVM6|CTU1_MALGO	233	5e-61	Cytoplasmic tRNA 2-thiolation protein 1 OS=Malassezia globosa (strain ATCC MYA-4612 / CBS 7966) GN=NCS6 PE=3 SV=1	ECU03g1240	209	3e-54	COG0037	Predicted ATPase of the PP-loop superfamily implicated in cell cycle control	K14168	4e-59	226	vvi:100242135	cytoplasmic tRNA 2-thiolation protein 1 [EC:2.7.7.-]	-	-	-
Unigene0001276	295	--	--	--	--	--	--	--	--	--	--	--	--	--	--	--	--	--	--	-	-	-
Unigene0001277	380	gi|507108850|emb|CDF32743.1|	51.6	5e-06	unnamed protein product [Chondrus crispus]	--	--	--	--	--	--	--	--	--	--	--	--	--	--	-	-	-
Unigene0001278	282	--	--	--	--	--	--	--	--	--	--	--	--	--	--	--	--	--	--	-	-	-
Unigene0001279	270	--	--	--	--	--	--	--	--	--	--	--	--	--	--	--	--	--	--	-	-	-
Unigene0001280	267	--	--	--	--	--	--	--	--	--	--	--	--	--	--	--	--	--	--	-	-	-
Unigene0001281	213	--	--	--	--	--	--	--	--	--	--	--	--	--	--	--	--	--	--	-	-	-
Unigene0001282	286	gi|449461805|ref|XP_004148632.1|	55.8	3e-07	PREDICTED: pyruvate decarboxylase isozyme 1-like [Cucumis sativus]	sp|O53865|KDC_MYCTU	64.3	2e-10	Alpha-keto-acid decarboxylase OS=Mycobacterium tuberculosis GN=kdc PE=1 SV=1	CAP0025	67	8e-12	COG3961	Pyruvate decarboxylase and related thiamine pyrophosphate-requiring enzymes	K01568	1e-06	51.6	rcu:RCOM_0489390	pyruvate decarboxylase [EC:4.1.1.1]	-	-	-
Unigene0001283	797	gi|299470938|emb|CBN79922.1|	127	3e-28	Hypothetical leucine rich repeat protein [Ectocarpus siliculosus]	sp|Q9FMD7|Y5659_ARATH	94.7	7e-19	Probable inactive receptor kinase At5g16590 OS=Arabidopsis thaliana GN=At5g16590 PE=1 SV=1	alr0124_1	57	4e-08	COG4886	Leucine-rich repeat (LRR) protein	--	--	--	--	--	-	-	-
Unigene0001284	241	--	--	--	--	--	--	--	--	--	--	--	--	--	--	--	--	--	--	-	-	-
Unigene0001285	215	gi|219118192|ref|XP_002179876.1|	55.8	3e-07	coronin like protein [Phaeodactylum tricornutum CCAP 1055/1]	sp|Q9XS70|COR1B_RABIT	58.2	2e-08	Coronin-1B OS=Oryctolagus cuniculus GN=CORO1B PE=1 SV=1	--	--	--	--	--	--	--	--	--	--	-	-	-
Unigene0001286	399	gi|297720899|ref|NP_001172812.1|	54.7	6e-07	Os02g0162200 [Oryza sativa Japonica Group]	sp|A4TCF8|IF2_MYCGI	50.8	3e-06	Translation initiation factor IF-2 OS=Mycobacterium gilvum (strain PYR-GCK) GN=infB PE=3 SV=1	--	--	--	--	--	--	--	--	--	--	-	-	-
Unigene0001287	600	--	--	--	--	--	--	--	--	--	--	--	--	--	--	--	--	--	--	-	-	-
Unigene0001288	260	gi|255076151|ref|XP_002501750.1|	67.8	7e-11	predicted protein [Micromonas sp. RCC299]	sp|Q6AZV0|DHSDB_XENLA	64.7	2e-10	Succinate dehydrogenase [ubiquinone] cytochrome b small subunit B, mitochondrial OS=Xenopus laevis GN=sdhd-b PE=2 SV=1	--	--	--	--	--	K00237	1e-10	64.7	olu:OSTLU_33089	succinate dehydrogenase (ubiquinone) membrane anchor subunit [EC:1.3.5.1]	-	-	-
Unigene0001289	368	--	--	--	--	--	--	--	--	--	--	--	--	--	--	--	--	--	--	-	-	-
Unigene0001290	234	gi|384252050|gb|EIE25527.1|	56.2	2e-07	translationally-controlled tumor protein [Coccomyxa subellipsoidea C-169]	sp|Q60FS1|TCTP_PLUXY	108	1e-23	Translationally-controlled tumor protein homolog OS=Plutella xylostella GN=Tctp PE=2 SV=1	--	--	--	--	--	--	--	--	--	--	-	-	-
Unigene0001291	540	gi|452823298|gb|EME30310.1|	67.4	2e-10	RNA-binding protein [Galdieria sulphuraria]	sp|Q6NZN0|RBM26_MOUSE	55.1	3e-07	RNA-binding protein 26 OS=Mus musculus GN=Rbm26 PE=1 SV=2	--	--	--	--	--	K13192	2e-10	64.7	ppp:PHYPADRAFT_162484	RNA-binding protein 26	-	-	-
Unigene0001292	534	gi|57999636|dbj|BAD88438.1|	184	7e-46	60S ribosomal protein L6 CgRPL6 [Chara globularis]	sp|P21533|RL6_RAT	320	3e-87	60S ribosomal protein L6 OS=Rattus norvegicus GN=Rpl6 PE=1 SV=5	YLR448w	147	8e-36	COG2163	Ribosomal protein L14E/L6E/L27E	K02934	2e-42	171	vvi:100257150	large subunit ribosomal protein L6e	-	-	-
Unigene0001293	297	--	--	--	--	--	--	--	--	--	--	--	--	--	--	--	--	--	--	-	-	-
Unigene0001294	353	gi|514710828|ref|XP_004952130.1|	77	1e-13	PREDICTED: signal peptide peptidase 2-like isoform X3 [Setaria italica]	sp|Q9D8V0|HM13_MOUSE	82	1e-15	Minor histocompatibility antigen H13 OS=Mus musculus GN=Hm13 PE=1 SV=1	--	--	--	--	--	K09595	8e-15	78.6	sbi:SORBI_04g001280	minor histocompatibility antigen H13 [EC:3.4.23.-]	-	-	-
Unigene0001295	235	--	--	--	--	--	--	--	--	--	--	--	--	--	--	--	--	--	--	-	-	-
Unigene0001296	280	--	--	--	--	--	--	--	--	--	--	--	--	--	--	--	--	--	--	-	-	-
Unigene0001297	225	--	--	--	--	sp|P05661|MYSA_DROME	127	2e-29	Myosin heavy chain, muscle OS=Drosophila melanogaster GN=Mhc PE=1 SV=4	--	--	--	--	--	--	--	--	--	--	-	-	-
Unigene0001298	401	gi|449016135|dbj|BAM79537.1|	90.9	8e-18	similar to hedgehog protein [Cyanidioschyzon merolae strain 10D]	sp|Q8KWM1|SDRI_STASA	96.3	5e-20	Serine-aspartate repeat-containing protein I OS=Staphylococcus saprophyticus GN=sdrI PE=1 SV=1	XF1267	78.2	4e-15	COG5297	Cellobiohydrolase A (1,4-beta-cellobiosidase A)	--	--	--	--	--	-	-	-
Unigene0001299	310	--	--	--	--	--	--	--	--	--	--	--	--	--	--	--	--	--	--	-	-	-
Unigene0001300	212	--	--	--	--	sp|P0A686|WA22_MYCTU	48.9	1e-05	WAG22 antigen OS=Mycobacterium tuberculosis GN=wag22 PE=3 SV=1	--	--	--	--	--	--	--	--	--	--	-	-	-
Unigene0001301	377	gi|125598516|gb|EAZ38296.1|	51.6	5e-06	hypothetical protein OsJ_22674 [Oryza sativa Japonica Group]	sp|Q6CEV2|SEC16_YARLI	49.7	6e-06	COPII coat assembly protein SEC16 OS=Yarrowia lipolytica (strain CLIB 122 / E 150) GN=SEC16 PE=3 SV=1	--	--	--	--	--	--	--	--	--	--	-	-	-
Unigene0001302	1322	gi|158828183|gb|ABW81062.1|	40.4	1e-06	proline-rich-protein [Arabidopsis lyrata subsp. lyrata]	--	--	--	--	--	--	--	--	--	--	--	--	--	--	-	-	-
Unigene0001303	570	gi|384253058|gb|EIE26533.1|	77	2e-13	light chain 3 [Coccomyxa subellipsoidea C-169]	sp|Q6C794|ATG8_YARLI	78.2	3e-14	Autophagy-related protein 8 OS=Yarrowia lipolytica (strain CLIB 122 / E 150) GN=ATG8 PE=3 SV=2	--	--	--	--	--	K08341	1e-13	75.9	ppp:PHYPADRAFT_193990	GABA(A) receptor-associated protein (autophagy-related protein 8)	-	-	-
Unigene0001304	229	--	--	--	--	--	--	--	--	--	--	--	--	--	--	--	--	--	--	-	-	-
Unigene0001305	1815	gi|323456144|gb|EGB12011.1|	66.6	2e-09	hypothetical protein AURANDRAFT_70714, partial [Aureococcus anophagefferens]	--	--	--	--	--	--	--	--	--	--	--	--	--	--	-	-	-
Unigene0001306	380	gi|356520519|ref|XP_003528909.1|	56.2	2e-07	PREDICTED: proline-rich receptor-like protein kinase PERK15-like isoform 2 [Glycine max]	sp|Q9C6S1|FH14_ARATH	55.1	1e-07	Formin-like protein 14 OS=Arabidopsis thaliana GN=FH14 PE=3 SV=3	--	--	--	--	--	--	--	--	--	--	-	-	-
Unigene0001307	203	--	--	--	--	--	--	--	--	--	--	--	--	--	--	--	--	--	--	-	-	-
Unigene0001308	254	--	--	--	--	--	--	--	--	--	--	--	--	--	--	--	--	--	--	-	-	-
Unigene0001309	347	gi|323451323|gb|EGB07200.1|	56.2	2e-07	expressed protein [Aureococcus anophagefferens]	sp|Q5RD88|KDM4A_PONAB	62.4	9e-10	Lysine-specific demethylase 4A OS=Pongo abelii GN=KDM4A PE=2 SV=1	--	--	--	--	--	K14325	9e-06	48.5	ath:AT1G16610	RNA-binding protein with serine-rich domain 1	-	-	-
Unigene0001310	392	gi|460371484|ref|XP_004231566.1|	52.8	2e-06	PREDICTED: ADP-ribosylation factor GTPase-activating protein AGD12-like [Solanum lycopersicum]	--	--	--	--	--	--	--	--	--	--	--	--	--	--	-	-	-
Unigene0001311	235	--	--	--	--	--	--	--	--	--	--	--	--	--	--	--	--	--	--	-	-	-
Unigene0001312	1879	gi|514814739|ref|XP_004982140.1|	154	6e-36	PREDICTED: inositol hexakisphosphate and diphosphoinositol-pentakisphosphate kinase 2-like [Setaria italica]	sp|Q9VR59|VIP1_DROME	134	3e-30	Inositol hexakisphosphate and diphosphoinositol-pentakisphosphate kinase OS=Drosophila melanogaster GN=l(1)G0196 PE=1 SV=2	RSc1191	55.8	2e-07	COG2812	DNA polymerase III, gamma/tau subunits	K13024	8e-36	152	sbi:SORBI_01g011620	inositol hexakisphosphate/diphosphoinositol-pentakisphosphate kinase [EC:2.7.4.21 2.7.4.24]	-	-	-
Unigene0001313	201	--	--	--	--	--	--	--	--	--	--	--	--	--	--	--	--	--	--	-	-	-
Unigene0001314	709	gi|470108187|ref|XP_004290410.1|	150	3e-35	PREDICTED: nucleolar protein 10-like [Fragaria vesca subsp. vesca]	sp|O74879|NOL10_SCHPO	155	2e-37	Ribosome biogenesis protein enp2 homolog OS=Schizosaccharomyces pombe (strain 972 / ATCC 24843) GN=enp2 PE=1 SV=1	CC3494_1	60.1	3e-09	COG3637	Opacity protein and related surface antigens	K14788	3e-36	151	pop:POPTR_576176	ribosome biogenesis protein ENP2	-	-	-
Unigene0001315	237	--	--	--	--	--	--	--	--	--	--	--	--	--	--	--	--	--	--	-	-	-
Unigene0001316	203	gi|159486972|ref|XP_001701510.1|	70.1	1e-11	kinesin-ii motor protein [Chlamydomonas reinhardtii]	sp|P46869|FLA10_CHLRE	70.1	4e-12	Kinesin-like protein FLA10 OS=Chlamydomonas reinhardtii GN=FLA10 PE=1 SV=1	--	--	--	--	--	K10394	3e-12	70.1	cre:CHLREDRAFT_185750	kinesin family member 3/17	-	-	-
Unigene0001317	236	--	--	--	--	--	--	--	--	--	--	--	--	--	K04682	5e-06	36.6	cre:CHLREDRAFT_206364	E2F transcription factor 4/5	-	-	-
Unigene0001318	221	--	--	--	--	sp|Q9H3P7|GCP60_HUMAN	62.8	7e-10	Golgi resident protein GCP60 OS=Homo sapiens GN=ACBD3 PE=1 SV=4	--	--	--	--	--	--	--	--	--	--	-	-	-
Unigene0001319	528	gi|502115576|ref|XP_004495237.1|	168	5e-41	PREDICTED: pre-mRNA-processing factor 17-like isoform X2 [Cicer arietinum]	sp|Q9DC48|PRP17_MOUSE	167	3e-41	Pre-mRNA-processing factor 17 OS=Mus musculus GN=Cdc40 PE=1 SV=1	mlr3303_1	67.8	1e-11	COG2319	FOG: WD40 repeat	K12816	2e-41	167	sbi:SORBI_01g033210	pre-mRNA-processing factor 17	-	-	-
Unigene0001320	250	gi|452825606|gb|EME32602.1|	76.6	2e-13	ATP-dependent Clp protease ATP-binding subunit ClpB [Galdieria sulphuraria]	sp|P31539|HS104_YEAST	66.2	6e-11	Heat shock protein 104 OS=Saccharomyces cerevisiae (strain ATCC 204508 / S288c) GN=HSP104 PE=1 SV=2	YLL026w	66.2	1e-11	COG0542	ATPases with chaperone activity, ATP-binding subunit	--	--	--	--	--	-	-	-
Unigene0001321	398	gi|507111498|emb|CDF35217.1|	57.8	8e-08	unnamed protein product [Chondrus crispus]	--	--	--	--	--	--	--	--	--	--	--	--	--	--	-	-	-
Unigene0001322	220	--	--	--	--	--	--	--	--	--	--	--	--	--	--	--	--	--	--	-	-	-
Unigene0001323	312	--	--	--	--	--	--	--	--	--	--	--	--	--	--	--	--	--	--	-	-	-
Unigene0001324	206	--	--	--	--	--	--	--	--	--	--	--	--	--	--	--	--	--	--	-	-	-
Unigene0001325	2255	gi|254033592|gb|ACT55264.1|	75.5	6e-12	formin 2A [Physcomitrella patens]	sp|P15941|MUC1_HUMAN	83.6	6e-15	Mucin-1 OS=Homo sapiens GN=MUC1 PE=1 SV=3	--	--	--	--	--	--	--	--	--	--	-	-	-
Unigene0001326	285	--	--	--	--	--	--	--	--	--	--	--	--	--	--	--	--	--	--	-	-	-
Unigene0001327	248	--	--	--	--	--	--	--	--	--	--	--	--	--	--	--	--	--	--	-	-	-
Unigene0001328	207	--	--	--	--	--	--	--	--	--	--	--	--	--	--	--	--	--	--	-	-	-
Unigene0001329	519	gi|449018506|dbj|BAM81908.1|	157	1e-37	similar to tyrosine phosphatase Oca1p [Cyanidioschyzon merolae strain 10D]	sp|Q1ZXG8|D1060_DICDI	229	6e-60	Probable tyrosine-protein phosphatase DG1060 OS=Dictyostelium discoideum GN=DG1060 PE=3 SV=1	YNL099c	143	1e-34	COG2365	Protein tyrosine/serine phosphatase	--	--	--	--	--	-	-	-
Unigene0001330	241	--	--	--	--	--	--	--	--	--	--	--	--	--	--	--	--	--	--	-	-	-
Unigene0001331	217	gi|530742870|gb|EQC41112.1|	95.9	2e-19	actin-like protein 2 [Saprolegnia diclina VS20]	sp|P53487|ARP2_ACACA	90.5	3e-18	Actin-related protein 2 OS=Acanthamoeba castellanii GN=arp2 PE=2 SV=1	SPAC11H11.06	83.6	8e-17	COG5277	Actin and related proteins	--	--	--	--	--	-	-	-
Unigene0001332	218	--	--	--	--	--	--	--	--	--	--	--	--	--	--	--	--	--	--	-	-	-
Unigene0001333	350	gi|118489941|gb|ABK96767.1|	60.8	9e-09	unknown [Populus trichocarpa x Populus deltoides]	sp|P50325|CDA_AMYRO	85.5	1e-16	Chitin deacetylase OS=Amylomyces rouxii PE=1 SV=1	lin0436	82.8	1e-16	COG0726	Predicted xylanase/chitin deacetylase	--	--	--	--	--	-	-	-
Unigene0001334	242	--	--	--	--	--	--	--	--	--	--	--	--	--	--	--	--	--	--	-	-	-
Unigene0001335	228	--	--	--	--	--	--	--	--	--	--	--	--	--	--	--	--	--	--	-	-	-
Unigene0001336	222	--	--	--	--	--	--	--	--	--	--	--	--	--	--	--	--	--	--	-	-	-
Unigene0001337	299	gi|299116981|emb|CBN75085.1|	50.8	9e-06	conserved unknown protein [Ectocarpus siliculosus]	sp|Q5I0D6|NOSTN_RAT	54.3	2e-07	Nostrin OS=Rattus norvegicus GN=Nostrin PE=2 SV=1	--	--	--	--	--	--	--	--	--	--	-	-	-
Unigene0001338	318	gi|384252565|gb|EIE26041.1|	165	3e-40	NADH-ubiquinone oxidoreductase [Coccomyxa subellipsoidea C-169]	sp|Q91YT0|NDUV1_MOUSE	160	2e-39	NADH dehydrogenase [ubiquinone] flavoprotein 1, mitochondrial OS=Mus musculus GN=Ndufv1 PE=1 SV=1	mll1365	143	9e-35	COG1894	NADH:ubiquinone oxidoreductase, NADH-binding (51 kD) subunit	K03942	8e-42	168	olu:OSTLU_43184	NADH dehydrogenase (ubiquinone) flavoprotein 1 [EC:1.6.5.3 1.6.99.3]	-	-	-
Unigene0001339	687	gi|51535207|dbj|BAD38256.1|	53.5	4e-06	vegetative cell wall protein gp1-like [Oryza sativa Japonica Group]	--	--	--	--	--	--	--	--	--	--	--	--	--	--	-	-	-
Unigene0001340	215	--	--	--	--	--	--	--	--	--	--	--	--	--	--	--	--	--	--	-	-	-
Unigene0001341	256	--	--	--	--	--	--	--	--	--	--	--	--	--	--	--	--	--	--	-	-	-
Unigene0001342	492	gi|507115604|emb|CDF39054.1|	142	3e-33	Translation initiation factor eIF3, subunit L [Chondrus crispus]	sp|A7SDW5|EIF3L_NEMVE	147	3e-35	Eukaryotic translation initiation factor 3 subunit L OS=Nematostella vectensis GN=v1g169424 PE=3 SV=1	--	--	--	--	--	K15029	1e-30	131	ppp:PHYPADRAFT_226524	translation initiation factor 3 subunit L	-	-	-
Unigene0001343	221	gi|384247036|gb|EIE20524.1|	52.4	3e-06	hypothetical protein COCSUDRAFT_57673 [Coccomyxa subellipsoidea C-169]	sp|Q10234|RT05_SCHPO	56.6	5e-08	Probable 37S ribosomal protein S5, mitochondrial OS=Schizosaccharomyces pombe (strain 972 / ATCC 24843) GN=mrps5 PE=1 SV=1	SPAC4G9.17c	56.6	1e-08	COG0098	Ribosomal protein S5	--	--	--	--	--	-	-	-
Unigene0001344	275	--	--	--	--	--	--	--	--	--	--	--	--	--	--	--	--	--	--	-	-	-
Unigene0001345	415	--	--	--	--	--	--	--	--	--	--	--	--	--	--	--	--	--	--	-	-	-
Unigene0001346	201	--	--	--	--	--	--	--	--	--	--	--	--	--	--	--	--	--	--	-	-	-
Unigene0001347	605	gi|255076481|ref|XP_002501915.1|	248	5e-65	coatomer subunit beta [Micromonas sp. RCC299]	sp|Q5ZIA5|COPB_CHICK	276	7e-74	Coatomer subunit beta OS=Gallus gallus GN=COPB1 PE=2 SV=1	SPBC146.14c	213	2e-55	COG5096	Vesicle coat complex, various subunits	--	--	--	--	--	-	-	-
Unigene0001348	487	--	--	--	--	sp|Q0VBZ0|CSK_BOVIN	100	3e-21	Tyrosine-protein kinase CSK OS=Bos taurus GN=CSK PE=2 SV=1	--	--	--	--	--	--	--	--	--	--	-	-	-
Unigene0001349	754	gi|514819645|ref|XP_004984517.1|	58.2	2e-07	PREDICTED: phospholipid-transporting ATPase 1-like [Setaria italica]	sp|P29836|ICP0_BHV1K	52	4e-06	E3 ubiquitin-protein ligase ICP0 OS=Bovine herpesvirus 1.2 (strain K22) GN=BICP0 PE=3 SV=1	--	--	--	--	--	--	--	--	--	--	-	-	-
Unigene0001350	236	--	--	--	--	--	--	--	--	--	--	--	--	--	--	--	--	--	--	-	-	-
Unigene0001351	217	--	--	--	--	--	--	--	--	--	--	--	--	--	--	--	--	--	--	-	-	-
Unigene0001352	680	gi|6523547|emb|CAB62280.1|	65.1	1e-09	hydroxyproline-rich glycoprotein DZ-HRGP [Volvox carteri f. nagariensis]	sp|Q9FPQ6|GP1_CHLRE	60.8	8e-09	Vegetative cell wall protein gp1 OS=Chlamydomonas reinhardtii GN=GP1 PE=2 SV=1	--	--	--	--	--	--	--	--	--	--	-	-	-
Unigene0001353	353	gi|255070885|ref|XP_002507524.1|	96.7	1e-19	arginyl-tRNA synthetase [Micromonas sp. RCC299]	sp|Q6P1S4|SYRC_XENTR	109	6e-24	Arginine--tRNA ligase, cytoplasmic OS=Xenopus tropicalis GN=rars PE=2 SV=1	sll0502	99	2e-21	COG0018	Arginyl-tRNA synthetase	K01887	1e-20	98.2	cre:CHLREDRAFT_119290	arginyl-tRNA synthetase [EC:6.1.1.19]	-	-	-
Unigene0001354	287	gi|15236164|ref|NP_194360.1|	91.3	6e-18	Arginyl-tRNA synthetase, class Ic [Arabidopsis thaliana]	sp|Q6P1S4|SYRC_XENTR	108	8e-24	Arginine--tRNA ligase, cytoplasmic OS=Xenopus tropicalis GN=rars PE=2 SV=1	all3717	82.8	1e-16	COG0018	Arginyl-tRNA synthetase	K01887	7e-19	92	rcu:RCOM_0606890	arginyl-tRNA synthetase [EC:6.1.1.19]	-	-	-
Unigene0001355	303	--	--	--	--	--	--	--	--	--	--	--	--	--	--	--	--	--	--	-	-	-
Unigene0001356	286	gi|115442357|ref|NP_001045458.1|	66.2	2e-10	Os01g0959000 [Oryza sativa Japonica Group]	sp|Q52KI8|SRRM1_MOUSE	62.4	9e-10	Serine/arginine repetitive matrix protein 1 OS=Mus musculus GN=Srrm1 PE=1 SV=2	tolA	57	8e-09	COG3064	Membrane protein involved in colicin uptake	--	--	--	--	--	-	-	-
Unigene0001357	371	--	--	--	--	--	--	--	--	--	--	--	--	--	--	--	--	--	--	-	-	-
Unigene0001358	375	gi|452823525|gb|EME30535.1|	85.9	3e-16	nucleotidyltransferase [Galdieria sulphuraria]	sp|Q9FLQ7|FH20_ARATH	60.8	3e-09	Formin-like protein 20 OS=Arabidopsis thaliana GN=FH20 PE=2 SV=3	--	--	--	--	--	--	--	--	--	--	-	-	-
Unigene0001359	299	--	--	--	--	--	--	--	--	--	--	--	--	--	--	--	--	--	--	-	-	-
Unigene0001360	338	gi|255544704|ref|XP_002513413.1|	59.3	3e-08	ribonucleic acid binding protein S1, putative [Ricinus communis]	sp|A6NNA2|SRRM3_HUMAN	50.4	3e-06	Serine/arginine repetitive matrix protein 3 OS=Homo sapiens GN=SRRM3 PE=2 SV=4	--	--	--	--	--	K14325	5e-09	59.3	rcu:RCOM_1576190	RNA-binding protein with serine-rich domain 1	-	-	-
Unigene0001361	292	--	--	--	--	--	--	--	--	--	--	--	--	--	--	--	--	--	--	-	-	-
Unigene0001362	421	gi|302840754|ref|XP_002951923.1|	65.9	3e-10	transcription factor jumonji domain-containing protein [Volvox carteri f. nagariensis]	sp|Q0S219|IF2_RHOSR	57.4	3e-08	Translation initiation factor IF-2 OS=Rhodococcus sp. (strain RHA1) GN=infB PE=3 SV=1	Cgl1939	52	3e-07	COG0532	Translation initiation factor 2 (IF-2; GTPase)	--	--	--	--	--	-	-	-
Unigene0001363	289	--	--	--	--	--	--	--	--	--	--	--	--	--	--	--	--	--	--	-	-	-
Unigene0001364	346	gi|488731|emb|CAA55883.1|	60.5	1e-08	chitinase [Beta vulgaris subsp. vulgaris]	sp|A3AB67|FH16_ORYSJ	56.6	5e-08	Formin-like protein 16 OS=Oryza sativa subsp. japonica GN=FH16 PE=2 SV=1	Rv3876	48.1	4e-06	COG0455	ATPases involved in chromosome partitioning	--	--	--	--	--	-	-	-
Unigene0001365	792	gi|422295300|gb|EKU22599.1|	146	6e-34	mosc domain protein [Nannochloropsis gaditana CCMP526]	sp|Q95JC9|PRP_PIG	99.8	2e-20	Basic proline-rich protein OS=Sus scrofa PE=1 SV=2	PA3022	112	5e-25	COG3217	Uncharacterized Fe-S protein	--	--	--	--	--	-	-	-
Unigene0001366	219	--	--	--	--	--	--	--	--	--	--	--	--	--	--	--	--	--	--	-	-	-
Unigene0001367	290	--	--	--	--	--	--	--	--	--	--	--	--	--	--	--	--	--	--	-	-	-
Unigene0001368	204	gi|452825409|gb|EME32406.1|	54.7	6e-07	elongation factor EF-G [Galdieria sulphuraria]	sp|Q1D9P5|EFG1_MYXXD	58.5	1e-08	Elongation factor G 1 OS=Myxococcus xanthus (strain DK 1622) GN=fusA1 PE=3 SV=1	TP0767	53.1	1e-07	COG0480	Translation elongation factors (GTPases)	K02355	2e-08	57	olu:OSTLU_32800	elongation factor G	-	-	-
Unigene0001369	331	gi|284178819|gb|ADB81954.1|	109	2e-23	delta 12 desaturase [Myrmecia incisa]	sp|Q9Y8H5|FAD12_MORAP	102	8e-22	Delta(12) fatty acid desaturase OS=Mortierella alpina PE=1 SV=2	sll1441	82.8	1e-16	COG3239	Fatty acid desaturase	K10256	7e-24	108	osa:4330523	omega-6 fatty acid desaturase (delta-12 desaturase) [EC:1.14.19.-]	-	-	-
Unigene0001370	1273	gi|41400381|gb|AAS07042.1|	114	4e-24	minus agglutinin [Chlamydomonas reinhardtii]	sp|Q9FPQ6|GP1_CHLRE	112	5e-24	Vegetative cell wall protein gp1 OS=Chlamydomonas reinhardtii GN=GP1 PE=2 SV=1	YPO2725	71.6	3e-12	COG3501	Uncharacterized protein conserved in bacteria	--	--	--	--	--	-	-	-
Unigene0001371	201	--	--	--	--	sp|Q07212|THY1_CHICK	125	1e-28	Thy-1 membrane glycoprotein OS=Gallus gallus GN=THY1 PE=1 SV=1	--	--	--	--	--	--	--	--	--	--	-	-	-
Unigene0001372	304	--	--	--	--	--	--	--	--	--	--	--	--	--	--	--	--	--	--	-	-	-
Unigene0001373	202	--	--	--	--	--	--	--	--	--	--	--	--	--	--	--	--	--	--	-	-	-
Unigene0001374	1205	gi|323451310|gb|EGB07187.1|	82.8	2e-14	expressed protein [Aureococcus anophagefferens]	sp|P13983|EXTN_TOBAC	78.2	1e-13	Extensin OS=Nicotiana tabacum GN=HRGPNT3 PE=2 SV=1	YPO2725	50.4	6e-06	COG3501	Uncharacterized protein conserved in bacteria	--	--	--	--	--	-	-	-
Unigene0001375	533	gi|145353601|ref|XP_001421096.1|	298	5e-80	Receptor of activated protein kinase C 1A, component of 40S small ribosomal subunit [Ostreococcus lucimarinus CCE9901]	sp|P63245|GBLP_RAT	369	5e-102	Guanine nucleotide-binding protein subunit beta-2-like 1 OS=Rattus norvegicus GN=Gnb2l1 PE=1 SV=3	all0284_3	101	8e-22	COG2319	FOG: WD40 repeat	K14753	1e-80	298	olu:OSTLU_19794	guanine nucleotide-binding protein subunit beta-2-like 1 protein	-	-	-
Unigene0001376	271	--	--	--	--	--	--	--	--	--	--	--	--	--	--	--	--	--	--	-	-	-
Unigene0001377	274	gi|302828406|ref|XP_002945770.1|	53.1	4e-11	pathogenesis-related protein 1-like protein [Volvox carteri f. nagariensis]	sp|P10165|PRPG2_RAT	57.8	2e-08	Proline-rich proteoglycan 2 OS=Rattus norvegicus GN=Prpg2 PE=1 SV=2	--	--	--	--	--	--	--	--	--	--	-	-	-
Unigene0001378	257	gi|298710221|emb|CBJ26296.1|	55.8	3e-07	conserved unknown protein [Ectocarpus siliculosus]	--	--	--	--	--	--	--	--	--	--	--	--	--	--	-	-	-
Unigene0001379	361	gi|470141112|ref|XP_004306279.1|	68.6	4e-11	PREDICTED: DNA repair and recombination protein pif1, mitochondrial-like [Fragaria vesca subsp. vesca]	sp|P07271|PIF1_YEAST	66.2	6e-11	DNA repair and recombination protein PIF1 OS=Saccharomyces cerevisiae (strain ATCC 204508 / S288c) GN=PIF1 PE=1 SV=2	YML061c	66.2	1e-11	COG0507	ATP-dependent exoDNAse (exonuclease V), alpha subunit - helicase superfamily I member	--	--	--	--	--	-	-	-
Unigene0001380	439	gi|219122081|ref|XP_002181382.1|	60.8	9e-09	predicted protein [Phaeodactylum tricornutum CCAP 1055/1]	--	--	--	--	--	--	--	--	--	--	--	--	--	--	-	-	-
Unigene0001381	329	--	--	--	--	--	--	--	--	--	--	--	--	--	--	--	--	--	--	-	-	-
Unigene0001382	202	--	--	--	--	--	--	--	--	--	--	--	--	--	--	--	--	--	--	-	-	-
Unigene0001383	233	--	--	--	--	--	--	--	--	--	--	--	--	--	--	--	--	--	--	-	-	-
Unigene0001384	911	--	--	--	--	--	--	--	--	--	--	--	--	--	--	--	--	--	--	-	-	-
Unigene0001385	520	gi|508780806|gb|EOY28062.1|	91.7	7e-18	Thiamine pyrophosphate dependent pyruvate decarboxylase family protein isoform 4 [Theobroma cacao]	sp|P51844|PDC_ASPPA	126	9e-29	Pyruvate decarboxylase OS=Aspergillus parasiticus GN=pdcA PE=3 SV=1	SPAC13A11.06	111	7e-25	COG3961	Pyruvate decarboxylase and related thiamine pyrophosphate-requiring enzymes	K01568	4e-17	87	vvi:100242845	pyruvate decarboxylase [EC:4.1.1.1]	-	-	-
Unigene0001386	249	gi|302828408|ref|XP_002945771.1|	70.5	1e-11	pathogenesis-related protein 1-like protein [Volvox carteri f. nagariensis]	sp|P21997|SSGP_VOLCA	66.2	6e-11	Sulfated surface glycoprotein 185 OS=Volvox carteri PE=1 SV=1	Rv3876	51.6	3e-07	COG0455	ATPases involved in chromosome partitioning	--	--	--	--	--	-	-	-
Unigene0001387	206	gi|530736742|gb|EQC34984.1|	64.7	6e-10	hypothetical protein SDRG_07780 [Saprolegnia diclina VS20]	--	--	--	--	--	--	--	--	--	--	--	--	--	--	-	-	-
Unigene0001388	213	gi|460386782|ref|XP_004239075.1|	60.5	1e-08	PREDICTED: serine/threonine-protein phosphatase 6 regulatory ankyrin repeat subunit C-like [Solanum lycopersicum]	sp|Q502K3|ANR52_DANRE	54.7	2e-07	Serine/threonine-protein phosphatase 6 regulatory ankyrin repeat subunit C OS=Danio rerio GN=ankrd52 PE=2 SV=1	all2748	47.8	5e-06	COG0666	FOG: Ankyrin repeat	K06694	4e-07	53.1	ath:AT2G03430	26S proteasome non-ATPase regulatory subunit 10	-	-	-
Unigene0001389	281	gi|225451601|ref|XP_002275869.1|	104	7e-22	PREDICTED: light-regulated protein [Vitis vinifera]	sp|Q03200|LIRP1_ORYSJ	61.2	2e-09	Light-regulated protein OS=Oryza sativa subsp. japonica GN=LIR1 PE=2 SV=1	--	--	--	--	--	--	--	--	--	--	-	-	-
Unigene0001390	273	gi|452819344|gb|EME26405.1|	100	1e-20	translation initiation factor eIF-3 subunit 4 [Galdieria sulphuraria]	sp|A7SKE9|EIF3G_NEMVE	101	1e-21	Eukaryotic translation initiation factor 3 subunit G OS=Nematostella vectensis GN=v1g171563 PE=3 SV=1	YDR429c	67	8e-12	COG0724	RNA-binding proteins (RRM domain)	K03248	4e-21	99.4	vvi:100265545	translation initiation factor 3 subunit G	-	-	-
Unigene0001391	357	gi|475611957|gb|EMT28262.1|	58.5	4e-08	DnaJ homolog subfamily C member 13 [Aegilops tauschii]	sp|O75165|DJC13_HUMAN	122	7e-28	DnaJ homolog subfamily C member 13 OS=Homo sapiens GN=DNAJC13 PE=1 SV=5	--	--	--	--	--	K09533	1e-08	58.2	ppp:PHYPADRAFT_163817	DnaJ homolog subfamily C member 13	-	-	-
Unigene0001392	217	--	--	--	--	--	--	--	--	--	--	--	--	--	--	--	--	--	--	-	-	-
Unigene0001393	296	gi|79557520|ref|NP_179370.2|	69.3	2e-11	vacuolar protein sorting-associated protein 35A [Arabidopsis thaliana]	sp|Q2HJG5|VPS35_BOVIN	97.1	3e-20	Vacuolar protein sorting-associated protein 35 OS=Bos taurus GN=VPS35 PE=2 SV=1	--	--	--	--	--	--	--	--	--	--	-	-	-
Unigene0001394	981	gi|115479187|ref|NP_001063187.1|	100	7e-20	Os09g0418500 [Oryza sativa Japonica Group]	sp|P34244|HSL1_YEAST	99.8	3e-20	Probable serine/threonine-protein kinase HSL1 OS=Saccharomyces cerevisiae (strain ATCC 204508 / S288c) GN=HSL1 PE=1 SV=2	ECU03g0620	80.5	4e-15	COG0515	Serine/threonine protein kinase	--	--	--	--	--	-	-	-
Unigene0001395	491	--	--	--	--	--	--	--	--	--	--	--	--	--	--	--	--	--	--	-	-	-
Unigene0001396	289	gi|356544846|ref|XP_003540858.1|	56.2	2e-07	PREDICTED: formin-like protein 3-like [Glycine max]	sp|Q6SPF0|SAMD1_HUMAN	55.1	1e-07	Atherin OS=Homo sapiens GN=SAMD1 PE=1 SV=1	--	--	--	--	--	--	--	--	--	--	-	-	-
Unigene0001397	677	gi|323451323|gb|EGB07200.1|	84.3	2e-15	expressed protein [Aureococcus anophagefferens]	sp|P28284|ICP0_HHV2H	67.4	8e-11	E3 ubiquitin-protein ligase ICP0 OS=Human herpesvirus 2 (strain HG52) GN=RL2 PE=3 SV=1	DR0479	55.1	1e-07	COG0744	Membrane carboxypeptidase (penicillin-binding protein)	K13171	1e-12	72.8	ath:AT2G29210	serine/arginine repetitive matrix protein 1	-	-	-
Unigene0001398	287	gi|514755273|ref|XP_004963239.1|	63.2	2e-09	PREDICTED: basic proline-rich protein-like [Setaria italica]	sp|Q6P0D5|WBP11_DANRE	64.7	2e-10	WW domain-binding protein 11 OS=Danio rerio GN=wbp11 PE=1 SV=1	Rv2839c	49.3	2e-06	COG0532	Translation initiation factor 2 (IF-2; GTPase)	--	--	--	--	--	-	-	-
Unigene0001399	202	gi|86279744|gb|ABC94526.1|	55.8	3e-07	ribosomal protein L36 [Cryptomonas tetrapyrenoidosa]	sp|A8LMZ2|RL36_DINSH	84	3e-16	50S ribosomal protein L36 OS=Dinoroseobacter shibae (strain DFL 12) GN=rpmJ PE=3 SV=1	BMEI0294	70.9	5e-13	COG0257	Ribosomal protein L36	--	--	--	--	--	-	-	-
Unigene0001400	256	gi|449016094|dbj|BAM79496.1|	86.7	1e-16	probable kynureninase [Cyanidioschyzon merolae strain 10D]	sp|Q5H039|KYNU_XANOR	94	3e-19	Kynureninase OS=Xanthomonas oryzae pv. oryzae (strain KACC10331 / KXO85) GN=kynU PE=3 SV=1	YLR231c	65.1	3e-11	COG3844	Kynureninase	K01556	3e-17	86.7	cme:CMF128C	kynureninase [EC:3.7.1.3]	-	-	-
Unigene0001401	205	--	--	--	--	--	--	--	--	--	--	--	--	--	--	--	--	--	--	-	-	-
Unigene0001402	328	--	--	--	--	--	--	--	--	--	--	--	--	--	--	--	--	--	--	-	-	-
Unigene0001403	236	--	--	--	--	--	--	--	--	--	--	--	--	--	--	--	--	--	--	-	-	-
Unigene0001404	336	gi|357517415|ref|XP_003628996.1|	54.3	8e-07	Carboxylic ester hydrolase [Medicago truncatula]	--	--	--	--	--	--	--	--	--	--	--	--	--	--	-	-	-
Unigene0001405	277	gi|299116976|emb|CBN75080.1|	51.2	7e-06	conserved unknown protein [Ectocarpus siliculosus]	--	--	--	--	--	--	--	--	--	--	--	--	--	--	-	-	-
Unigene0001406	422	gi|297592053|gb|ADI46838.1|	55.5	4e-07	SAD1f [Volvox carteri f. nagariensis]	sp|Q9FPQ6|GP1_CHLRE	50.1	4e-06	Vegetative cell wall protein gp1 OS=Chlamydomonas reinhardtii GN=GP1 PE=2 SV=1	--	--	--	--	--	--	--	--	--	--	-	-	-
Unigene0001407	249	--	--	--	--	--	--	--	--	--	--	--	--	--	--	--	--	--	--	-	-	-
Unigene0001408	803	gi|225451941|ref|XP_002279468.1|	62	2e-08	PREDICTED: proline-rich receptor-like protein kinase PERK8 [Vitis vinifera]	sp|Q9Y3L3|3BP1_HUMAN	56.2	3e-07	SH3 domain-binding protein 1 OS=Homo sapiens GN=SH3BP1 PE=1 SV=3	--	--	--	--	--	--	--	--	--	--	-	-	-
Unigene0001409	523	--	--	--	--	--	--	--	--	--	--	--	--	--	--	--	--	--	--	-	-	-
Unigene0001410	208	--	--	--	--	--	--	--	--	--	--	--	--	--	--	--	--	--	--	-	-	-
Unigene0001411	213	--	--	--	--	--	--	--	--	--	--	--	--	--	--	--	--	--	--	-	-	-
Unigene0001412	231	--	--	--	--	--	--	--	--	--	--	--	--	--	--	--	--	--	--	-	-	-
Unigene0001413	232	--	--	--	--	--	--	--	--	--	--	--	--	--	--	--	--	--	--	-	-	-
Unigene0001414	1900	gi|303284501|ref|XP_003061541.1|	342	2e-92	glycosyltransferase family 4 protein [Micromonas pusilla CCMP1545]	sp|Q8W1S1|DGDG2_ARATH	197	3e-49	Digalactosyldiacylglycerol synthase 2, chloroplastic OS=Arabidopsis thaliana GN=DGD2 PE=1 SV=1	Rv3876	79	3e-14	COG0455	ATPases involved in chromosome partitioning	K09480	5e-91	335	ota:Ot11g01480	digalactosyldiacylglycerol synthase [EC:2.4.1.241]	-	-	-
Unigene0001415	483	--	--	--	--	--	--	--	--	--	--	--	--	--	--	--	--	--	--	-	-	-
Unigene0001416	584	--	--	--	--	--	--	--	--	--	--	--	--	--	--	--	--	--	--	-	-	-
Unigene0001417	243	gi|308081385|ref|NP_001183379.1|	53.1	2e-06	uncharacterized protein LOC100501792 [Zea mays]	--	--	--	--	--	--	--	--	--	--	--	--	--	--	-	-	-
Unigene0001418	237	gi|302771073|ref|XP_002968955.1|	53.5	1e-06	hypothetical protein SELMODRAFT_90391 [Selaginella moellendorffii]	--	--	--	--	--	--	--	--	--	--	--	--	--	--	-	-	-
Unigene0001419	298	gi|449017820|dbj|BAM81222.1|	107	1e-22	ATP-binding cassette, sub-family B [Cyanidioschyzon merolae strain 10D]	sp|Q08D64|ABCB6_XENTR	107	2e-23	ATP-binding cassette sub-family B member 6, mitochondrial OS=Xenopus tropicalis GN=abcb6 PE=2 SV=1	YPO2588	110	8e-25	COG5265	ABC-type transport system involved in Fe-S cluster assembly, permease and ATPase components	--	--	--	--	--	-	-	-
Unigene0001420	236	--	--	--	--	--	--	--	--	--	--	--	--	--	--	--	--	--	--	-	-	-
Unigene0001421	238	--	--	--	--	--	--	--	--	--	--	--	--	--	--	--	--	--	--	-	-	-
Unigene0001422	556	gi|298706255|emb|CBJ29280.1|	57.4	2e-07	ubiquitin domain-containing protein [Ectocarpus siliculosus]	sp|P20631|COL13_CAEEL	56.2	1e-07	Cuticle collagen 13 OS=Caenorhabditis elegans GN=col-13 PE=3 SV=1	--	--	--	--	--	--	--	--	--	--	-	-	-
Unigene0001423	756	gi|33329194|gb|AAQ09997.1|	163	4e-39	S1 self-incompatibility locus-linked pollen 3.15 protein [Petunia integrifolia subsp. inflata]	sp|A8L6F4|IF2_FRASN	65.9	3e-10	Translation initiation factor IF-2 OS=Frankia sp. (strain EAN1pec) GN=infB PE=3 SV=1	DR2133	50.4	3e-06	COG4372	Uncharacterized protein conserved in bacteria with the myosin-like domain	--	--	--	--	--	-	-	-
Unigene0001424	257	--	--	--	--	--	--	--	--	--	--	--	--	--	--	--	--	--	--	-	-	-
Unigene0001425	1476	gi|452821605|gb|EME28633.1|	433	1e-120	hypothetical protein Gasu_38420 [Galdieria sulphuraria]	--	--	--	--	--	--	--	--	--	--	--	--	--	--	-	-	-
Unigene0001426	349	gi|452824503|gb|EME31505.1|	80.5	1e-14	ERO1-like protein beta [Galdieria sulphuraria]	sp|Q7X9I4|ERO2_ARATH	60.5	3e-09	Endoplasmic oxidoreductin-2 OS=Arabidopsis thaliana GN=AERO2 PE=1 SV=1	Rv3876	51.2	4e-07	COG0455	ATPases involved in chromosome partitioning	--	--	--	--	--	-	-	-
Unigene0001427	226	--	--	--	--	--	--	--	--	--	--	--	--	--	--	--	--	--	--	-	-	-
Unigene0001428	286	--	--	--	--	--	--	--	--	--	--	--	--	--	--	--	--	--	--	-	-	-
Unigene0001429	442	gi|225449198|ref|XP_002279347.1|	93.2	2e-18	PREDICTED: eukaryotic translation initiation factor 3 subunit F [Vitis vinifera]	sp|O04202|EIF3F_ARATH	92	1e-18	Eukaryotic translation initiation factor 3 subunit F OS=Arabidopsis thaliana GN=TIF3F1 PE=2 SV=1	SPBC4C3.07	79.3	2e-15	COG1310	Predicted metal-dependent protease of the PAD1/JAB1 superfamily	K03249	2e-20	97.4	ppp:PHYPADRAFT_150176	translation initiation factor 3 subunit F	-	-	-
Unigene0001430	212	gi|428185044|gb|EKX53898.1|	64.3	8e-10	Adaptor protein complex 2 subunit alpha 1 [Guillardia theta CCMP2712]	sp|P17426|AP2A1_MOUSE	84.7	2e-16	AP-2 complex subunit alpha-1 OS=Mus musculus GN=Ap2a1 PE=1 SV=1	--	--	--	--	--	K11824	8e-09	58.5	sbi:SORBI_01g049780	AP-2 complex subunit alpha	-	-	-
Unigene0001431	330	--	--	--	--	--	--	--	--	--	--	--	--	--	--	--	--	--	--	-	-	-
Unigene0001432	218	--	--	--	--	--	--	--	--	--	--	--	--	--	--	--	--	--	--	-	-	-
Unigene0001433	364	gi|11467772|ref|NP_050823.1|	92	4e-18	ribosomal protein L14 [Nephroselmis olivacea]	sp|B2UMS9|RL14_AKKM8	144	1e-34	50S ribosomal protein L14 OS=Akkermansia muciniphila (strain ATCC BAA-835) GN=rplN PE=3 SV=1	AGc3539	99.8	1e-21	COG0093	Ribosomal protein L14	K02874	7e-16	82	ppp:PhpapaCp065	large subunit ribosomal protein L14	-	-	-
Unigene0001434	270	gi|412986523|emb|CCO14949.1|	57.4	1e-07	30S ribosomal protein S17 [Bathycoccus prasinos]	sp|Q67JV2|RS17_SYMTH	70.5	3e-12	30S ribosomal protein S17 OS=Symbiobacterium thermophilum (strain T / IAM 14863) GN=rpsQ PE=3 SV=1	ssl3437	68.2	4e-12	COG0186	Ribosomal protein S17	K02961	7e-08	55.5	pop:POPTR_705737	small subunit ribosomal protein S17	-	-	-
Unigene0001435	1376	--	--	--	--	--	--	--	--	--	--	--	--	--	--	--	--	--	--	-	-	-
Unigene0001436	323	--	--	--	--	--	--	--	--	--	--	--	--	--	--	--	--	--	--	-	-	-
Unigene0001437	241	--	--	--	--	--	--	--	--	--	--	--	--	--	--	--	--	--	--	-	-	-
Unigene0001438	448	--	--	--	--	--	--	--	--	--	--	--	--	--	--	--	--	--	--	-	-	-
Unigene0001439	440	gi|115456503|ref|NP_001051852.1|	51.6	5e-06	Os03g0841600 [Oryza sativa Japonica Group]	--	--	--	--	--	--	--	--	--	--	--	--	--	--	-	-	-
Unigene0001440	381	--	--	--	--	--	--	--	--	--	--	--	--	--	--	--	--	--	--	-	-	-
Unigene0001441	429	--	--	--	--	--	--	--	--	mll0212	48.1	5e-06	COG1530	Ribonucleases G and E	--	--	--	--	--	-	-	-
Unigene0001442	203	--	--	--	--	--	--	--	--	--	--	--	--	--	--	--	--	--	--	-	-	-
Unigene0001443	264	--	--	--	--	--	--	--	--	--	--	--	--	--	--	--	--	--	--	-	-	-
Unigene0001444	285	gi|452824390|gb|EME31393.1|	97.1	1e-19	serine/threonine protein kinase [Galdieria sulphuraria]	sp|Q9P7J8|GAD8_SCHPO	100	2e-21	Serine/threonine-protein kinase gad8 OS=Schizosaccharomyces pombe (strain 972 / ATCC 24843) GN=gad8 PE=1 SV=1	SPAC17G8.14c_2	71.6	3e-13	COG0515	Serine/threonine protein kinase	K08282	1e-17	87.8	cme:CMR193C	non-specific serine/threonine protein kinase [EC:2.7.11.1]	-	-	-
Unigene0001445	438	gi|58532062|emb|CAD40394.3|	55.8	3e-07	OSJNBa0004L19.13 [Oryza sativa Japonica Group]	--	--	--	--	--	--	--	--	--	--	--	--	--	--	-	-	-
Unigene0001446	371	--	--	--	--	--	--	--	--	RSc2303	52.4	2e-07	COG4796	Type II secretory pathway, component HofQ	--	--	--	--	--	-	-	-
Unigene0001447	651	gi|323453635|gb|EGB09506.1|	54.3	2e-06	expressed protein, partial [Aureococcus anophagefferens]	sp|Q6PZE0|MUC19_MOUSE	47	3e-06	Mucin-19 OS=Mus musculus GN=Muc19 PE=2 SV=2	--	--	--	--	--	--	--	--	--	--	-	-	-
Unigene0001448	244	gi|226530607|ref|NP_001149602.1|	77.4	9e-14	40S ribosomal protein S27 [Zea mays]	sp|P47904|RS27_XENLA	88.2	1e-17	40S ribosomal protein S27 OS=Xenopus laevis GN=rps27 PE=3 SV=2	SPBC1685.10	72.4	2e-13	COG2051	Ribosomal protein S27E	K02978	2e-14	77	zma:542617	small subunit ribosomal protein S27e	-	-	-
Unigene0001449	468	gi|449017678|dbj|BAM81080.1|	71.6	6e-12	similar to transcription initiation factor IIF beta subunit [Cyanidioschyzon merolae strain 10D]	sp|Q0RDS4|IF2_FRAAA	59.7	8e-09	Translation initiation factor IF-2 OS=Frankia alni (strain ACN14a) GN=infB PE=3 SV=1	Cgl1939	52.8	2e-07	COG0532	Translation initiation factor 2 (IF-2; GTPase)	--	--	--	--	--	-	-	-
Unigene0001450	254	--	--	--	--	--	--	--	--	--	--	--	--	--	--	--	--	--	--	-	-	-
Unigene0001451	250	--	--	--	--	--	--	--	--	--	--	--	--	--	--	--	--	--	--	-	-	-
Unigene0001452	437	--	--	--	--	--	--	--	--	--	--	--	--	--	--	--	--	--	--	-	-	-
Unigene0001453	284	gi|224090097|ref|XP_002308937.1|	68.6	4e-11	ABC transporter family, cholesterol/phospholipid flippase [Populus trichocarpa]	sp|Q84M24|AB1A_ARATH	63.2	5e-10	ABC transporter A family member 1 OS=Arabidopsis thaliana GN=ABCA1 PE=2 SV=2	--	--	--	--	--	--	--	--	--	--	-	-	-
Unigene0001454	525	gi|323449676|gb|EGB05562.1|	53.1	3e-06	expressed protein, partial [Aureococcus anophagefferens]	sp|B1VYN5|IF2_STRGG	52.4	2e-06	Translation initiation factor IF-2 OS=Streptomyces griseus subsp. griseus (strain JCM 4626 / NBRC 13350) GN=infB PE=3 SV=1	DR2145	54.3	1e-07	COG1119	ABC-type molybdenum transport system, ATPase component/photorepair protein PhrA	--	--	--	--	--	-	-	-
Unigene0001455	256	--	--	--	--	--	--	--	--	--	--	--	--	--	--	--	--	--	--	-	-	-
Unigene0001456	284	gi|159471015|ref|XP_001693652.1|	52.4	3e-06	flagellar associated protein [Chlamydomonas reinhardtii]	--	--	--	--	--	--	--	--	--	--	--	--	--	--	-	-	-
Unigene0001457	1027	gi|2388584|gb|AAB71465.1|	79.3	1e-13	EST gb|ATTS1136 comes from this gene [Arabidopsis thaliana]	sp|P28968|GP2_EHV1B	82	6e-15	Glycoprotein gp2 OS=Equine herpesvirus 1 (strain Ab4p) GN=EUs4 PE=4 SV=1	--	--	--	--	--	--	--	--	--	--	-	-	-
Unigene0001458	760	--	--	--	--	--	--	--	--	--	--	--	--	--	--	--	--	--	--	-	-	-
Unigene0001459	594	--	--	--	--	--	--	--	--	--	--	--	--	--	--	--	--	--	--	-	-	-
Unigene0001460	244	--	--	--	--	--	--	--	--	--	--	--	--	--	--	--	--	--	--	-	-	-
Unigene0001461	201	--	--	--	--	--	--	--	--	--	--	--	--	--	--	--	--	--	--	-	-	-
Unigene0001462	437	gi|359473216|ref|XP_003631268.1|	53.1	2e-06	PREDICTED: proline-rich receptor-like protein kinase PERK13-like [Vitis vinifera]	sp|Q8K1I7|WIPF1_MOUSE	49.3	8e-06	WAS/WASL-interacting protein family member 1 OS=Mus musculus GN=Wipf1 PE=1 SV=1	--	--	--	--	--	--	--	--	--	--	-	-	-
Unigene0001463	259	gi|384252565|gb|EIE26041.1|	148	3e-35	NADH-ubiquinone oxidoreductase [Coccomyxa subellipsoidea C-169]	sp|Q9FNN5|NDUV1_ARATH	140	3e-33	NADH dehydrogenase [ubiquinone] flavoprotein 1, mitochondrial OS=Arabidopsis thaliana GN=At5g08530 PE=2 SV=1	BMEI1153	133	9e-32	COG1894	NADH:ubiquinone oxidoreductase, NADH-binding (51 kD) subunit	K03942	7e-34	141	cre:CHLREDRAFT_186342	NADH dehydrogenase (ubiquinone) flavoprotein 1 [EC:1.6.5.3 1.6.99.3]	-	-	-
Unigene0001464	421	--	--	--	--	--	--	--	--	--	--	--	--	--	--	--	--	--	--	-	-	-
Unigene0001465	225	--	--	--	--	--	--	--	--	--	--	--	--	--	--	--	--	--	--	-	-	-
Unigene0001466	511	gi|529156871|gb|AGS55458.1|	256	2e-67	cytochrome c oxidase subunit 1 (mitochondrion) [Achlya hypogyna]	sp|P67794|COX1_CHOPI	278	1e-74	Cytochrome c oxidase subunit 1 OS=Choristoneura pinus GN=COI PE=3 SV=2	Q0070	222	2e-58	COG0843	Heme/copper-type cytochrome/quinol oxidases, subunit 1	K02256	2e-64	244	ppp:PhpafMp01	cytochrome c oxidase subunit I [EC:1.9.3.1]	-	-	-
Unigene0001467	506	gi|333796920|gb|AEF98125.1|	265	3e-70	cytochrome c oxidase subunit I [Lingulodinium polyedrum]	sp|P67794|COX1_CHOPI	294	2e-79	Cytochrome c oxidase subunit 1 OS=Choristoneura pinus GN=COI PE=3 SV=2	CC3406	216	2e-56	COG0843	Heme/copper-type cytochrome/quinol oxidases, subunit 1	K02256	6e-61	232	pop:POPTR_788744	cytochrome c oxidase subunit I [EC:1.9.3.1]	-	-	-
Unigene0001468	430	gi|254033592|gb|ACT55264.1|	44.7	2e-06	formin 2A [Physcomitrella patens]	sp|P23246|SFPQ_HUMAN	53.1	6e-07	Splicing factor, proline- and glutamine-rich OS=Homo sapiens GN=SFPQ PE=1 SV=2	--	--	--	--	--	--	--	--	--	--	-	-	-
Unigene0001469	357	--	--	--	--	--	--	--	--	--	--	--	--	--	--	--	--	--	--	-	-	-
Unigene0001470	252	--	--	--	--	--	--	--	--	--	--	--	--	--	--	--	--	--	--	-	-	-
Unigene0001471	343	gi|321161127|gb|ADW66613.1|	224	4e-58	actin [Undaria pinnatifida]	sp|Q6P378|ACTG_XENTR	230	2e-60	Actin, cytoplasmic 2 OS=Xenopus tropicalis GN=actg1 PE=2 SV=1	SPBC32H8.12c	204	2e-53	COG5277	Actin and related proteins	K12313	4e-57	219	zma:100274491	actin, aortic smooth muscle	-	-	-
Unigene0001472	608	gi|514710073|ref|XP_004951943.1|	53.5	3e-06	PREDICTED: leucine-rich repeat extensin-like protein 2-like [Setaria italica]	--	--	--	--	--	--	--	--	--	--	--	--	--	--	-	-	-
Unigene0001473	806	gi|452825866|gb|EME32861.1|	61.2	3e-08	dishevelled associated activator of morphogenesis [Galdieria sulphuraria]	sp|Q8BTI8|SRRM2_MOUSE	61.6	6e-09	Serine/arginine repetitive matrix protein 2 OS=Mus musculus GN=Srrm2 PE=1 SV=3	Cgl1939	54.3	2e-07	COG0532	Translation initiation factor 2 (IF-2; GTPase)	K11596	6e-08	57.8	osa:4342603	argonaute	-	-	-
Unigene0001474	581	gi|301088455|ref|XP_002996904.1|	135	7e-31	conserved hypothetical protein [Phytophthora infestans T30-4]	--	--	--	--	--	--	--	--	--	--	--	--	--	--	-	-	-
Unigene0001475	267	gi|302829697|ref|XP_002946415.1|	111	4e-24	chaperonin complex component [Volvox carteri f. nagariensis]	sp|P41988|TCPA_CAEEL	114	1e-25	T-complex protein 1 subunit alpha OS=Caenorhabditis elegans GN=cct-1 PE=3 SV=2	SPBC12D12.03	111	3e-25	COG0459	Chaperonin GroEL (HSP60 family)	K09493	8e-25	111	vcn:VOLCADRAFT_108884	T-complex protein 1 subunit alpha	-	-	-
Unigene0001476	204	--	--	--	--	--	--	--	--	--	--	--	--	--	--	--	--	--	--	-	-	-
Unigene0001477	395	--	--	--	--	--	--	--	--	--	--	--	--	--	--	--	--	--	--	-	-	-
Unigene0001478	491	gi|475327972|gb|EMT00297.1|	195	4e-49	30S ribosomal protein S2 [Aegilops tauschii]	sp|Q15WG3|RS2_PSEA6	251	1e-66	30S ribosomal protein S2 OS=Pseudoalteromonas atlantica (strain T6c / ATCC BAA-1087) GN=rpsB PE=3 SV=1	VC2260	230	1e-60	COG0052	Ribosomal protein S2	K02967	1e-27	121	ath:ArthCp011	small subunit ribosomal protein S2	-	-	-
Unigene0001479	445	gi|475327972|gb|EMT00297.1|	148	4e-35	30S ribosomal protein S2 [Aegilops tauschii]	sp|Q15WG3|RS2_PSEA6	191	1e-48	30S ribosomal protein S2 OS=Pseudoalteromonas atlantica (strain T6c / ATCC BAA-1087) GN=rpsB PE=3 SV=1	YPO1044	185	3e-47	COG0052	Ribosomal protein S2	K02967	5e-23	106	ppp:PhpapaCp057	small subunit ribosomal protein S2	-	-	-
Unigene0001480	300	--	--	--	--	--	--	--	--	--	--	--	--	--	--	--	--	--	--	-	-	-
Unigene0001481	227	gi|333796940|gb|AEF98135.1|	131	5e-30	cytochrome c oxidase subunit I [Lingulodinium polyedrum]	sp|Q9T9W1|COX1_PANTR	130	3e-30	Cytochrome c oxidase subunit 1 OS=Pan troglodytes GN=MT-CO1 PE=3 SV=1	RC0553	100	8e-22	COG0843	Heme/copper-type cytochrome/quinol oxidases, subunit 1	K02256	3e-26	116	ppp:PhpafMp01	cytochrome c oxidase subunit I [EC:1.9.3.1]	-	-	-
Unigene0001482	219	--	--	--	--	--	--	--	--	--	--	--	--	--	--	--	--	--	--	-	-	-
Unigene0001483	213	--	--	--	--	--	--	--	--	--	--	--	--	--	--	--	--	--	--	-	-	-
Unigene0001484	791	gi|225426706|ref|XP_002275429.1|	79.7	7e-14	PREDICTED: subtilisin-like protease SDD1 [Vitis vinifera]	sp|P29141|SUBV_BACSU	117	1e-25	Minor extracellular protease vpr OS=Bacillus subtilis (strain 168) GN=vpr PE=1 SV=1	BS_vpr	117	3e-26	COG1404	Subtilisin-like serine proteases	--	--	--	--	--	-	-	-
Unigene0001485	273	gi|340002459|gb|AEK26372.1|	159	2e-38	chloroplast photosystem II chlorophyll a/b binding protein [Sedum alfredii]	sp|P27494|CB23_TOBAC	158	9e-39	Chlorophyll a-b binding protein 36, chloroplastic OS=Nicotiana tabacum GN=CAB36 PE=3 SV=1	--	--	--	--	--	K08913	6e-39	158	rcu:RCOM_0483250	light-harvesting complex II chlorophyll a/b binding protein 2	-	-	-
Unigene0001486	251	--	--	--	--	--	--	--	--	--	--	--	--	--	--	--	--	--	--	-	-	-
Unigene0001487	211	gi|414887395|tpg|DAA63409.1|	51.2	7e-06	TPA: hypothetical protein ZEAMMB73_784009, partial [Zea mays]	--	--	--	--	--	--	--	--	--	--	--	--	--	--	-	-	-
Unigene0001488	630	gi|514769158|ref|XP_004966674.1|	60.8	2e-08	PREDICTED: protein RTF2 homolog [Setaria italica]	sp|Q10154|RTF2_SCHPO	58.5	3e-08	Replication termination factor 2 OS=Schizosaccharomyces pombe (strain 972 / ATCC 24843) GN=rtf2 PE=1 SV=1	--	--	--	--	--	--	--	--	--	--	-	-	-
Unigene0001489	210	--	--	--	--	--	--	--	--	--	--	--	--	--	--	--	--	--	--	-	-	-
Unigene0001490	226	--	--	--	--	sp|Q9MZF4|DUOX1_CANFA	101	1e-21	Dual oxidase 1 OS=Canis familiaris GN=DUOX1 PE=1 SV=1	--	--	--	--	--	K13447	5e-06	49.3	ppp:PHYPADRAFT_206166	respiratory burst oxidase [EC:1.6.3.- 1.11.1.-]	-	-	-
Unigene0001491	229	gi|449524980|ref|XP_004169499.1|	75.5	3e-13	PREDICTED: respiratory burst oxidase homolog protein D-like, partial [Cucumis sativus]	sp|Q9ES45|DUOX2_RAT	91.7	1e-18	Dual oxidase 2 OS=Rattus norvegicus GN=Duox2 PE=2 SV=1	--	--	--	--	--	--	--	--	--	--	-	-	-
Unigene0001492	259	gi|530737563|gb|EQC35805.1|	74.3	8e-13	ribose-phosphate pyrophosphokinase [Saprolegnia diclina VS20]	sp|Q9AAV6|KPRS_CAUCR	81.3	2e-15	Ribose-phosphate pyrophosphokinase OS=Caulobacter crescentus (strain ATCC 19089 / CB15) GN=prs PE=3 SV=1	CC0487	81.3	4e-16	COG0462	Phosphoribosylpyrophosphate synthetase	K00948	1e-11	67.8	cme:CMT292C	ribose-phosphate pyrophosphokinase [EC:2.7.6.1]	-	-	-
Unigene0001493	511	--	--	--	--	--	--	--	--	--	--	--	--	--	--	--	--	--	--	-	-	-
Unigene0001494	336	--	--	--	--	--	--	--	--	--	--	--	--	--	--	--	--	--	--	-	-	-
Unigene0001495	214	--	--	--	--	sp|Q1A1A1|FOXG1_CERSI	49.3	8e-06	Forkhead box protein G1 OS=Ceratotherium simum GN=FOXG1 PE=3 SV=1	--	--	--	--	--	--	--	--	--	--	-	-	-
Unigene0001496	651	gi|303284443|ref|XP_003061512.1|	107	2e-22	major facilitator superfamily [Micromonas pusilla CCMP1545]	sp|Q652N5|PHT44_ORYSJ	90.1	1e-17	Probable anion transporter 4, chloroplastic OS=Oryza sativa subsp. japonica GN=PHT4;4 PE=2 SV=1	Rv3876	54.3	2e-07	COG0455	ATPases involved in chromosome partitioning	--	--	--	--	--	-	-	-
Unigene0001497	221	gi|323453339|gb|EGB09211.1|	53.9	1e-06	hypothetical protein AURANDRAFT_63550 [Aureococcus anophagefferens]	--	--	--	--	--	--	--	--	--	--	--	--	--	--	-	-	-
Unigene0001498	262	--	--	--	--	--	--	--	--	--	--	--	--	--	--	--	--	--	--	-	-	-
Unigene0001499	384	--	--	--	--	--	--	--	--	--	--	--	--	--	--	--	--	--	--	-	-	-
Unigene0001500	424	--	--	--	--	--	--	--	--	--	--	--	--	--	--	--	--	--	--	-	-	-
Unigene0001501	585	gi|485619111|gb|EOD15989.1|	52.8	5e-06	hypothetical protein EMIHUDRAFT_436633 [Emiliania huxleyi CCMP1516]	--	--	--	--	--	--	--	--	--	--	--	--	--	--	-	-	-
Unigene0001502	781	--	--	--	--	--	--	--	--	--	--	--	--	--	--	--	--	--	--	-	-	-
Unigene0001503	923	gi|323455574|gb|EGB11442.1|	53.9	5e-06	hypothetical protein AURANDRAFT_70947, partial [Aureococcus anophagefferens]	--	--	--	--	--	--	--	--	--	K14325	7e-06	51.2	ath:AT1G16610	RNA-binding protein with serine-rich domain 1	-	-	-
Unigene0001504	305	gi|530735829|gb|EQC34071.1|	57.8	8e-08	branched-chain amino acid aminotransferase [Saprolegnia diclina VS20]	sp|A9UZ24|BCAT_MONBE	65.1	1e-10	Branched-chain-amino-acid aminotransferase OS=Monosiga brevicollis GN=37018 PE=3 SV=1	YHR208w	60.1	1e-09	COG0115	Branched-chain amino acid aminotransferase/4-amino-4-deoxychorismate lyase	--	--	--	--	--	-	-	-
Unigene0001505	232	gi|530744060|gb|EQC42302.1|	114	5e-25	Ras-like GTP-binding protein A [Saprolegnia diclina VS20]	sp|Q63486|RRAGA_RAT	112	1e-24	Ras-related GTP-binding protein A OS=Rattus norvegicus GN=Rraga PE=1 SV=1	--	--	--	--	--	--	--	--	--	--	-	-	-
Unigene0001506	360	gi|302828408|ref|XP_002945771.1|	63.9	1e-09	pathogenesis-related protein 1-like protein [Volvox carteri f. nagariensis]	sp|P86966|GRP1_PINMA	66.2	6e-11	Glycine-rich protein 1 (Fragment) OS=Pinctada maxima PE=1 SV=1	DR0479	58.2	4e-09	COG0744	Membrane carboxypeptidase (penicillin-binding protein)	--	--	--	--	--	-	-	-
Unigene0001507	252	--	--	--	--	--	--	--	--	--	--	--	--	--	--	--	--	--	--	-	-	-
Unigene0001508	265	gi|302840754|ref|XP_002951923.1|	61.2	7e-09	transcription factor jumonji domain-containing protein [Volvox carteri f. nagariensis]	sp|O73590|ZFHX4_CHICK	57	4e-08	Zinc finger homeobox protein 4 OS=Gallus gallus GN=ZFHX4 PE=2 SV=2	RSc1986	54.3	5e-08	COG3170	Tfp pilus assembly protein FimV	--	--	--	--	--	-	-	-
Unigene0001509	296	--	--	--	--	--	--	--	--	--	--	--	--	--	--	--	--	--	--	-	-	-
Unigene0001510	473	--	--	--	--	--	--	--	--	--	--	--	--	--	--	--	--	--	--	-	-	-
Unigene0001511	302	--	--	--	--	--	--	--	--	--	--	--	--	--	--	--	--	--	--	-	-	-
Unigene0001512	354	--	--	--	--	--	--	--	--	--	--	--	--	--	--	--	--	--	--	-	-	-
Unigene0001513	294	--	--	--	--	--	--	--	--	--	--	--	--	--	--	--	--	--	--	-	-	-
Unigene0001514	589	gi|527202800|gb|EPS69463.1|	58.2	1e-07	protein arginine/serine-rich 45 [Genlisea aurea]	sp|P42768|WASP_HUMAN	60.8	6e-09	Wiskott-Aldrich syndrome protein OS=Homo sapiens GN=WAS PE=1 SV=4	--	--	--	--	--	--	--	--	--	--	-	-	-
Unigene0001515	344	gi|460416358|ref|XP_004253510.1|	151	5e-36	PREDICTED: ATPase 8, plasma membrane-type-like, partial [Solanum lycopersicum]	sp|Q03194|PMA4_NICPL	139	6e-33	Plasma membrane ATPase 4 OS=Nicotiana plumbaginifolia GN=PMA4 PE=2 SV=1	--	--	--	--	--	K01535	2e-33	140	vvi:100242786	H+-transporting ATPase [EC:3.6.3.6]	-	-	-
Unigene0001516	303	--	--	--	--	--	--	--	--	--	--	--	--	--	--	--	--	--	--	-	-	-
Unigene0001517	248	--	--	--	--	--	--	--	--	--	--	--	--	--	--	--	--	--	--	-	-	-
Unigene0001518	234	gi|384246210|gb|EIE19701.1|	90.5	1e-17	thioredoxin-like protein [Coccomyxa subellipsoidea C-169]	sp|Q9CQ79|TXND9_MOUSE	89.4	7e-18	Thioredoxin domain-containing protein 9 OS=Mus musculus GN=Txndc9 PE=1 SV=1	SPAC2F3.13c_2	61.6	3e-10	COG0526	Thiol-disulfide isomerase and thioredoxins	--	--	--	--	--	-	-	-
Unigene0001519	289	gi|449472687|ref|XP_004153669.1|	74.3	8e-13	PREDICTED: ribosomal RNA large subunit methyltransferase E-like, partial [Cucumis sativus]	sp|A2SF90|RLME_METPP	162	6e-40	Ribosomal RNA large subunit methyltransferase E OS=Methylibium petroleiphilum (strain PM1) GN=rlmE PE=3 SV=1	RSc1525	100	8e-22	COG0293	23S rRNA methylase	K14864	1e-10	64.7	cme:CMC127C	tRNA methyltransferase [EC:2.1.1.-]	-	-	-
Unigene0001520	262	gi|452825843|gb|EME32838.1|	135	3e-31	leucyl-tRNA synthetase [Galdieria sulphuraria]	sp|Q5R614|SYLC_PONAB	134	1e-31	Leucine--tRNA ligase, cytoplasmic OS=Pongo abelii GN=LARS PE=2 SV=1	SPAC26F1.13c	101	3e-22	COG0495	Leucyl-tRNA synthetase	K01869	9e-32	134	ota:Ot04g01760	leucyl-tRNA synthetase [EC:6.1.1.4]	-	-	-
Unigene0001521	311	gi|507111409|emb|CDF35133.1|	52.8	2e-06	unnamed protein product [Chondrus crispus]	sp|Q70CQ1|UBP49_HUMAN	48.9	1e-05	Ubiquitin carboxyl-terminal hydrolase 49 OS=Homo sapiens GN=USP49 PE=2 SV=1	--	--	--	--	--	K11843	1e-06	51.2	ota:Ot17g01610	ubiquitin carboxyl-terminal hydrolase 14 [EC:3.1.2.15]	-	-	-
Unigene0001522	328	gi|507108031|emb|CDF41415.1|	104	7e-22	Peptidyl-prolyl cis-trans isomerase [Chondrus crispus]	--	--	--	--	VC1849	49.3	2e-06	COG0652	Peptidyl-prolyl cis-trans isomerase (rotamase) - cyclophilin family	--	--	--	--	--	-	-	-
Unigene0001523	217	--	--	--	--	--	--	--	--	--	--	--	--	--	--	--	--	--	--	-	-	-
Unigene0001524	498	--	--	--	--	--	--	--	--	--	--	--	--	--	--	--	--	--	--	-	-	-
Unigene0001525	365	--	--	--	--	--	--	--	--	--	--	--	--	--	--	--	--	--	--	-	-	-
Unigene0001526	502	--	--	--	--	--	--	--	--	--	--	--	--	--	--	--	--	--	--	-	-	-
Unigene0001527	275	--	--	--	--	--	--	--	--	--	--	--	--	--	--	--	--	--	--	-	-	-
Unigene0001528	578	gi|254033592|gb|ACT55264.1|	63.9	2e-09	formin 2A [Physcomitrella patens]	sp|Q6SPE9|SAMD1_RABIT	62	3e-09	Atherin OS=Oryctolagus cuniculus GN=SAMD1 PE=2 SV=1	DR0479	53.5	2e-07	COG0744	Membrane carboxypeptidase (penicillin-binding protein)	--	--	--	--	--	-	-	-
Unigene0001529	227	--	--	--	--	sp|P79398|IF4G2_RABIT	153	3e-37	Eukaryotic translation initiation factor 4 gamma 2 OS=Oryctolagus cuniculus GN=EIF4G2 PE=2 SV=1	--	--	--	--	--	--	--	--	--	--	-	-	-
Unigene0001530	226	--	--	--	--	sp|P79398|IF4G2_RABIT	138	1e-32	Eukaryotic translation initiation factor 4 gamma 2 OS=Oryctolagus cuniculus GN=EIF4G2 PE=2 SV=1	--	--	--	--	--	--	--	--	--	--	-	-	-
Unigene0001531	359	gi|475625146|gb|EMT32867.1|	128	4e-29	Dihydropyrimidinase [Aegilops tauschii]	sp|Q55DL0|DPYS_DICDI	179	6e-45	Dihydropyrimidinase OS=Dictyostelium discoideum GN=pyd2 PE=1 SV=1	PA0441	155	1e-38	COG0044	Dihydroorotase and related cyclic amidohydrolases	K01464	2e-29	126	sbi:SORBI_03g037550	dihydropyrimidinase [EC:3.5.2.2]	-	-	-
Unigene0001532	232	gi|159477373|ref|XP_001696785.1|	59.7	2e-08	protein phosphatase 2C [Chlamydomonas reinhardtii]	sp|P35813|PPM1A_HUMAN	61.2	2e-09	Protein phosphatase 1A OS=Homo sapiens GN=PPM1A PE=1 SV=1	SPCC1223.11	52	3e-07	COG0631	Serine/threonine protein phosphatase	K01090	4e-09	59.7	cre:CHLREDRAFT_192081	protein phosphatase [EC:3.1.3.16]	-	-	-
Unigene0001533	265	--	--	--	--	--	--	--	--	--	--	--	--	--	--	--	--	--	--	-	-	-
Unigene0001534	206	gi|299470344|emb|CBN78393.1|	53.9	1e-06	flagellar outer dynein arm-docking complex [Ectocarpus siliculosus]	--	--	--	--	--	--	--	--	--	--	--	--	--	--	-	-	-
Unigene0001535	516	gi|452824756|gb|EME31757.1|	81.6	7e-15	amine oxidase [Galdieria sulphuraria]	sp|Q9UQ35|SRRM2_HUMAN	53.1	9e-07	Serine/arginine repetitive matrix protein 2 OS=Homo sapiens GN=SRRM2 PE=1 SV=2	--	--	--	--	--	K11450	2e-09	61.2	cme:CMO104C	lysine-specific histone demethylase 1 [EC:1.-.-.-]	-	-	-
Unigene0001536	347	--	--	--	--	--	--	--	--	--	--	--	--	--	--	--	--	--	--	-	-	-
Unigene0001537	584	gi|502152555|ref|XP_004508980.1|	172	4e-42	PREDICTED: beta-amylase 3, chloroplastic-like [Cicer arietinum]	sp|O23553|BAM3_ARATH	158	2e-38	Beta-amylase 3, chloroplastic OS=Arabidopsis thaliana GN=BAM3 PE=1 SV=3	--	--	--	--	--	--	--	--	--	--	-	-	-
Unigene0001538	215	--	--	--	--	--	--	--	--	--	--	--	--	--	--	--	--	--	--	-	-	-
Unigene0001539	215	--	--	--	--	--	--	--	--	--	--	--	--	--	--	--	--	--	--	-	-	-
Unigene0001540	589	gi|449473585|ref|XP_004153924.1|	168	8e-41	PREDICTED: 2,3-bisphosphoglycerate-dependent phosphoglycerate mutase-like, partial [Cucumis sativus]	sp|Q5ZLN1|PGAM1_CHICK	317	3e-86	Phosphoglycerate mutase 1 OS=Gallus gallus GN=PGAM1 PE=1 SV=3	BB0658	181	8e-46	COG0588	Phosphoglycerate mutase 1	K01834	3e-83	307	zma:100273347	phosphoglycerate mutase [EC:5.4.2.1]	-	-	-
Unigene0001541	254	--	--	--	--	--	--	--	--	--	--	--	--	--	--	--	--	--	--	-	-	-
Unigene0001542	232	gi|313768546|ref|YP_004062220.1|	94.4	7e-19	cytochrome c oxidase subunit 3 [Plocamiocolax pulvinata]	sp|B0FWD1|COX3_AEDAE	113	3e-25	Cytochrome c oxidase subunit 3 OS=Aedes aegypti GN=mt:CoIII PE=3 SV=1	Q0275	73.6	8e-14	COG1845	Heme/copper-type cytochrome/quinol oxidase, subunit 3	K02262	3e-18	89.7	cme:CMW011C	cytochrome c oxidase subunit III [EC:1.9.3.1]	-	-	-
Unigene0001543	263	gi|356565960|ref|XP_003551203.1|	62.8	2e-09	PREDICTED: proline-rich receptor-like protein kinase PERK12-like [Glycine max]	sp|Q9LK03|PERK2_ARATH	53.5	4e-07	Proline-rich receptor-like protein kinase PERK2 OS=Arabidopsis thaliana GN=PERK2 PE=2 SV=3	YPO2725	47	8e-06	COG3501	Uncharacterized protein conserved in bacteria	--	--	--	--	--	-	-	-
Unigene0001544	213	--	--	--	--	--	--	--	--	--	--	--	--	--	--	--	--	--	--	-	-	-
Unigene0001545	234	--	--	--	--	--	--	--	--	--	--	--	--	--	--	--	--	--	--	-	-	-
Unigene0001546	205	gi|125535944|gb|EAY82432.1|	46.6	4e-06	hypothetical protein OsI_37645 [Oryza sativa Indica Group]	--	--	--	--	--	--	--	--	--	K12580	6e-06	42.4	vcn:VOLCADRAFT_92540	CCR4-NOT transcription complex subunit 3	-	-	-
Unigene0001547	229	--	--	--	--	--	--	--	--	--	--	--	--	--	--	--	--	--	--	-	-	-
Unigene0001548	515	gi|507111418|emb|CDF35142.1|	140	1e-32	Serine/threonine protein kinase (fragment), partial [Chondrus crispus]	sp|P63319|KPCG_RAT	115	2e-25	Protein kinase C gamma type OS=Rattus norvegicus GN=Prkcg PE=1 SV=1	SPAC17G8.14c_2	111	6e-25	COG0515	Serine/threonine protein kinase	K04688	7e-27	119	vcn:VOLCADRAFT_58602	p70 ribosomal S6 kinase [EC:2.7.11.1]	-	-	-
Unigene0001549	1344	gi|414887395|tpg|DAA63409.1|	63.5	1e-08	TPA: hypothetical protein ZEAMMB73_784009, partial [Zea mays]	--	--	--	--	--	--	--	--	--	--	--	--	--	--	-	-	-
Unigene0001550	326	gi|68638032|emb|CAI99409.1|	67.8	7e-11	P-type ATPase [Pythium aphanidermatum]	sp|P35317|AT1A_HYDVU	80.9	2e-15	Sodium/potassium-transporting ATPase subunit alpha OS=Hydra vulgaris PE=2 SV=1	lin0832	51.6	3e-07	COG0474	Cation transport ATPase	K01539	2e-09	60.8	olu:OSTLU_48492	sodium/potassium-transporting ATPase subunit alpha [EC:3.6.3.9]	-	-	-
Unigene0001551	220	--	--	--	--	--	--	--	--	--	--	--	--	--	--	--	--	--	--	-	-	-
Unigene0001552	260	gi|3777559|gb|AAC64934.1|	95.9	2e-19	collagen-like [Griffithsia japonica]	sp|P02457|CO1A1_CHICK	95.5	1e-19	Collagen alpha-1(I) chain OS=Gallus gallus GN=COL1A1 PE=1 SV=3	Cgl1939	60.1	1e-09	COG0532	Translation initiation factor 2 (IF-2; GTPase)	--	--	--	--	--	-	-	-
Unigene0001553	219	--	--	--	--	--	--	--	--	--	--	--	--	--	--	--	--	--	--	-	-	-
Unigene0001554	283	gi|530737596|gb|EQC35838.1|	92.8	2e-18	glyceraldehyde 3-phosphate dehydrogenase [Saprolegnia diclina VS20]	sp|O34425|G3P2_BACSU	68.9	9e-12	Glyceraldehyde-3-phosphate dehydrogenase 2 OS=Bacillus subtilis (strain 168) GN=gapB PE=1 SV=1	PA3001	109	1e-24	COG0057	Glyceraldehyde-3-phosphate dehydrogenase/erythrose-4-phosphate dehydrogenase	K00134	8e-15	78.6	ota:Ot02g05230	glyceraldehyde 3-phosphate dehydrogenase [EC:1.2.1.12]	-	-	-
Unigene0001555	232	gi|298707301|emb|CBJ25928.1|	58.2	6e-08	Casein kinase (serine/threonine/tyrosine protein kinase) [Ectocarpus siliculosus]	sp|Q7T2E3|KC1DA_DANRE	56.6	5e-08	Casein kinase I isoform delta-A OS=Danio rerio GN=csnk1da PE=2 SV=1	--	--	--	--	--	K02218	1e-07	54.7	ath:AT2G19470	casein kinase 1 [EC:2.7.11.1]	-	-	-
Unigene0001556	1321	gi|452822455|gb|EME29474.1|	266	9e-70	homogentisate 1,2-dioxygenase [Galdieria sulphuraria]	sp|B2UJ73|HGD_RALPJ	255	3e-67	Homogentisate 1,2-dioxygenase OS=Ralstonia pickettii (strain 12J) GN=hmgA PE=3 SV=1	CC2532	248	2e-65	COG3508	Homogentisate 1,2-dioxygenase	K00451	1e-67	256	ppp:PHYPADRAFT_86312	homogentisate 1,2-dioxygenase [EC:1.13.11.5]	-	-	-
Unigene0001557	359	gi|32488718|emb|CAE03461.1|	52.8	2e-06	OSJNBa0088H09.19 [Oryza sativa Japonica Group]	--	--	--	--	--	--	--	--	--	--	--	--	--	--	-	-	-
Unigene0001558	564	gi|326493326|dbj|BAJ85124.1|	61.6	1e-08	predicted protein [Hordeum vulgare subsp. vulgare]	--	--	--	--	--	--	--	--	--	--	--	--	--	--	-	-	-
Unigene0001559	260	--	--	--	--	--	--	--	--	--	--	--	--	--	--	--	--	--	--	-	-	-
Unigene0001560	423	gi|297724775|ref|NP_001174751.1|	64.3	8e-10	Os06g0316300 [Oryza sativa Japonica Group]	sp|Q9FNR1|RBG3_ARATH	58.2	2e-08	Glycine-rich RNA-binding protein 3, mitochondrial OS=Arabidopsis thaliana GN=RBG3 PE=2 SV=1	--	--	--	--	--	--	--	--	--	--	-	-	-
Unigene0001561	244	--	--	--	--	--	--	--	--	--	--	--	--	--	--	--	--	--	--	-	-	-
Unigene0001562	1025	gi|323450084|gb|EGB05967.1|	70.9	5e-11	expressed protein, partial [Aureococcus anophagefferens]	sp|Q9UQ35|SRRM2_HUMAN	79.3	4e-14	Serine/arginine repetitive matrix protein 2 OS=Homo sapiens GN=SRRM2 PE=1 SV=2	DR2133	53.1	7e-07	COG4372	Uncharacterized protein conserved in bacteria with the myosin-like domain	--	--	--	--	--	-	-	-
Unigene0001563	516	gi|299116011|emb|CBN76011.1|	207	7e-53	ARL3, ARF-like Ras superfamily GTPase [Ectocarpus siliculosus]	sp|Q1MTE5|ARL3_DANRE	193	4e-49	ADP-ribosylation factor-like protein 3 OS=Danio rerio GN=arl3 PE=2 SV=1	YBR164c	146	2e-35	COG1100	GTPase SAR1 and related small G proteins	K07944	5e-50	196	cre:CHLREDRAFT_128761	ADP-ribosylation factor-like 3	-	-	-
Unigene0001564	368	gi|158828199|gb|ABW81077.1|	52	4e-06	Prp9 [Cleome spinosa]	--	--	--	--	--	--	--	--	--	--	--	--	--	--	-	-	-
Unigene0001565	230	--	--	--	--	--	--	--	--	--	--	--	--	--	--	--	--	--	--	-	-	-
Unigene0001566	335	gi|62861389|gb|AAY16796.1|	61.2	7e-09	early salt stress and cold acclimation-induced protein 2-3 [Lophopyrum elongatum]	sp|Q9LK03|PERK2_ARATH	55.5	1e-07	Proline-rich receptor-like protein kinase PERK2 OS=Arabidopsis thaliana GN=PERK2 PE=2 SV=3	SPBC2D10.10c	50.4	8e-07	COG1889	Fibrillarin-like rRNA methylase	--	--	--	--	--	-	-	-
Unigene0001567	550	gi|452821827|gb|EME28853.1|	282	3e-75	translation initiation factor eIF-2 gamma subunit isoform 2 [Galdieria sulphuraria]	sp|Q5ZMS3|IF2G_CHICK	279	7e-75	Eukaryotic translation initiation factor 2 subunit 3 OS=Gallus gallus GN=EIF2S3 PE=1 SV=1	SPBC17G9.09	258	3e-69	COG5257	Translation initiation factor 2, gamma subunit (eIF-2gamma; GTPase)	K03242	3e-72	270	osa:4352748	translation initiation factor 2 subunit 3	-	-	-
Unigene0001568	213	gi|412993305|emb|CCO16838.1|	107	6e-23	translation initiation factor 2 gamma subunit [Bathycoccus prasinos]	sp|P81795|IF2G_RAT	119	8e-27	Eukaryotic translation initiation factor 2 subunit 3 OS=Rattus norvegicus GN=Eif2s3 PE=1 SV=2	SPBC17G9.09	108	3e-24	COG5257	Translation initiation factor 2, gamma subunit (eIF-2gamma; GTPase)	K03242	5e-23	105	zma:100383287	translation initiation factor 2 subunit 3	-	-	-
Unigene0001569	290	--	--	--	--	--	--	--	--	--	--	--	--	--	--	--	--	--	--	-	-	-
Unigene0001570	859	gi|149208305|gb|ABR21727.1|	96.7	6e-19	calmodulin [Actinidia sabiifolia]	sp|Q1HPS0|MLR_BOMMO	281	4e-75	Myosin regulatory light chain 2 OS=Bombyx mori PE=1 SV=1	SPAC3A12.14	85.1	1e-16	COG5126	Ca2+-binding protein (EF-Hand superfamily)	K02183	9e-19	94	cre:CHLREDRAFT_188144	calmodulin	-	-	-
Unigene0001571	326	--	--	--	--	--	--	--	--	--	--	--	--	--	--	--	--	--	--	-	-	-
Unigene0001572	327	--	--	--	--	--	--	--	--	--	--	--	--	--	--	--	--	--	--	-	-	-
Unigene0001573	217	--	--	--	--	--	--	--	--	--	--	--	--	--	--	--	--	--	--	-	-	-
Unigene0001574	269	gi|54291682|dbj|BAD62473.1|	52.8	2e-06	BKRF1 encodes EBNA-1 protein-like [Oryza sativa Japonica Group]	sp|Q10Q99|FH8_ORYSJ	50.8	3e-06	Formin-like protein 8 OS=Oryza sativa subsp. japonica GN=FH8 PE=2 SV=1	--	--	--	--	--	--	--	--	--	--	-	-	-
Unigene0001575	449	gi|301107544|ref|XP_002902854.1|	77	1e-13	leishmanolysin-like peptidase [Phytophthora infestans T30-4]	sp|P11584|ITBX_DROME	88.6	1e-17	Integrin beta-PS OS=Drosophila melanogaster GN=mys PE=1 SV=3	--	--	--	--	--	--	--	--	--	--	-	-	-
Unigene0001576	269	gi|222640612|gb|EEE68744.1|	52.4	3e-06	hypothetical protein OsJ_27434 [Oryza sativa Japonica Group]	--	--	--	--	--	--	--	--	--	--	--	--	--	--	-	-	-
Unigene0001577	213	--	--	--	--	--	--	--	--	--	--	--	--	--	--	--	--	--	--	-	-	-
Unigene0001578	234	gi|348678011|gb|EGZ17828.1|	104	5e-22	phosphglycerate mutase [Phytophthora sojae]	sp|A1WBJ3|GPMA_ACISJ	122	9e-28	2,3-bisphosphoglycerate-dependent phosphoglycerate mutase OS=Acidovorax sp. (strain JS42) GN=gpmA PE=3 SV=1	RSc0353	113	7e-26	COG0588	Phosphoglycerate mutase 1	K01834	5e-24	108	zma:100273347	phosphoglycerate mutase [EC:5.4.2.1]	-	-	-
Unigene0001579	270	gi|301110701|ref|XP_002904430.1|	125	2e-28	2,3-bisphosphoglycerate-dependent phosphoglycerate mutase [Phytophthora infestans T30-4]	sp|Q0A915|GPMA_ALHEH	128	1e-29	2,3-bisphosphoglycerate-dependent phosphoglycerate mutase OS=Alkalilimnicola ehrlichei (strain MLHE-1) GN=gpmA PE=3 SV=1	FN0729	115	2e-26	COG0588	Phosphoglycerate mutase 1	K01834	4e-25	112	zma:100273347	phosphoglycerate mutase [EC:5.4.2.1]	-	-	-
Unigene0001580	207	gi|485637584|gb|EOD32070.1|	53.1	2e-06	hypothetical protein EMIHUDRAFT_434188 [Emiliania huxleyi CCMP1516]	sp|A3LN86|PAN1_PICST	50.1	4e-06	Actin cytoskeleton-regulatory complex protein PAN1 OS=Scheffersomyces stipitis (strain ATCC 58785 / CBS 6054 / NBRC 10063 / NRRL Y-11545) GN=PAN1 PE=3 SV=2	--	--	--	--	--	--	--	--	--	--	-	-	-
Unigene0001581	690	gi|323452285|gb|EGB08159.1|	54.3	2e-06	hypothetical protein AURANDRAFT_64126 [Aureococcus anophagefferens]	--	--	--	--	--	--	--	--	--	--	--	--	--	--	-	-	-
Unigene0001582	252	--	--	--	--	--	--	--	--	--	--	--	--	--	--	--	--	--	--	-	-	-
Unigene0001583	416	--	--	--	--	--	--	--	--	--	--	--	--	--	--	--	--	--	--	-	-	-
Unigene0001584	333	--	--	--	--	sp|Q9UBY9|HSPB7_HUMAN	50.8	3e-06	Heat shock protein beta-7 OS=Homo sapiens GN=HSPB7 PE=1 SV=1	--	--	--	--	--	--	--	--	--	--	-	-	-
Unigene0001585	482	gi|452821241|gb|EME28274.1|	247	6e-65	DNA repair protein [Galdieria sulphuraria]	sp|Q91917|RA51B_XENLA	268	1e-71	DNA repair protein RAD51 homolog B OS=Xenopus laevis GN=rad51-b PE=2 SV=1	SPAC644.14c	233	9e-62	COG0468	RecA/RadA recombinase	K04482	7e-58	222	zma:541710	DNA repair protein RAD51	-	-	-
Unigene0001586	489	gi|38018106|gb|AAR08149.1|	253	2e-66	RAD51A [Zea mays]	sp|Q06609|RAD51_HUMAN	277	3e-74	DNA repair protein RAD51 homolog 1 OS=Homo sapiens GN=RAD51 PE=1 SV=1	SPAC644.14c	259	1e-69	COG0468	RecA/RadA recombinase	K04482	2e-66	250	zma:541709	DNA repair protein RAD51	-	-	-
Unigene0001587	248	gi|323450084|gb|EGB05967.1|	55.1	5e-07	expressed protein, partial [Aureococcus anophagefferens]	sp|Q6ZCX3|FH6_ORYSJ	50.8	3e-06	Formin-like protein 6 OS=Oryza sativa subsp. japonica GN=FH6 PE=2 SV=2	--	--	--	--	--	--	--	--	--	--	-	-	-
Unigene0001588	350	gi|115474051|ref|NP_001060624.1|	53.1	2e-06	Os07g0676700 [Oryza sativa Japonica Group]	--	--	--	--	--	--	--	--	--	--	--	--	--	--	-	-	-
Unigene0001589	1594	gi|476147|gb|AAA61789.1|	238	3e-61	Serine protease-like protein; Two of the three residues in the serine protease H/D/S charge relay triad are replaced in this protein by G-98 and P-247, suggesting that it is not a serine protease [Porphyra purpurea]	sp|Q95JC9|PRP_PIG	87.4	3e-16	Basic proline-rich protein OS=Sus scrofa PE=1 SV=2	DR0479	51.2	5e-06	COG0744	Membrane carboxypeptidase (penicillin-binding protein)	--	--	--	--	--	-	-	-
Unigene0001590	431	--	--	--	--	--	--	--	--	--	--	--	--	--	--	--	--	--	--	-	-	-
Unigene0001591	476	gi|449469633|ref|XP_004152523.1|	124	1e-27	PREDICTED: elongation factor 1-delta-like [Cucumis sativus]	sp|Q9YGQ1|EF1B_CHICK	290	3e-78	Elongation factor 1-beta OS=Gallus gallus GN=EEF1B PE=2 SV=3	SPCC1450.04	147	1e-35	COG2092	Translation elongation factor EF-1beta	K03232	6e-25	112	ath:AT1G30230	elongation factor 1-beta	-	-	-
Unigene0001592	391	gi|508783589|gb|EOY30845.1|	60.1	1e-08	Leucine-rich repeat family protein [Theobroma cacao]	sp|Q6NTV6|INF2_XENLA	59.3	7e-09	Inverted formin-2 OS=Xenopus laevis GN=inf2 PE=2 SV=1	--	--	--	--	--	--	--	--	--	--	-	-	-
Unigene0001593	410	gi|301111822|ref|XP_002904990.1|	132	2e-30	inosine-5'-monophosphate dehydrogenase 2 [Phytophthora infestans T30-4]	sp|Q3SWY3|IMDH2_BOVIN	186	5e-47	Inosine-5'-monophosphate dehydrogenase 2 OS=Bos taurus GN=IMPDH2 PE=2 SV=1	YAR073w_2	97.1	8e-21	COG0517	FOG: CBS domain	K00088	1e-30	130	cme:CML243C	IMP dehydrogenase [EC:1.1.1.205]	-	-	-
Unigene0001594	431	gi|163838758|ref|NP_001106264.1|	63.9	1e-09	ZCN11 protein [Zea mays]	sp|O16264|PEBPH_CAEEL	80.9	2e-15	Phosphatidylethanolamine-binding protein homolog F40A3.3 OS=Caenorhabditis elegans GN=F40A3.3 PE=3 SV=1	--	--	--	--	--	--	--	--	--	--	-	-	-
Unigene0001595	321	gi|485611732|gb|EOD10197.1|	56.6	2e-07	E3 ubiquitin ligase, partial [Emiliania huxleyi CCMP1516]	sp|Q91ZR4|NEK8_MOUSE	51.6	2e-06	Serine/threonine-protein kinase Nek8 OS=Mus musculus GN=Nek8 PE=1 SV=1	--	--	--	--	--	--	--	--	--	--	-	-	-
Unigene0001596	550	gi|412993573|emb|CCO14084.1|	75.1	8e-13	PREDICTED: similar to fibropellin Ia [Bathycoccus prasinos]	sp|P10079|FBP1_STRPU	213	8e-55	Fibropellin-1 OS=Strongylocentrotus purpuratus GN=EGF1 PE=1 SV=2	--	--	--	--	--	--	--	--	--	--	-	-	-
Unigene0001597	296	gi|412993573|emb|CCO14084.1|	55.1	5e-07	PREDICTED: similar to fibropellin Ia [Bathycoccus prasinos]	sp|P10079|FBP1_STRPU	110	4e-24	Fibropellin-1 OS=Strongylocentrotus purpuratus GN=EGF1 PE=1 SV=2	--	--	--	--	--	--	--	--	--	--	-	-	-
Unigene0001598	259	--	--	--	--	--	--	--	--	--	--	--	--	--	--	--	--	--	--	-	-	-
Unigene0001599	337	gi|323450084|gb|EGB05967.1|	58.5	4e-08	expressed protein, partial [Aureococcus anophagefferens]	sp|Q80W00|PP1RA_MOUSE	58.2	2e-08	Serine/threonine-protein phosphatase 1 regulatory subunit 10 OS=Mus musculus GN=Ppp1r10 PE=1 SV=1	Rv2839c	47.8	5e-06	COG0532	Translation initiation factor 2 (IF-2; GTPase)	--	--	--	--	--	-	-	-
Unigene0001600	303	gi|414590734|tpg|DAA41305.1|	44.3	3e-07	TPA: hypothetical protein ZEAMMB73_491511 [Zea mays]	sp|Q84ZL0|FH5_ORYSJ	49.7	6e-06	Formin-like protein 5 OS=Oryza sativa subsp. japonica GN=FH5 PE=2 SV=2	--	--	--	--	--	--	--	--	--	--	-	-	-
Unigene0001601	235	gi|194477015|ref|YP_002049194.1|	54.7	6e-07	30S ribosomal protein S10 [Paulinella chromatophora]	sp|B4R8L6|RS10_PHEZH	85.1	1e-16	30S ribosomal protein S10 OS=Phenylobacterium zucineum (strain HLK1) GN=rpsJ PE=3 SV=1	SMc01310	82.8	1e-16	COG0051	Ribosomal protein S10	--	--	--	--	--	-	-	-
Unigene0001602	266	--	--	--	--	sp|O05255|YUFQ_BACSU	87	3e-17	Uncharacterized ABC transporter permease protein YufQ OS=Bacillus subtilis (strain 168) GN=yufQ PE=3 SV=1	SMc04125	137	6e-33	COG1079	Uncharacterized ABC-type transport system, permease component	--	--	--	--	--	-	-	-
Unigene0001603	218	--	--	--	--	--	--	--	--	--	--	--	--	--	--	--	--	--	--	-	-	-
Unigene0001604	271	gi|460369274|ref|XP_004230488.1|	78.2	5e-14	PREDICTED: aminomethyltransferase-like [Solanum lycopersicum]	sp|Q8FPA7|IF2_COREF	50.4	3e-06	Translation initiation factor IF-2 OS=Corynebacterium efficiens (strain DSM 44549 / YS-314 / AJ 12310 / JCM 11189 / NBRC 100395) GN=infB PE=3 SV=1	slr0635	80.1	9e-16	COG0354	Predicted aminomethyltransferase related to GcvT	--	--	--	--	--	-	-	-
Unigene0001605	211	gi|301097326|ref|XP_002897758.1|	50.8	9e-06	nucampholin [Phytophthora infestans T30-4]	--	--	--	--	--	--	--	--	--	--	--	--	--	--	-	-	-
Unigene0001606	256	gi|297607562|ref|NP_001060171.2|	52.4	3e-06	Os07g0596300 [Oryza sativa Japonica Group]	sp|Q84ZL0|FH5_ORYSJ	52.4	9e-07	Formin-like protein 5 OS=Oryza sativa subsp. japonica GN=FH5 PE=2 SV=2	--	--	--	--	--	--	--	--	--	--	-	-	-
Unigene0001607	233	--	--	--	--	--	--	--	--	--	--	--	--	--	--	--	--	--	--	-	-	-
Unigene0001608	1028	gi|57472005|gb|AAW51128.1|	65.9	2e-09	minus agglutinin [Chlamydomonas incerta]	sp|Q0I7K2|IF2_SYNS3	67.8	1e-10	Translation initiation factor IF-2 OS=Synechococcus sp. (strain CC9311) GN=infB PE=3 SV=1	Cgl1939	67	5e-11	COG0532	Translation initiation factor 2 (IF-2; GTPase)	K12580	3e-07	56.2	vcn:VOLCADRAFT_92540	CCR4-NOT transcription complex subunit 3	-	-	-
Unigene0001609	219	--	--	--	--	--	--	--	--	--	--	--	--	--	--	--	--	--	--	-	-	-
Unigene0001610	336	gi|323451310|gb|EGB07187.1|	57.8	7e-08	expressed protein [Aureococcus anophagefferens]	sp|Q52KI8|SRRM1_MOUSE	56.2	6e-08	Serine/arginine repetitive matrix protein 1 OS=Mus musculus GN=Srrm1 PE=1 SV=2	DR2418	50.4	8e-07	COG0745	Response regulators consisting of a CheY-like receiver domain and a winged-helix DNA-binding domain	--	--	--	--	--	-	-	-
Unigene0001611	209	--	--	--	--	--	--	--	--	--	--	--	--	--	--	--	--	--	--	-	-	-
Unigene0001612	1091	gi|507114175|emb|CDF37752.1|	290	6e-77	WD repeat-containing protein [Chondrus crispus]	sp|Q552R1|DCAF7_DICDI	278	4e-74	DDB1- and CUL4-associated factor 7 homolog OS=Dictyostelium discoideum GN=wdr68 PE=3 SV=2	--	--	--	--	--	K11805	1e-65	250	ppp:PHYPADRAFT_132054	WD repeat-containing protein 68	-	-	-
Unigene0001613	347	--	--	--	--	--	--	--	--	--	--	--	--	--	--	--	--	--	--	-	-	-
Unigene0001614	209	--	--	--	--	--	--	--	--	--	--	--	--	--	--	--	--	--	--	-	-	-
Unigene0001615	221	--	--	--	--	--	--	--	--	--	--	--	--	--	--	--	--	--	--	-	-	-
Unigene0001616	206	--	--	--	--	--	--	--	--	--	--	--	--	--	--	--	--	--	--	-	-	-
Unigene0001617	253	gi|384245853|gb|EIE19345.1|	93.2	2e-18	NAD(P) dependent steroid dehydrogenase-like protein [Coccomyxa subellipsoidea C-169]	sp|Q5PPL3|NSDHL_RAT	105	7e-23	Sterol-4-alpha-carboxylate 3-dehydrogenase, decarboxylating OS=Rattus norvegicus GN=Nsdhl PE=2 SV=1	YGL001c	79.7	1e-15	COG0451	Nucleoside-diphosphate-sugar epimerases	K07748	1e-18	91.3	cme:CMP217C	sterol-4alpha-carboxylate 3-dehydrogenase (decarboxylating) [EC:1.1.1.170]	-	-	-
Unigene0001618	260	gi|159470923|ref|XP_001693606.1|	119	3e-26	eukaryotic initiation factor [Chlamydomonas reinhardtii]	sp|A4RSQ6|IF6_OSTLU	110	2e-24	Eukaryotic translation initiation factor 6 OS=Ostreococcus lucimarinus (strain CCE9901) GN=EIF6 PE=3 SV=2	SPCC1919.09	107	5e-24	COG1976	Translation initiation factor 6 (eIF-6)	K03264	5e-27	119	cre:CHLREDRAFT_188065	translation initiation factor 6	-	-	-
Unigene0001619	460	--	--	--	--	--	--	--	--	--	--	--	--	--	--	--	--	--	--	-	-	-
Unigene0001620	414	gi|301090400|ref|XP_002895415.1|	102	3e-21	ribosomal protein [Phytophthora infestans T30-4]	sp|Q9GPU2|RLA2_EUPRA	104	2e-22	60S acidic ribosomal protein P2 OS=Euplotes raikovi PE=3 SV=1	SPBP8B7.06	85.5	3e-17	COG2058	Ribosomal protein L12E/L44/L45/RPP1/RPP2	K02943	3e-18	90.1	vcn:VOLCADRAFT_120883	large subunit ribosomal protein LP2	-	-	-
Unigene0001621	295	--	--	--	--	--	--	--	--	--	--	--	--	--	--	--	--	--	--	-	-	-
Unigene0001622	226	--	--	--	--	--	--	--	--	--	--	--	--	--	--	--	--	--	--	-	-	-
Unigene0001623	446	gi|527190306|gb|EPS61598.1|	65.1	5e-10	adenylyl cyclase-associated protein [Genlisea aurea]	sp|Q4R4I6|CAP1_MACFA	70.1	5e-12	Adenylyl cyclase-associated protein 1 OS=Macaca fascicularis GN=CAP1 PE=2 SV=3	--	--	--	--	--	--	--	--	--	--	-	-	-
Unigene0001624	670	gi|308802438|ref|XP_003078532.1|	92.4	8e-18	prolyl 4-hydroxylase alpha-1 subunit precursor (IC) [Ostreococcus tauri]	sp|Q6W3F0|P4HA3_MOUSE	62	3e-09	Prolyl 4-hydroxylase subunit alpha-3 OS=Mus musculus GN=P4ha3 PE=2 SV=1	--	--	--	--	--	K00472	2e-18	92.4	ota:Ot04g00140	prolyl 4-hydroxylase [EC:1.14.11.2]	-	-	-
Unigene0001625	296	--	--	--	--	--	--	--	--	--	--	--	--	--	--	--	--	--	--	-	-	-
Unigene0001626	233	gi|384246740|gb|EIE20229.1|	55.8	3e-07	O-methyltransferase family protein [Coccomyxa subellipsoidea C-169]	sp|Q00719|MDMC_STRMY	57.4	3e-08	O-methyltransferase MdmC OS=Streptomyces mycarofaciens GN=mdmC PE=3 SV=1	mlr0279	90.1	9e-19	COG4122	Predicted O-methyltransferase	--	--	--	--	--	-	-	-
Unigene0001627	237	--	--	--	--	--	--	--	--	--	--	--	--	--	--	--	--	--	--	-	-	-
Unigene0001628	209	gi|452820858|gb|EME27895.1|	72.8	2e-12	glutaryl-CoA dehydrogenase [Galdieria sulphuraria]	sp|Q60759|GCDH_MOUSE	66.2	6e-11	Glutaryl-CoA dehydrogenase, mitochondrial OS=Mus musculus GN=Gcdh PE=2 SV=2	PA0447	65.5	2e-11	COG1960	Acyl-CoA dehydrogenases	--	--	--	--	--	-	-	-
Unigene0001629	220	--	--	--	--	--	--	--	--	--	--	--	--	--	--	--	--	--	--	-	-	-
Unigene0001630	208	--	--	--	--	sp|P49013|FBP3_STRPU	100	2e-21	Fibropellin-3 OS=Strongylocentrotus purpuratus GN=EGF3 PE=1 SV=1	--	--	--	--	--	--	--	--	--	--	-	-	-
Unigene0001631	275	--	--	--	--	--	--	--	--	--	--	--	--	--	--	--	--	--	--	-	-	-
Unigene0001632	507	gi|460415243|ref|XP_004252969.1|	65.9	4e-10	PREDICTED: DEAD-box ATP-dependent RNA helicase 42-like isoform 1 [Solanum lycopersicum]	sp|O60885|BRD4_HUMAN	60.1	7e-09	Bromodomain-containing protein 4 OS=Homo sapiens GN=BRD4 PE=1 SV=2	SPAC56F8.03	49.7	3e-06	COG0532	Translation initiation factor 2 (IF-2; GTPase)	--	--	--	--	--	-	-	-
Unigene0001633	916	gi|449434018|ref|XP_004134793.1|	337	3e-91	PREDICTED: fumarylacetoacetase-like [Cucumis sativus]	sp|Q1ZXQ1|FAAA_DICDI	349	1e-95	Fumarylacetoacetase OS=Dictyostelium discoideum GN=fah PE=3 SV=1	RSp0690	326	3e-89	COG0179	2-keto-4-pentenoate hydratase/2-oxohepta-3-ene-1,7-dioic acid hydratase (catechol pathway)	K01555	4e-92	337	ppp:PHYPADRAFT_190260	fumarylacetoacetase [EC:3.7.1.2]	-	-	-
Unigene0001634	309	--	--	--	--	--	--	--	--	--	--	--	--	--	--	--	--	--	--	-	-	-
Unigene0001635	217	gi|449474040|ref|XP_004154057.1|	90.9	8e-18	PREDICTED: response regulator UvrY-like [Cucumis sativus]	sp|P0AED6|UVRY_SHIFL	90.9	2e-18	Response regulator UvrY OS=Shigella flexneri GN=uvrY PE=3 SV=1	VC1213	94	6e-20	COG2197	Response regulator containing a CheY-like receiver domain and an HTH DNA-binding domain	--	--	--	--	--	-	-	-
Unigene0001636	270	--	--	--	--	--	--	--	--	--	--	--	--	--	--	--	--	--	--	-	-	-
Unigene0001637	650	gi|226496777|ref|NP_001142130.1|	56.6	4e-07	hypothetical protein [Zea mays]	--	--	--	--	--	--	--	--	--	--	--	--	--	--	-	-	-
Unigene0001638	262	--	--	--	--	--	--	--	--	--	--	--	--	--	--	--	--	--	--	-	-	-
Unigene0001639	1344	gi|485642526|gb|EOD36594.1|	55.1	4e-06	hypothetical protein EMIHUDRAFT_110080 [Emiliania huxleyi CCMP1516]	sp|Q3AZB7|IF2_SYNS9	53.1	5e-06	Translation initiation factor IF-2 OS=Synechococcus sp. (strain CC9902) GN=infB PE=3 SV=1	--	--	--	--	--	--	--	--	--	--	-	-	-
Unigene0001640	316	gi|219118192|ref|XP_002179876.1|	92.4	3e-18	coronin like protein [Phaeodactylum tricornutum CCAP 1055/1]	sp|Q55E54|COROB_DICDI	95.1	1e-19	Coronin-B OS=Dictyostelium discoideum GN=corB PE=1 SV=1	--	--	--	--	--	--	--	--	--	--	-	-	-
Unigene0001641	205	--	--	--	--	--	--	--	--	--	--	--	--	--	--	--	--	--	--	-	-	-
Unigene0001642	203	--	--	--	--	--	--	--	--	--	--	--	--	--	--	--	--	--	--	-	-	-
Unigene0001643	214	--	--	--	--	--	--	--	--	--	--	--	--	--	--	--	--	--	--	-	-	-
Unigene0001644	275	--	--	--	--	--	--	--	--	--	--	--	--	--	--	--	--	--	--	-	-	-
Unigene0001645	223	gi|449441834|ref|XP_004138687.1|	78.2	5e-14	PREDICTED: transcription initiation factor TFIID subunit 10-like [Cucumis sativus]	sp|Q8K0H5|TAF10_MOUSE	97.4	2e-20	Transcription initiation factor TFIID subunit 10 OS=Mus musculus GN=Taf10 PE=1 SV=1	SPBC21H7.02	69.7	1e-12	COG5162	Transcription initiation factor TFIID, subunit TAF10 (also component of histone acetyltransferase SAGA)	K03134	5e-14	75.9	ath:AT4G31720	transcription initiation factor TFIID subunit 10	-	-	-
Unigene0001646	415	--	--	--	--	--	--	--	--	--	--	--	--	--	--	--	--	--	--	-	-	-
Unigene0001647	453	--	--	--	--	sp|P87179|WSC1_SCHPO	52.4	1e-06	Cell wall integrity and stress response component 1 OS=Schizosaccharomyces pombe (strain 972 / ATCC 24843) GN=wsc1 PE=1 SV=3	--	--	--	--	--	--	--	--	--	--	-	-	-
Unigene0001648	340	gi|449439531|ref|XP_004137539.1|	95.9	2e-19	PREDICTED: serine/threonine-protein kinase RIO1-like [Cucumis sativus]	sp|O14730|RIOK3_HUMAN	96.7	4e-20	Serine/threonine-protein kinase RIO3 OS=Homo sapiens GN=RIOK3 PE=1 SV=2	SPAC10F6.10	83.6	8e-17	COG1718	Serine/threonine protein kinase involved in cell cycle control	K07178	5e-20	95.9	osa:4342459	RIO kinase 1 [EC:2.7.11.1]	-	-	-
Unigene0001649	225	gi|527186611|gb|EPS59507.1|	72.4	3e-12	hypothetical protein M569_15298, partial [Genlisea aurea]	sp|P08548|LIN1_NYCCO	140	2e-33	LINE-1 reverse transcriptase homolog OS=Nycticebus coucang PE=1 SV=1	--	--	--	--	--	--	--	--	--	--	-	-	-
Unigene0001650	443	gi|298715817|emb|CBJ28282.1|	108	5e-23	possible vitamin K epoxide reductase, plastid protein [Ectocarpus siliculosus]	sp|Q8BTI8|SRRM2_MOUSE	60.1	5e-09	Serine/arginine repetitive matrix protein 2 OS=Mus musculus GN=Srrm2 PE=1 SV=3	slr0565	89	3e-18	COG4243	Predicted membrane protein	--	--	--	--	--	-	-	-
Unigene0001651	923	gi|323455844|gb|EGB11712.1|	57.8	4e-07	expressed protein, partial [Aureococcus anophagefferens]	sp|Q47RV1|IF2_THEFY	59.7	3e-08	Translation initiation factor IF-2 OS=Thermobifida fusca (strain YX) GN=infB PE=3 SV=1	--	--	--	--	--	--	--	--	--	--	-	-	-
Unigene0001652	352	gi|514805868|ref|XP_004977792.1|	87.4	9e-17	PREDICTED: pre-mRNA-splicing factor CWC22 homolog [Setaria italica]	sp|Q6C8C5|CWC22_YARLI	84	3e-16	Pre-mRNA-splicing factor CWC22 OS=Yarrowia lipolytica (strain CLIB 122 / E 150) GN=CWC22 PE=3 SV=1	RSc1191	48.5	3e-06	COG2812	DNA polymerase III, gamma/tau subunits	K13100	5e-17	85.9	vcn:VOLCADRAFT_78840	pre-mRNA-splicing factor CWC22	-	-	-
Unigene0001653	256	--	--	--	--	sp|Q4V8G5|SEP12_RAT	88.2	1e-17	Septin-12 OS=Rattus norvegicus GN=Sept12 PE=1 SV=2	SPAC821.06	72	2e-13	COG5019	Septin family protein	--	--	--	--	--	-	-	-
Unigene0001654	409	gi|301091305|ref|XP_002895840.1|	206	1e-52	ADP-ribosylation factor family [Phytophthora infestans T30-4]	sp|P61212|ARL1_RAT	223	2e-58	ADP-ribosylation factor-like protein 1 OS=Rattus norvegicus GN=Arl1 PE=1 SV=1	YBR164c	198	3e-51	COG1100	GTPase SAR1 and related small G proteins	K07942	1e-53	207	pop:POPTR_832168	ADP-ribosylation factor-like 1	-	-	-
Unigene0001655	201	--	--	--	--	sp|Q15UC8|PROQ_PSEA6	80.1	4e-15	Protein ProQ homolog OS=Pseudoalteromonas atlantica (strain T6c / ATCC BAA-1087) GN=proQ PE=3 SV=1	--	--	--	--	--	--	--	--	--	--	-	-	-
Unigene0001656	232	gi|384246800|gb|EIE20289.1|	65.1	5e-10	UPF0027-domain-containing protein [Coccomyxa subellipsoidea C-169]	sp|P46850|RTCB_ECOLI	74.3	2e-13	RNA-splicing ligase RtcB OS=Escherichia coli (strain K12) GN=rtcB PE=1 SV=3	DR0430	97.1	7e-21	COG1690	Uncharacterized conserved protein	--	--	--	--	--	-	-	-
Unigene0001657	204	--	--	--	--	--	--	--	--	DR0430	50.8	5e-10	COG1690	Uncharacterized conserved protein	--	--	--	--	--	-	-	-
Unigene0001658	251	--	--	--	--	--	--	--	--	--	--	--	--	--	--	--	--	--	--	-	-	-
Unigene0001659	350	gi|110288775|gb|AAP52599.2|	53.1	2e-06	expressed protein [Oryza sativa Japonica Group]	sp|Q6SPF0|SAMD1_HUMAN	58.9	1e-08	Atherin OS=Homo sapiens GN=SAMD1 PE=1 SV=1	--	--	--	--	--	--	--	--	--	--	-	-	-
Unigene0001660	772	gi|6012952|emb|CAB57309.1|	177	2e-43	60S ribosomal protein L6 (YL 16 like) [Cyanophora paradoxa]	sp|P34091|RL6_MESCR	174	5e-43	60S ribosomal protein L6 OS=Mesembryanthemum crystallinum GN=RPL6 PE=2 SV=1	YLR448w	147	2e-35	COG2163	Ribosomal protein L14E/L6E/L27E	K02934	1e-42	172	ath:AT1G74060	large subunit ribosomal protein L6e	-	-	-
Unigene0001661	226	gi|422294850|gb|EKU22150.1|	58.2	6e-08	large subunit ribosomal protein L6e [Nannochloropsis gaditana CCMP526]	--	--	--	--	--	--	--	--	--	--	--	--	--	--	-	-	-
Unigene0001662	304	gi|485641247|gb|EOD35413.1|	62	4e-09	hypothetical protein EMIHUDRAFT_352039 [Emiliania huxleyi CCMP1516]	sp|Q91VC9|GHITM_MOUSE	161	1e-39	Growth hormone-inducible transmembrane protein OS=Mus musculus GN=Ghitm PE=2 SV=1	--	--	--	--	--	--	--	--	--	--	-	-	-
Unigene0001663	227	--	--	--	--	--	--	--	--	--	--	--	--	--	--	--	--	--	--	-	-	-
Unigene0001664	372	gi|219111939|ref|XP_002177721.1|	114	7e-25	glycine decarboxylase [Phaeodactylum tricornutum CCAP 1055/1]	sp|C1F934|GCSH_ACIC5	106	5e-23	Glycine cleavage system H protein OS=Acidobacterium capsulatum (strain ATCC 51196 / DSM 11244 / JCM 7670) GN=gcvH PE=3 SV=1	SPBP19A11.01	103	8e-23	COG0509	Glycine cleavage system H protein (lipoate-binding)	K02437	2e-22	103	pop:POPTR_733934	glycine cleavage system H protein	-	-	-
Unigene0001665	249	gi|449447470|ref|XP_004141491.1|	62	4e-09	PREDICTED: proline-rich receptor-like protein kinase PERK10-like [Cucumis sativus]	sp|P16462|LKTA_AGGAC	91.7	1e-18	Leukotoxin OS=Aggregatibacter actinomycetemcomitans GN=lktA PE=3 SV=1	all2654_2	92.8	1e-19	COG2931	RTX toxins and related Ca2+-binding proteins	--	--	--	--	--	-	-	-
Unigene0001666	375	--	--	--	--	--	--	--	--	--	--	--	--	--	--	--	--	--	--	-	-	-
Unigene0001667	211	--	--	--	--	--	--	--	--	--	--	--	--	--	--	--	--	--	--	-	-	-
Unigene0001668	232	gi|297834718|ref|XP_002885241.1|	103	9e-22	transducin family protein [Arabidopsis lyrata subsp. lyrata]	sp|O74184|WAT1_SCHPO	96.7	4e-20	WD repeat-containing protein wat1 OS=Schizosaccharomyces pombe (strain 972 / ATCC 24843) GN=wat1 PE=1 SV=1	--	--	--	--	--	K08266	1e-23	107	ppp:PHYPADRAFT_167168	G protein beta subunit-like	-	-	-
Unigene0001669	209	--	--	--	--	--	--	--	--	--	--	--	--	--	--	--	--	--	--	-	-	-
Unigene0001670	211	--	--	--	--	sp|Q08DZ2|PRP4B_BOVIN	50.8	3e-06	Serine/threonine-protein kinase PRP4 homolog OS=Bos taurus GN=PRPF4B PE=2 SV=1	--	--	--	--	--	--	--	--	--	--	-	-	-
Unigene0001671	317	gi|452821570|gb|EME28599.1|	95.1	4e-19	N-acetyltransferase [Galdieria sulphuraria]	sp|Q9H0A0|NAT10_HUMAN	80.9	2e-15	N-acetyltransferase 10 OS=Homo sapiens GN=NAT10 PE=1 SV=2	YNL132w	60.1	1e-09	COG1444	Predicted P-loop ATPase fused to an acetyltransferase	K14521	3e-16	83.2	ppp:PHYPADRAFT_132127	N-acetyltransferase 10 [EC:2.3.1.-]	-	-	-
Unigene0001672	710	gi|300176086|emb|CBK23397.2|	217	2e-55	Prolyl-tRNA synthetase [Blastocystis hominis]	sp|P28668|SYEP_DROME	178	3e-44	Bifunctional glutamate/proline--tRNA ligase OS=Drosophila melanogaster GN=Aats-glupro PE=1 SV=2	YHR020w_2	188	9e-48	COG0442	Prolyl-tRNA synthetase	K01881	1e-46	186	olu:OSTLU_19561	prolyl-tRNA synthetase [EC:6.1.1.15]	-	-	-
Unigene0001673	432	gi|502127157|ref|XP_004499584.1|	63.2	2e-09	PREDICTED: fibroin heavy chain-like isoform X3 [Cicer arietinum]	sp|O96614|SER1_GALME	72.4	9e-13	Sericin-1 (Fragment) OS=Galleria mellonella GN=SER1 PE=2 SV=1	XF1267	65.9	2e-11	COG5297	Cellobiohydrolase A (1,4-beta-cellobiosidase A)	--	--	--	--	--	-	-	-
Unigene0001674	339	--	--	--	--	--	--	--	--	--	--	--	--	--	--	--	--	--	--	-	-	-
Unigene0001675	409	--	--	--	--	--	--	--	--	--	--	--	--	--	--	--	--	--	--	-	-	-
Unigene0001676	346	gi|384252494|gb|EIE25970.1|	114	5e-25	DEAD-domain-containing protein [Coccomyxa subellipsoidea C-169]	sp|Q4P3W3|DBP10_USTMA	108	1e-23	ATP-dependent RNA helicase DBP10 OS=Ustilago maydis (strain 521 / FGSC 9021) GN=DBP10 PE=3 SV=1	YDL031w	86.7	1e-17	COG0513	Superfamily II DNA and RNA helicases	K14808	3e-26	116	cre:CHLREDRAFT_123188	ATP-dependent RNA helicase DDX54/DBP10 [EC:3.6.4.13]	-	-	-
Unigene0001677	757	--	--	--	--	--	--	--	--	--	--	--	--	--	--	--	--	--	--	-	-	-
Unigene0001678	277	gi|159472803|ref|XP_001694534.1|	53.5	1e-06	RWP-RK transcription factor [Chlamydomonas reinhardtii]	sp|Q6NTV6|INF2_XENLA	51.6	2e-06	Inverted formin-2 OS=Xenopus laevis GN=inf2 PE=2 SV=1	--	--	--	--	--	--	--	--	--	--	-	-	-
Unigene0001679	258	--	--	--	--	--	--	--	--	--	--	--	--	--	--	--	--	--	--	-	-	-
Unigene0001680	402	--	--	--	--	--	--	--	--	--	--	--	--	--	--	--	--	--	--	-	-	-
Unigene0001681	427	--	--	--	--	--	--	--	--	--	--	--	--	--	--	--	--	--	--	-	-	-
Unigene0001682	392	gi|159480806|ref|XP_001698473.1|	52.4	3e-06	hypothetical protein CHLREDRAFT_167987 [Chlamydomonas reinhardtii]	--	--	--	--	--	--	--	--	--	--	--	--	--	--	-	-	-
Unigene0001683	317	gi|514813039|ref|XP_004981306.1|	200	7e-51	PREDICTED: ADP-ribosylation factor-like isoform X3 [Setaria italica]	sp|P34727|ARF_AJECA	209	4e-54	ADP-ribosylation factor OS=Ajellomyces capsulatus GN=ARF PE=1 SV=3	YDL192w	178	2e-45	COG1100	GTPase SAR1 and related small G proteins	K07977	1e-51	200	ppp:PHYPADRAFT_193626	Arf/Sar family, other	-	-	-
Unigene0001684	418	gi|508783589|gb|EOY30845.1|	53.9	1e-06	Leucine-rich repeat family protein [Theobroma cacao]	sp|A7XQ02|MLX56_MORAL	49.7	6e-06	Mulatexin OS=Morus alba PE=1 SV=2	--	--	--	--	--	--	--	--	--	--	-	-	-
Unigene0001685	237	gi|356563505|ref|XP_003550002.1|	155	3e-37	PREDICTED: stem-specific protein TSJT1-like [Glycine max]	sp|Q43011|ASNS2_ORYSJ	51.6	2e-06	Asparagine synthetase [glutamine-hydrolyzing] 2 OS=Oryza sativa subsp. japonica GN=Os06g0265000 PE=2 SV=3	XF0118	56.6	1e-08	COG0367	Asparagine synthase (glutamine-hydrolyzing)	--	--	--	--	--	-	-	-
Unigene0001686	238	--	--	--	--	--	--	--	--	--	--	--	--	--	--	--	--	--	--	-	-	-
Unigene0001687	562	gi|159483259|ref|XP_001699678.1|	54.3	2e-06	proline-glycine-tyrosine rich protein [Chlamydomonas reinhardtii]	sp|P35085|CBPP_DICDI	52	2e-06	Calcium-binding protein P OS=Dictyostelium discoideum GN=cbpP PE=2 SV=2	--	--	--	--	--	--	--	--	--	--	-	-	-
Unigene0001688	1604	gi|254033594|gb|ACT55265.1|	110	8e-23	formin 2B [Physcomitrella patens]	sp|Q95JC9|PRP_PIG	122	8e-27	Basic proline-rich protein OS=Sus scrofa PE=1 SV=2	Rv3876	62	3e-09	COG0455	ATPases involved in chromosome partitioning	--	--	--	--	--	-	-	-
Unigene0001689	201	--	--	--	--	sp|Q9S7E4|FDH_ARATH	49.7	6e-06	Formate dehydrogenase, mitochondrial OS=Arabidopsis thaliana GN=FDH1 PE=1 SV=1	--	--	--	--	--	K00122	4e-06	49.7	ath:AT5G14780	formate dehydrogenase [EC:1.2.1.2]	-	-	-
Unigene0001690	223	--	--	--	--	--	--	--	--	--	--	--	--	--	--	--	--	--	--	-	-	-
Unigene0001691	256	--	--	--	--	--	--	--	--	--	--	--	--	--	--	--	--	--	--	-	-	-
Unigene0001692	202	--	--	--	--	--	--	--	--	--	--	--	--	--	--	--	--	--	--	-	-	-
Unigene0001693	354	gi|302828408|ref|XP_002945771.1|	56.6	3e-17	pathogenesis-related protein 1-like protein [Volvox carteri f. nagariensis]	sp|Q9T0K5|LRX3_ARATH	59.7	4e-16	Leucine-rich repeat extensin-like protein 3 OS=Arabidopsis thaliana GN=LRX3 PE=1 SV=1	XF0009	43.1	5e-11	COG0810	Periplasmic protein TonB, links inner and outer membranes	--	--	--	--	--	-	-	-
Unigene0001694	683	--	--	--	--	--	--	--	--	--	--	--	--	--	--	--	--	--	--	-	-	-
Unigene0001695	210	--	--	--	--	--	--	--	--	--	--	--	--	--	--	--	--	--	--	-	-	-
Unigene0001696	713	gi|323452022|gb|EGB07897.1|	54.7	2e-06	hypothetical protein AURANDRAFT_71710 [Aureococcus anophagefferens]	--	--	--	--	--	--	--	--	--	--	--	--	--	--	-	-	-
Unigene0001697	213	--	--	--	--	--	--	--	--	--	--	--	--	--	--	--	--	--	--	-	-	-
Unigene0001698	210	gi|302828408|ref|XP_002945771.1|	66.2	2e-10	pathogenesis-related protein 1-like protein [Volvox carteri f. nagariensis]	sp|Q9FLQ7|FH20_ARATH	64.3	2e-10	Formin-like protein 20 OS=Arabidopsis thaliana GN=FH20 PE=2 SV=3	Rv3876	55.1	3e-08	COG0455	ATPases involved in chromosome partitioning	--	--	--	--	--	-	-	-
Unigene0001699	410	--	--	--	--	--	--	--	--	--	--	--	--	--	--	--	--	--	--	-	-	-
Unigene0001700	324	gi|485633249|gb|EOD28151.1|	74.3	8e-13	RME1A, RME-1/EHD family protein [Emiliania huxleyi CCMP1516]	sp|Q8BH64|EHD2_MOUSE	60.8	3e-09	EH domain-containing protein 2 OS=Mus musculus GN=Ehd2 PE=1 SV=1	--	--	--	--	--	--	--	--	--	--	-	-	-
Unigene0001701	269	--	--	--	--	--	--	--	--	--	--	--	--	--	--	--	--	--	--	-	-	-
Unigene0001702	391	gi|460386754|ref|XP_004239061.1|	205	3e-52	PREDICTED: 14-3-3-like protein GF14 iota-like [Solanum lycopersicum]	sp|P62262|1433E_SHEEP	260	2e-69	14-3-3 protein epsilon OS=Ovis aries GN=YWHAE PE=1 SV=1	SPAC8E11.02c	188	2e-48	COG5040	14-3-3 family protein	K06630	1e-53	207	ppp:PHYPADRAFT_211050	tyrosine 3-monooxygenase/tryptophan 5-monooxygenase activation protein	-	-	-
Unigene0001703	872	gi|302828408|ref|XP_002945771.1|	105	1e-21	pathogenesis-related protein 1-like protein [Volvox carteri f. nagariensis]	sp|Q95JC9|PRP_PIG	97.4	1e-19	Basic proline-rich protein OS=Sus scrofa PE=1 SV=2	Cgl1939	64.3	3e-10	COG0532	Translation initiation factor 2 (IF-2; GTPase)	--	--	--	--	--	-	-	-
Unigene0001704	348	gi|307107058|gb|EFN55302.1|	70.1	1e-11	hypothetical protein CHLNCDRAFT_23445 [Chlorella variabilis]	sp|Q6ZNB7|ALKMO_HUMAN	86.3	6e-17	Alkylglycerol monooxygenase OS=Homo sapiens GN=AGMO PE=1 SV=1	Rv1814	80.1	9e-16	COG3000	Sterol desaturase	--	--	--	--	--	-	-	-
Unigene0001705	233	gi|302840754|ref|XP_002951923.1|	60.5	1e-08	transcription factor jumonji domain-containing protein [Volvox carteri f. nagariensis]	sp|P02734|ANP4_PSEAM	56.6	5e-08	Ice-structuring protein 4 OS=Pseudopleuronectes americanus PE=3 SV=1	XF0818	47	8e-06	COG2730	Endoglucanase	--	--	--	--	--	-	-	-
Unigene0001706	404	gi|323445462|gb|EGB02058.1|	55.1	5e-07	expressed protein [Aureococcus anophagefferens]	sp|O00268|TAF4_HUMAN	39.7	2e-06	Transcription initiation factor TFIID subunit 4 OS=Homo sapiens GN=TAF4 PE=1 SV=2	XF1267	47.8	6e-06	COG5297	Cellobiohydrolase A (1,4-beta-cellobiosidase A)	--	--	--	--	--	-	-	-
Unigene0001707	224	--	--	--	--	--	--	--	--	--	--	--	--	--	--	--	--	--	--	-	-	-
Unigene0001708	365	gi|302831556|ref|XP_002947343.1|	137	1e-31	20S proteasome alpha subunit F [Volvox carteri f. nagariensis]	sp|O23712|PSA1B_ARATH	133	3e-31	Proteasome subunit alpha type-1-B OS=Arabidopsis thaliana GN=PAF2 PE=1 SV=2	SPAC6G10.04c	130	4e-31	COG0638	20S proteasome, alpha and beta subunits	K02725	1e-33	140	ppp:PHYPADRAFT_216478	20S proteasome subunit alpha 6 [EC:3.4.25.1]	-	-	-
Unigene0001709	311	gi|298709732|emb|CBJ31536.1|	84.3	8e-16	photolyase 1 [Ectocarpus siliculosus]	sp|Q8IYB3|SRRM1_HUMAN	55.5	1e-07	Serine/arginine repetitive matrix protein 1 OS=Homo sapiens GN=SRRM1 PE=1 SV=2	VNG1743C	47.4	7e-06	COG1594	DNA-directed RNA polymerase, subunit M/Transcription elongation factor TFIIS	--	--	--	--	--	-	-	-
Unigene0001710	202	--	--	--	--	--	--	--	--	--	--	--	--	--	--	--	--	--	--	-	-	-
Unigene0001711	315	gi|357452919|ref|XP_003596736.1|	58.9	3e-08	hypothetical protein MTR_2g084760, partial [Medicago truncatula]	--	--	--	--	--	--	--	--	--	--	--	--	--	--	-	-	-
Unigene0001712	1201	--	--	--	--	--	--	--	--	--	--	--	--	--	--	--	--	--	--	-	-	-
Unigene0001713	395	gi|460381490|ref|XP_004236482.1|	57	1e-07	PREDICTED: formin-like protein 5-like [Solanum lycopersicum]	sp|A4TCF8|IF2_MYCGI	52.4	9e-07	Translation initiation factor IF-2 OS=Mycobacterium gilvum (strain PYR-GCK) GN=infB PE=3 SV=1	--	--	--	--	--	K14325	5e-08	55.8	ppp:PHYPADRAFT_105411	RNA-binding protein with serine-rich domain 1	-	-	-
Unigene0001714	448	gi|105922631|gb|ABF81427.1|	77.8	7e-14	TIR-NBS-LRR-TIR type disease resistance protein [Populus trichocarpa]	sp|P14922|CYC8_YEAST	79	1e-14	General transcriptional corepressor CYC8 OS=Saccharomyces cerevisiae (strain ATCC 204508 / S288c) GN=CYC8 PE=1 SV=2	YBR112c	79	3e-15	COG0457	FOG: TPR repeat	--	--	--	--	--	-	-	-
Unigene0001715	311	gi|530744353|gb|EQC42595.1|	67.8	7e-11	glutaryl-CoA dehydrogenase, mitochondrial [Saprolegnia diclina VS20]	sp|Q92947|GCDH_HUMAN	72.8	6e-13	Glutaryl-CoA dehydrogenase, mitochondrial OS=Homo sapiens GN=GCDH PE=1 SV=1	PA0447	77.8	5e-15	COG1960	Acyl-CoA dehydrogenases	--	--	--	--	--	-	-	-
Unigene0001716	252	gi|530741730|gb|EQC39972.1|	64.7	6e-10	hypothetical protein SDRG_02627 [Saprolegnia diclina VS20]	--	--	--	--	--	--	--	--	--	--	--	--	--	--	-	-	-
Unigene0001717	346	gi|514768899|ref|XP_004966609.1|	53.9	1e-06	PREDICTED: spidroin-1-like [Setaria italica]	--	--	--	--	--	--	--	--	--	--	--	--	--	--	-	-	-
Unigene0001718	263	gi|514723057|ref|XP_004955148.1|	58.5	4e-08	PREDICTED: protein HOTHEAD-like [Setaria italica]	--	--	--	--	BMEI0028	49.7	1e-06	COG2303	Choline dehydrogenase and related flavoproteins	--	--	--	--	--	-	-	-
Unigene0001719	232	--	--	--	--	--	--	--	--	--	--	--	--	--	--	--	--	--	--	-	-	-
Unigene0001720	202	--	--	--	--	--	--	--	--	--	--	--	--	--	--	--	--	--	--	-	-	-
Unigene0001721	1098	gi|301106971|ref|XP_002902568.1|	551	1e-155	6-phosphogluconate dehydrogenase [Phytophthora infestans T30-4]	sp|Q94KU1|6PGD1_SPIOL	476	1e-133	6-phosphogluconate dehydrogenase, decarboxylating 1 OS=Spinacia oleracea GN=pgdC PE=1 SV=1	alr5275	409	3e-114	COG0362	6-phosphogluconate dehydrogenase	K00033	2e-136	485	ppp:PHYPADRAFT_189273	6-phosphogluconate dehydrogenase [EC:1.1.1.44]	-	-	-
Unigene0001722	375	gi|60678627|gb|AAX33674.1|	61.2	7e-09	plus agglutinin [Chlamydomonas incerta]	sp|P03211|EBNA1_EBVB9	59.3	7e-09	Epstein-Barr nuclear antigen 1 OS=Epstein-Barr virus (strain B95-8) GN=EBNA1 PE=1 SV=1	Rv0171	50.1	1e-06	COG1463	ABC-type transport system involved in resistance to organic solvents, periplasmic component	--	--	--	--	--	-	-	-
Unigene0001723	416	--	--	--	--	--	--	--	--	--	--	--	--	--	--	--	--	--	--	-	-	-
Unigene0001724	283	--	--	--	--	--	--	--	--	--	--	--	--	--	--	--	--	--	--	-	-	-
Unigene0001725	223	--	--	--	--	sp|Q8NBI6|XXLT1_HUMAN	57	4e-08	Xyloside xylosyltransferase 1 OS=Homo sapiens GN=XXYLT1 PE=1 SV=1	--	--	--	--	--	--	--	--	--	--	-	-	-
Unigene0001726	219	--	--	--	--	--	--	--	--	--	--	--	--	--	--	--	--	--	--	-	-	-
Unigene0001727	409	gi|428173232|gb|EKX42136.1|	100	8e-21	kinesin-like protein [Guillardia theta CCMP2712]	sp|Q5T7B8|KIF24_HUMAN	121	2e-27	Kinesin-like protein KIF24 OS=Homo sapiens GN=KIF24 PE=1 SV=2	ECU11g0470	62	3e-10	COG5059	Kinesin-like protein	K10393	1e-19	94.7	olu:OSTLU_1660	kinesin family member 2/24	-	-	-
Unigene0001728	787	gi|301098033|ref|XP_002898110.1|	303	3e-81	NADH-cytochrome b5 reductase [Phytophthora infestans T30-4]	sp|Q0X0E5|NB5R3_CANFA	337	6e-92	NADH-cytochrome b5 reductase 3 OS=Canis familiaris GN=CYB5R3 PE=1 SV=1	SPCC970.03	190	2e-48	COG0543	2-polyprenylphenol hydroxylase and related flavodoxin oxidoreductases	K00360	4e-69	261	ppp:PHYPADRAFT_184973	nitrate reductase (NADH) [EC:1.7.1.1]	-	-	-
Unigene0001729	262	gi|357452919|ref|XP_003596736.1|	52	4e-06	hypothetical protein MTR_2g084760, partial [Medicago truncatula]	--	--	--	--	--	--	--	--	--	--	--	--	--	--	-	-	-
Unigene0001730	372	gi|302828406|ref|XP_002945770.1|	67	1e-10	pathogenesis-related protein 1-like protein [Volvox carteri f. nagariensis]	sp|Q9T0K5|LRX3_ARATH	61.2	2e-09	Leucine-rich repeat extensin-like protein 3 OS=Arabidopsis thaliana GN=LRX3 PE=1 SV=1	mlr3017_1	48.5	3e-06	COG0737	5'-nucleotidase/2',3'-cyclic phosphodiesterase and related esterases	--	--	--	--	--	-	-	-
Unigene0001731	681	gi|412988877|emb|CCO15468.1|	70.1	4e-11	F-box and WD repeat-containing protein [Bathycoccus prasinos]	sp|P09495|TPM4_RAT	145	3e-34	Tropomyosin alpha-4 chain OS=Rattus norvegicus GN=Tpm4 PE=1 SV=3	MK0690	67.8	2e-11	COG0419	ATPase involved in DNA repair	--	--	--	--	--	-	-	-
Unigene0001732	337	gi|502091193|ref|XP_004489472.1|	85.5	3e-16	PREDICTED: eukaryotic translation initiation factor 3 subunit M-like [Cicer arietinum]	sp|B4QFD2|EIF3M_DROSI	78.2	2e-14	Eukaryotic translation initiation factor 3 subunit M OS=Drosophila simulans GN=Tango7 PE=3 SV=1	--	--	--	--	--	K15030	3e-15	80.1	rcu:RCOM_0048870	translation initiation factor 3 subunit M	-	-	-
Unigene0001733	254	--	--	--	--	--	--	--	--	--	--	--	--	--	--	--	--	--	--	-	-	-
Unigene0001734	296	--	--	--	--	--	--	--	--	--	--	--	--	--	--	--	--	--	--	-	-	-
Unigene0001735	232	gi|301121322|ref|XP_002908388.1|	62.4	3e-09	presenilin-like protein [Phytophthora infestans T30-4]	sp|O64668|PSNA_ARATH	52.4	9e-07	Presenilin-like protein At1g08700 OS=Arabidopsis thaliana GN=At1g08700 PE=2 SV=1	--	--	--	--	--	K04505	8e-09	58.5	rcu:RCOM_0845230	presenilin 1 [EC:3.4.23.-]	-	-	-
Unigene0001736	224	--	--	--	--	--	--	--	--	--	--	--	--	--	--	--	--	--	--	-	-	-
Unigene0001737	307	gi|323450084|gb|EGB05967.1|	54.3	8e-07	expressed protein, partial [Aureococcus anophagefferens]	--	--	--	--	--	--	--	--	--	--	--	--	--	--	-	-	-
Unigene0001738	251	gi|3777559|gb|AAC64934.1|	93.6	1e-18	collagen-like [Griffithsia japonica]	sp|P11087|CO1A1_MOUSE	93.2	5e-19	Collagen alpha-1(I) chain OS=Mus musculus GN=Col1a1 PE=1 SV=4	XF0818	54.7	4e-08	COG2730	Endoglucanase	--	--	--	--	--	-	-	-
Unigene0001739	609	gi|448878386|gb|AGE46156.1|	82.8	5e-15	arginine/serine-rich splicing factor SR45 transcript VII [Sorghum bicolor]	sp|Q5R5Q2|SRRM1_PONAB	75.9	2e-13	Serine/arginine repetitive matrix protein 1 OS=Pongo abelii GN=SRRM1 PE=2 SV=1	Rv3876	57.8	1e-08	COG0455	ATPases involved in chromosome partitioning	--	--	--	--	--	-	-	-
Unigene0001740	233	gi|298705527|emb|CBJ28794.1|	88.2	5e-17	eukaryotic translation initiation factor 4E like2 [Ectocarpus siliculosus]	sp|Q9FK59|IF4E5_ARATH	60.5	3e-09	Eukaryotic translation initiation factor NCBP OS=Arabidopsis thaliana GN=NCBP PE=2 SV=1	--	--	--	--	--	K03259	3e-10	63.5	ppp:PHYPADRAFT_113199	translation initiation factor 4E	-	-	-
Unigene0001741	388	gi|302833603|ref|XP_002948365.1|	186	2e-46	NADH:ubiquinone oxidoreductase subunit 10 [Volvox carteri f. nagariensis]	sp|Q54NI6|NDUS7_DICDI	189	6e-48	NADH dehydrogenase [ubiquinone] iron-sulfur protein 7, mitochondrial OS=Dictyostelium discoideum GN=ndufs7 PE=3 SV=1	XF0306	180	6e-46	COG0377	NADH:ubiquinone oxidoreductase 20 kD subunit and related Fe-S oxidoreductases	K03940	3e-47	186	vcn:VOLCADRAFT_73712	NADH dehydrogenase (ubiquinone) Fe-S protein 7 [EC:1.6.5.3 1.6.99.3]	-	-	-
Unigene0001742	228	--	--	--	--	--	--	--	--	--	--	--	--	--	--	--	--	--	--	-	-	-
Unigene0001743	221	--	--	--	--	--	--	--	--	--	--	--	--	--	--	--	--	--	--	-	-	-
Unigene0001744	826	gi|452823247|gb|EME30259.1|	60.5	5e-08	glutathione S-transferase [Galdieria sulphuraria]	sp|O60760|HPGDS_HUMAN	58.5	5e-08	Hematopoietic prostaglandin D synthase OS=Homo sapiens GN=HPGDS PE=1 SV=3	--	--	--	--	--	--	--	--	--	--	-	-	-
Unigene0001745	222	gi|224155171|ref|XP_002337571.1|	107	1e-22	predicted protein [Populus trichocarpa]	sp|B1XXG0|GLMM_LEPCP	118	1e-26	Phosphoglucosamine mutase OS=Leptothrix cholodnii (strain ATCC 51168 / LMG 8142 / SP-6) GN=glmM PE=3 SV=1	RSc1528	104	5e-23	COG1109	Phosphomannomutase	--	--	--	--	--	-	-	-
Unigene0001746	202	gi|348686830|gb|EGZ26644.1|	57	1e-07	hypothetical protein PHYSODRAFT_343429 [Phytophthora sojae]	sp|Q0P4W3|RMD2_XENTR	54.7	2e-07	Regulator of microtubule dynamics protein 2 OS=Xenopus tropicalis GN=rmdn2 PE=2 SV=1	--	--	--	--	--	--	--	--	--	--	-	-	-
Unigene0001747	224	--	--	--	--	--	--	--	--	--	--	--	--	--	--	--	--	--	--	-	-	-
Unigene0001748	211	gi|356510588|ref|XP_003524019.1|	97.4	9e-20	PREDICTED: calcium-transporting ATPase 3, endoplasmic reticulum-type-like isoform 2 [Glycine max]	sp|Q03669|AT2A2_CHICK	146	5e-35	Sarcoplasmic/endoplasmic reticulum calcium ATPase 2 OS=Gallus gallus GN=ATP2A2 PE=2 SV=2	--	--	--	--	--	K05853	5e-20	95.9	vvi:100266003	Ca2+ transporting ATPase, sarcoplasmic/endoplasmic reticulum [EC:3.6.3.8]	-	-	-
Unigene0001749	347	gi|323454300|gb|EGB10170.1|	63.9	1e-09	expressed protein, partial [Aureococcus anophagefferens]	sp|Q5ZMJ9|SRRM1_CHICK	56.2	6e-08	Serine/arginine repetitive matrix protein 1 OS=Gallus gallus GN=SRRM1 PE=2 SV=1	--	--	--	--	--	--	--	--	--	--	-	-	-
Unigene0001750	211	--	--	--	--	--	--	--	--	--	--	--	--	--	--	--	--	--	--	-	-	-
Unigene0001751	236	gi|507108076|emb|CDF32076.1|	73.2	2e-12	unnamed protein product [Chondrus crispus]	--	--	--	--	--	--	--	--	--	--	--	--	--	--	-	-	-
Unigene0001752	252	gi|158828173|gb|ABW81052.1|	67	1e-10	tropinone-reductase-like37 [Arabidopsis lyrata subsp. lyrata]	sp|Q56840|HCDR_XANP2	65.5	1e-10	2-(R)-hydroxypropyl-CoM dehydrogenase OS=Xanthobacter autotrophicus (strain ATCC BAA-1158 / Py2) GN=xecD PE=1 SV=3	SPAC4H3.08	59.7	1e-09	COG1028	Dehydrogenases with different specificities (related to short-chain alcohol dehydrogenases)	--	--	--	--	--	-	-	-
[truncated: 32,713 more rows]
