# Supplementary material for: Transcriptomic study to understand thermal adaptation in a high temperature-tolerant strain of Pyropia haitanensis
Source: PLoS One. 2018 Apr 25;13(4):e0195842. doi: 10.1371/journal.pone.0195842 (PMC5919043; doi:10.1371/journal.pone.0195842)
Supplement: S4 File — (XLS) [file pone.0195842.s007.xls]

## Sheet: Sheet1
S4 File：Different expressed unigenes and their relative expression levels in each treatment
GeneID	0h	3h	6h	12h	24h	2d	4d	6d
Unigene0000164	-	-	-	-	-	-	3.51174	-
Unigene0000244	-	-	-	-	-	-	1.04917	0.137886
Unigene0000398	3.07982	3.89448	5.34924	2.70524	9.32777	5.23501	8.64639	4.71439
Unigene0000435	-	-	-	-	-	0.302933	-	12.5502
Unigene0000548	5.69004	12.2644	20.6231	12.1659	18.1755	15.1242	15.843	7.71046
Unigene0000744	-	-	-	-	-	-	-	1.16091
Unigene0000754	-	-	-	-	-	-	-	1.34941
Unigene0000892	0.169623	0.57407	0.644359	0.465641	0.27429	1.03542	3.31416	0.505375
Unigene0001150	0.732212	0.609225	2.93649	0.490633	2.01987	7.85964	3.39467	1.60099
Unigene0001648	-	-	-	-	-	-	1.00805	0.340752
Unigene0001857	16.2606	12.6849	10.4771	6.57578	8.97361	11.4099	9.05827	6.1851
Unigene0001936	0.341421	0.820304	1.30673	0.180137	0.617641	1.93503	3.71614	1.35696
Unigene0002134	-	-	-	-	-	-	-	2.04702
Unigene0002513	1.00447	2.82983	3.22654	0.947486	4.21654	3.47714	4.12747	2.11266
Unigene0002520	42.4103	4.2978	5.55078	23.6908	28.9741	12.6868	13.5799	15.0146
Unigene0002621	-	-	-	-	-	0.0959288	-	2.71388
Unigene0002622	-	-	-	-	-	-	-	1.47185
Unigene0002860	1.22444	-	-	0.706936	1.6796	0.881335	3.52381	1.22573
Unigene0002930	27.9782	35.3362	52.6637	16.6435	52.2675	21.298	34.6825	5.54033
Unigene0003522	-	-	-	-	-	-	15.0102	0.222799
Unigene0003583	-	-	-	-	-	-	2.7101	1.6162
Unigene0003584	-	-	-	-	-	-	1.48654	0.946889
Unigene0003709	0.683878	1.57829	3.07231	0.910492	3.61133	6.20733	10.0468	2.57471
Unigene0003828	9.37221	11.1097	34.4206	27.9694	44.3161	58.0422	59.429	37.2926
Unigene0004003	1.872	0.584199	1.31182	3.08616	5.22927	3.25018	4.70642	3.07688
Unigene0004072	-	-	-	-	-	0.0543509	3.2043	0.596531
Unigene0004298	-	-	-	-	-	0.0698305	-	2.04248
Unigene0004532	-	-	-	-	-	0.0704521	-	1.75939
Unigene0004719	-	-	-	-	-	0.104823	0.756592	0.700947
Unigene0004796	24.8603	36.71	46.8676	30.9247	51.6164	57.3504	76.2079	30.8258
Unigene0004854	-	-	-	-	-	-	5.34882	-
Unigene0005278	3.21843	0.921929	2.64155	2.37516	7.9238	5.76149	8.5009	5.87869
Unigene0005338	0.148086	0.177897	0.258478	0.0573748	0.398651	1.11456	0.868917	0.562002
Unigene0005361	9.75064	9.10645	8.77783	2.73312	3.30171	3.10698	3.73194	5.15413
Unigene0005781	-	-	-	-	-	-	8.44905	-
Unigene0006185	2.76596	2.78904	3.55605	3.16887	5.437	9.96736	9.39239	4.37681
Unigene0006204	-	-	-	-	-	-	-	2.12699
Unigene0006382	-	-	-	-	-	0.100817	-	1.22826
Unigene0006932	-	-	-	-	-	0.0906197	-	1.70941
Unigene0007093	-	-	-	-	-	-	3.93722	-
Unigene0007844	12.2352	21.4537	18.5237	3.7658	16.9308	17.7282	26.458	12.2485
Unigene0007854	2.17013	5.21667	12.8773	1.18212	9.32883	21.3733	47.7189	10.6228
Unigene0007994	1.21597	2.16502	2.96846	0.984628	2.672	6.37372	18.0411	2.87611
Unigene0008194	1.87577	1.33242	4.14693	2.27929	3.71757	4.41882	7.62975	4.16659
Unigene0008398	1.99006	0.322921	2.17115	0.669636	1.43842	6.65144	0.867692	0.277432
Unigene0008412	2.04073	1.63117	4.41167	1.31879	3.64036	2.57669	29.8182	1.1001
Unigene0008953	8.22307	0.305415	-	6.83321	0.150324	26.6831	4.22879	21.087
Unigene0009135	4.49784	1.53588	2.12493	2.32532	2.85202	10.3521	14.4323	11.0043
Unigene0009336	0.317683	0.52185	0.704479	0.223552	1.40909	1.76557	1.18229	0.364894
Unigene0009411	7.39565	8.71144	15.679	4.57123	9.82971	40.4015	20.6561	6.72971
Unigene0009454	369.05	479.86	404.676	321.207	269.568	116.93	54.7098	99.2944
Unigene0009558	0.777014	-	-	0.721952	0.170265	3.39139	3.03482	2.56857
Unigene0009568	18.7062	20.6882	36.5676	41.9544	53.5132	35.8388	45.0501	22.2076
Unigene0009697	1.7847	1.95253	1.44076	1.53047	2.84903	8.36052	63.528	5.29344
Unigene0010021	-	-	-	-	-	-	2.97752	1.40753
Unigene0010082	-	-	-	-	-	-	0.435451	0.931603
Unigene0010736	393.399	72.6226	57.8804	286.616	216.688	310.216	121.049	211.711
Unigene0010845	4.99306	0.613292	2.02835	3.74477	3.49343	11.9187	19.76	12.9165
Unigene0010846	10.1843	3.71186	6.4895	6.65682	7.60801	31.4689	44.5612	23.817
Unigene0010941	1.09391	0.294426	1.11485	2.0788	3.43163	1.30753	3.83479	2.00705
Unigene0010950	0.288015	-	0.178233	0.26411	0.93232	2.06527	2.1132	0.787861
Unigene0011184	1.35567	0.30867	1.45817	0.571535	3.31094	7.73424	5.12869	3.59621
Unigene0011321	3.2511	6.76512	8.05076	2.21518	9.21481	7.73836	42.2363	6.50758
Unigene0011390	7.90103	5.50425	6.76619	2.2517	4.82695	2.89511	0.968938	2.92165
Unigene0011526	31.0721	97.15	106.817	103.71	154.548	87.7275	256.251	24.8089
Unigene0011536	29.8425	13.7711	7.96615	5.44428	10.2102	21.3392	25.9989	12.5583
Unigene0011743	1.07549	1.33368	2.7217	1.56836	2.98894	3.20387	6.54952	1.47423
Unigene0012026	5.10053	7.21724	10.9099	3.70279	12.8156	56.706	4.61539	15.3881
Unigene0012044	0.512284	0.576812	2.41226	0.582066	1.45031	2.3075	2.95831	1.55098
Unigene0012319	7.47156	2.42606	5.43199	15.6497	29.8846	13.0108	23.7349	8.93356
Unigene0012376	3.61806	2.06713	0.786354	0.557455	2.97471	5.92818	12.1963	6.76509
Unigene0012384	0.581936	0.860715	1.36152	0.644846	1.60126	1.40643	2.66283	0.993565
Unigene0012447	6.43449	6.98723	5.89829	4.33387	6.47218	31.754	12.0301	15.8942
Unigene0012458	-	-	-	-	-	0.111816	2.78533	1.17891
Unigene0012700	7.43158	6.24591	7.00585	3.59642	7.20058	14.1304	19.678	11.0045
Unigene0012753	11.149	12.5235	21.3795	33.1	35.6363	31.1073	43.732	32.3677
Unigene0013073	1.07476	0.651288	2.42295	0.732813	1.51978	5.7402	3.73414	3.25516
Unigene0013390	-	-	-	-	-	-	4.27767	0.507621
Unigene0013786	0.311287	0.148184	1.94902	1.18658	0.883494	0.543408	3.84683	0.968714
Unigene0013940	20.3766	24.6079	36.523	23.5515	33.0976	21.3334	9.40433	11.278
Unigene0014125	1.12506	1.08078	1.33009	1.45691	3.56635	1.5179	3.8626	1.74437
Unigene0014145	1.34983	1.40443	3.45859	1.61671	4.25391	4.46302	5.27421	2.80813
Unigene0014198	0.782902	0.380511	2.05924	1.67544	2.42212	8.41517	7.45014	1.79639
Unigene0014220	-	-	-	-	-	0.317978	-	13.5563
Unigene0014323	0.364995	0.164113	0.303847	0.122832	1.41918	1.43726	2.19409	0.745562
Unigene0014601	55.2296	9.43299	17.4698	34.5588	63.5618	13.6458	25.4122	16.8383
Unigene0014635	6.13113	1.35351	2.7262	4.9104	6.31225	8.52911	2.46385	4.73351
Unigene0014649	2.24239	2.87866	2.63331	1.18194	3.2401	3.1087	13.258	5.20153
Unigene0014714	47.4959	99.5228	127.832	92.6825	139.096	135.929	141.727	67.7521
Unigene0014731	1.82656	1.6415	3.57028	1.65191	4.55264	5.13812	5.96096	2.86062
Unigene0014794	30.0603	25.8562	22.0505	4.18345	10.3468	4.68655	6.03254	3.3799
Unigene0014831	1.41213	19.3347	23.5759	14.4809	38.6351	32.1215	34.3467	15.4728
Unigene0014888	12.4587	3.58848	14.1462	12.5657	19.2118	18.895	48.4947	16.8572
Unigene0015010	-	-	-	-	-	0.0965137	-	1.67592
Unigene0015724	14.4994	7.55748	11.855	30.0244	33.2574	32.0056	38.8362	23.3689
Unigene0015726	0.155736	0.328587	0.56639	0.415008	0.665809	0.308148	1.22909	0.507241
Unigene0015727	0.0437108	0.129003	1.14067	0.43222	23.7105	18.2236	13.4582	3.7894
Unigene0016205	0.664584	0.436722	1.30704	0.315802	1.48319	1.9105	3.12439	0.824424
Unigene0016219	-	-	-	-	-	-	-	1.69588
Unigene0016271	1.26384	3.58797	6.22822	1.95389	6.17351	4.49001	5.59734	5.61441
Unigene0016496	-	-	-	-	-	0.314122	-	5.8616
Unigene0016622	-	-	-	-	-	-	-	1.05849
Unigene0016747	0.696505	2.88471	7.14515	1.03729	5.34455	9.58281	10.3175	5.37085
Unigene0016957	-	0.747408	1.75035	0.745872	0.348852	0.809262	1.51861	0.521595
Unigene0017056	3.08039	14.1733	27.653	7.14346	35.8695	26.5369	22.3236	11.8419
Unigene0017744	0.933867	0.916292	2.07473	0.744079	4.66121	11.6644	17.2402	5.21269
Unigene0017820	1.96541	0.342498	3.9412	1.16449	4.97253	1.93012	12.2521	2.39581
Unigene0018328	55.3491	16.3414	28.0645	30.3908	28.9419	47.6016	11.4101	42.1911
Unigene0018537	0.495843	1.45475	0.526553	2.60305	0.475056	3.90198	5.09545	6.39186
Unigene0018595	16.8958	2.47157	1.31357	9.86393	3.81631	8.48392	3.56231	12.5198
Unigene0018635	4.43521	4.4921	9.77418	8.04548	14.0539	16.3381	20.5227	10.9053
Unigene0019136	2.06995	2.50137	2.9212	0.937054	3.99898	0.458648	6.20463	1.24218
Unigene0019158	-	-	-	-	-	-	1.39861	0.81622
Unigene0019317	-	-	-	-	-	0.199516	-	1.5196
Unigene0019338	-	-	-	-	-	-	1.78679	0.141633
Unigene0019379	-	-	-	-	-	-	-	1.08151
Unigene0019386	-	-	-	-	-	-	3.53234	-
Unigene0019399	-	-	-	-	-	-	2.87688	-
Unigene0019522	-	-	-	-	-	0.195476	-	5.42265
Unigene0019525	0.0817122	0.149016	0.42305	0.14986	0.446989	0.46276	1.23484	0.162288
Unigene0019714	-	-	-	-	-	-	-	1.13612
Unigene0020550	12.2069	18.6771	24.8504	15.4427	47.4555	69.6557	36.3818	27.9331
Unigene0020703	-	-	-	-	-	-	1.04881	-
Unigene0020830	-	-	-	-	-	0.100391	-	8.21852
Unigene0020844	0.786613	1.12997	0.741548	0.591708	1.72556	4.1446	47.7613	2.62682
Unigene0020988	-	-	-	-	-	-	-	1.10343
Unigene0021275	-	-	-	-	-	-	-	1.12024
Unigene0022199	-	-	-	-	-	0.122383	0.166436	1.11737
Unigene0022823	-	-	-	-	-	-	1.64777	-
Unigene0023195	-	-	-	-	-	0.0951518	-	4.69476
Unigene0023278	1.35296	1.31112	1.36894	0.588473	2.44956	9.62297	5.20089	4.17235
Unigene0023292	0.927517	1.2469	1.47081	0.185513	1.35433	0.612393	5.83058	0.635938
Unigene0023404	4.87994	10.1994	15.7018	3.72077	9.59002	14.1866	9.95712	6.09583
Unigene0023478	2.96929	0.125562	-	-	-	-	-	-
Unigene0023716	2.6126	2.61932	5.89621	2.87335	5.29837	7.80465	8.16777	5.12482
Unigene0023754	-	-	0.372068	-	0.166968	0.101064	7.62349	-
Unigene0024368	0.530087	0.0781645	0.26056	1.1419	1.02321	0.960451	2.4034	0.228559
Unigene0024865	-	-	-	-	-	-	1.00818	-
Unigene0024976	-	-	-	-	-	-	3.08156	-
Unigene0025204	-	-	-	-	-	-	1.03029	0.39617
Unigene0025222	0.593123	0.409689	0.934153	1.52614	1.24901	2.05596	3.14546	1.35011
Unigene0025600	-	-	-	-	-	0.0777801	-	2.36976
Unigene0025610	-	-	-	-	-	-	-	1.36359
Unigene0025847	54.4171	45.521	44.2321	34.3121	23.0368	33.6293	15.4104	25.5183
Unigene0025861	-	-	-	-	-	-	2.30906	-
Unigene0026078	-	-	-	-	-	0.0794724	3.32742	1.37564
Unigene0026131	-	0.306599	-	-	-	-	1.68781	-
Unigene0026242	-	-	-	-	-	-	1.80981	0.210669
Unigene0026450	-	-	-	-	-	-	-	1.57601
Unigene0026565	5.75087	1.56414	2.66047	2.14195	3.2196	6.38138	1.69824	8.31071
Unigene0027693	-	-	-	-	-	-	2.90893	0.379716
Unigene0027719	-	-	-	-	-	0.517827	2.22898	1.94893
Unigene0028048	-	-	-	-	-	-	0.975937	0.214699
Unigene0028154	-	-	-	-	-	0.0902146	2.47915	0.971808
Unigene0028300	3.31395	7.64189	13.8138	6.18785	12.64	5.82874	10.5095	6.6927
Unigene0028626	-	-	-	-	-	-	-	4.10735
Unigene0028635	-	-	-	-	-	0.2728	16.7461	7.30154
Unigene0029194	-	-	-	-	-	-	-	1.21057
Unigene0029331	0.39518	0.550718	1.86651	0.582728	2.5847	2.18771	1.38712	2.35877
Unigene0029505	0.326791	0.668908	1.30393	0.351518	1.14315	0.730646	2.6684	0.802117
Unigene0030615	-	-	-	-	-	-	1.0715	0.329263
Unigene0030647	-	-	-	-	-	-	-	4.57418
Unigene0030708	2.76262	1.95714	2.76239	2.91229	8.23964	11.581	9.25027	6.14412
Unigene0030733	-	-	-	-	-	-	1.41349	0.677695
Unigene0030902	420.703	23.1535	14.8599	106.901	72.6701	98.5566	46.5951	147.021
Unigene0030904	-	0.409563	0.836069	-	0.299627	0.533591	0.962131	0.239054
Unigene0031174	1.00418	0.407213	1.19158	1.08117	1.56753	1.85069	3.52268	1.95875
Unigene0031751	-	-	-	-	-	-	-	1.34469
Unigene0031784	-	-	-	-	-	-	1.31308	0.635993
Unigene0032124	4.80022	2.5947	3.9934	3.70598	10.6603	24.2515	15.8263	13.6853
Unigene0032129	-	-	-	-	-	-	-	1.52172
Unigene0032286	0.739849	2.06817	4.06407	1.41312	6.25112	4.37845	3.07661	1.54345
Unigene0032342	-	-	-	-	0.101624	-	9.69889	-
Unigene0032500	-	2.29258	3.17168	0.144581	1.63252	0.728117	1.52611	1.09641
Unigene0032646	-	-	-	-	-	-	-	1.81225
Unigene0032746	4.12975	2.0668	4.49363	3.04663	9.13458	6.08289	12.4379	9.22394
Unigene0032977	-	-	-	-	-	-	-	1.77839
Unigene0033320	-	-	-	-	-	1.00216	-	0.587839
Unigene0033586	82.5466	136.338	65.6178	74.0751	66.085	178.574	22.7409	138.619
Unigene0034013	12.7024	41.8984	63.1875	19.3346	54.8743	79.8087	45.4313	44.293
Unigene0034014	20.9438	66.7245	108.203	29.6583	76.6945	110.536	71.1229	75.5694
Unigene0034060	-	-	-	-	-	-	1.74216	-
Unigene0034083	29.4794	12.2127	19.049	23.8112	46.7144	32.4314	73.1263	40.1867
Unigene0034406	0.936297	16.1	16.7401	0.707102	8.70482	5.09952	1.50841	8.15598
Unigene0000003	-	-	-	-	-	0.0717292	-	1.87833
Unigene0000005	-	-	-	-	-	-	1.79262	0.743175
Unigene0000008	0.173277	0.190142	-	0.22189	0.415122	0.510589	8.22536	0.207626
Unigene0000010	-	-	-	-	-	-	1.83366	-
Unigene0000011	-	-	-	-	-	-	3.66375	-
Unigene0000012	-	-	-	-	-	-	5.18062	-
Unigene0000020	2.72502	1.52425	3.07554	3.5091	2.53022	3.97547	8.23926	1.47902
Unigene0000022	-	-	-	-	-	0.509903	0.330028	0.697122
Unigene0000024	-	-	-	-	-	-	-	3.20507
Unigene0000026	-	-	-	-	-	-	-	1.49642
Unigene0000034	-	-	-	-	-	-	1.19969	-
Unigene0000036	-	-	-	-	-	-	-	2.88495
Unigene0000037	-	-	-	-	-	0.108289	-	2.88567
Unigene0000039	-	-	-	-	-	-	1.44279	0.20727
Unigene0000040	-	-	-	-	-	0.243887	-	2.12461
Unigene0000041	11.1024	21.6667	39.1579	26.7129	32.5057	25.9498	27.3248	14.3403
Unigene0000042	-	-	0.0706512	0.119888	0.0634104	0.130117	2.96495	0.0650874
Unigene0000045	-	-	-	-	-	-	-	1.25908
Unigene0000046	-	-	-	-	-	0.57073	-	1.59805
Unigene0000047	0.51193	6.64683	20.4905	3.04031	9.99318	14.3771	39.5557	4.59019
Unigene0000048	0.688518	0.478066	-	-	0.127792	-	-	-
Unigene0000049	-	-	-	-	-	-	3.46854	0.933357
Unigene0000050	-	-	-	-	-	-	1.87177	0.424059
Unigene0000051	19.6228	2.13156	3.43153	39.2753	47.4329	54.3212	33.4462	45.5765
Unigene0000052	-	-	-	-	-	-	-	1.96547
Unigene0000053	-	-	-	-	-	-	-	1.98628
Unigene0000054	-	-	-	-	-	-	3.51201	-
Unigene0000055	36.9785	7.41685	12.56	50.7318	9.60027	41.1157	3.07535	19.6861
Unigene0000057	0.634192	0.558601	0.717705	0.6018	0.279876	0.0758542	0.103158	0.184092
Unigene0000058	-	-	-	-	-	-	2.38245	-
Unigene0000059	-	-	-	-	-	-	-	2.08236
Unigene0000062	-	-	-	-	-	0.126795	0.543809	1.00092
Unigene0000065	4.90235	0.802952	0.440939	9.86193	5.93794	20.3149	14.4674	10.0516
Unigene0000071	-	-	-	-	-	-	4.10013	-
Unigene0000078	2.0046	0.268352	1.24849	3.35942	5.152	7.34326	6.36972	2.77772
Unigene0000080	2.03777	4.0921	4.30494	4.02899	4.52711	5.20821	7.28808	5.26461
Unigene0000084	-	-	-	-	-	0.128511	-	1.01882
Unigene0000086	-	-	-	-	-	-	1.3241	-
Unigene0000089	-	-	-	-	-	-	-	2.57636
Unigene0000093	0.187381	0.616857	0.436328	0.686686	0.901631	2.6058	2.27911	1.45645
Unigene0000098	-	-	-	-	-	0.0833066	-	9.03625
Unigene0000102	-	-	-	-	-	-	-	1.61893
Unigene0000103	-	-	0.344546	0.29233	0.64001	0.520381	0.81483	0.158706
Unigene0000104	1.92387	1.59788	1.02945	1.2795	4.49364	4.38636	7.81169	3.04603
Unigene0000107	1.00506	0.947317	0.7244	0.276372	-	-	0.607009	-
Unigene0000108	-	-	-	-	-	-	-	1.59341
Unigene0000112	-	-	-	-	-	-	-	1.31967
Unigene0000113	-	-	-	-	-	0.263438	-	7.05599
Unigene0000114	0.948876	14.7396	21.2409	1.2784	20.1356	1.76032	16.27	0.462809
Unigene0000118	-	-	-	-	-	-	2.00597	-
Unigene0000119	-	-	-	-	-	-	2.18403	-
Unigene0000127	-	-	-	-	-	-	-	2.0153
Unigene0000132	-	-	-	-	-	-	2.39123	-
Unigene0000134	-	-	-	-	-	-	-	1.63209
Unigene0000135	-	-	-	-	-	-	-	2.46155
Unigene0000139	5.51007	4.80669	4.26007	4.10469	8.76772	9.82647	23.2801	13.429
Unigene0000143	-	-	-	-	-	-	2.85052	-
Unigene0000145	-	-	-	-	-	-	3.41849	-
Unigene0000146	-	-	-	-	-	-	0.980392	0.446932
Unigene0000149	0.0624574	0.0921651	0.135007	0.0572735	0.121171	0.135503	8.23571	0.466242
Unigene0000150	-	-	0.246587	0.971097	0.560995	0.372429	1.39518	0.567318
Unigene0000151	3.06401	0.448711	2.65919	5.68469	4.41257	4.02408	6.70164	2.27062
Unigene0000154	-	-	-	-	-	0.643836	13.0425	8.03149
Unigene0000155	-	-	-	-	-	0.856683	9.78394	4.38691
Unigene0000156	-	-	-	-	-	-	-	2.04737
Unigene0000157	-	-	-	-	-	0.256213	-	1.45503
Unigene0000158	-	-	-	-	-	-	-	1.32555
Unigene0000159	-	-	-	-	-	-	1.39518	0.225965
Unigene0000161	-	-	-	-	-	-	-	2.88225
Unigene0000162	-	-	-	-	-	-	-	2.07605
Unigene0000165	-	-	-	-	-	-	-	1.27481
Unigene0000166	-	-	-	-	-	-	-	2.40893
Unigene0000167	13.2042	11.3516	9.68411	18.6175	14.1853	10.2502	26.0623	33.3892
Unigene0000168	254.295	43.9976	49.9473	114.042	122.168	58.7127	134.185	107.275
Unigene0000169	2.51817	5.66822	17.8185	5.73493	17.71	36.7947	186.668	16.3876
Unigene0000172	-	-	-	-	-	0.168985	-	4.27322
Unigene0000174	-	-	-	-	-	-	-	1.69049
Unigene0000176	-	-	-	-	-	0.0790095	1.63542	0.913366
Unigene0000177	-	-	-	-	-	-	-	1.8107
Unigene0000178	-	-	-	-	-	0.216331	-	0.987907
Unigene0000179	-	-	-	-	-	-	-	1.95451
Unigene0000181	-	-	-	-	-	-	-	1.0175
Unigene0000183	-	-	-	-	-	0.177182	-	1.67172
Unigene0000187	-	-	-	-	-	0.547901	-	23.68
Unigene0000189	-	-	-	-	-	-	-	1.26881
Unigene0000191	-	-	-	-	-	-	1.93391	1.05727
Unigene0000195	0.172895	0.157652	0.367694	0.275962	0.760548	0.794119	1.00929	0.558113
Unigene0000197	-	-	-	-	-	0.193815	1.06945	0.176704
Unigene0000198	-	-	-	-	0.0408951	-	2.86697	0.0839533
Unigene0000199	-	-	-	-	-	-	3.33148	-
Unigene0000200	-	-	-	-	-	-	1.28433	0.394664
Unigene0000201	-	-	-	-	-	-	2.0229	-
Unigene0000203	1.67638	1.69103	2.65267	0.423443	2.58937	8.43827	6.35938	3.16055
Unigene0000204	-	-	-	-	-	0.233149	4.1787	1.5109
Unigene0000205	-	-	-	-	-	-	-	2.70029
Unigene0000209	-	-	-	-	-	-	2.20847	0.351503
Unigene0000210	0.834509	0.133623	1.00573	1.43781	6.36814	4.98937	9.34968	3.50611
Unigene0000212	-	-	-	-	-	0.172923	3.3487	1.32426
Unigene0000213	-	-	-	-	-	-	-	2.78526
Unigene0000214	-	-	-	-	-	-	-	3.43532
Unigene0000216	-	-	-	-	-	-	-	1.41421
Unigene0000217	17.8243	17.1222	27.0649	26.3787	37.4132	26.6279	43.5969	19.2004
Unigene0000218	-	-	-	-	-	-	-	1.15145
Unigene0000220	6.57255	6.53352	8.27556	6.40145	9.77155	11.6944	22.3209	10.7505
Unigene0000221	-	-	-	-	-	0.0403439	-	2.01396
Unigene0000222	-	-	-	-	-	0.0443368	-	2.02298
Unigene0000224	-	-	-	-	-	-	2.09511	0.107873
Unigene0000225	0.781848	0.714956	0.388173	0.811267	1.62636	7.77541	2.49199	1.01284
Unigene0000228	0.667623	0.88052	0.93804	1.49897	2.64865	4.14142	2.48961	1.25938
Unigene0000232	-	-	-	-	-	-	-	1.33309
Unigene0000234	-	-	-	-	-	-	-	5.74717
Unigene0000235	-	-	-	-	-	0.334286	-	19.7595
Unigene0000238	-	-	-	-	-	0.12529	-	1.52601
Unigene0000248	559.68	91.4154	73.3281	334.817	113.281	363.523	150.081	276.392
Unigene0000255	-	-	-	-	-	0.0824226	-	3.455
Unigene0000258	-	-	-	-	-	0.278503	2.42716	1.01566
Unigene0000260	7.72196	3.0515	5.65523	2.00763	10.542	1.47883	2.52289	3.76055
Unigene0000263	-	-	-	-	-	-	0.960856	0.134403
Unigene0000264	0.50485	3.57267	2.19657	1.47176	1.2362	3.49624	3.09566	1.09816
Unigene0000265	-	-	-	-	-	-	-	2.54764
Unigene0000267	-	0.406145	0.394403	1.81016	1.41987	1.28501	2.04242	1.51948
Unigene0000268	80.8833	70.0087	72.6482	79.2116	120.644	117.01	34.2284	57.9763
Unigene0000271	-	-	-	-	-	-	-	5.10772
Unigene0000272	-	-	-	-	-	-	-	2.63745
Unigene0000273	10.3354	3.4497	6.63565	8.20161	20.452	4.80487	4.55093	1.95219
Unigene0000275	2.0442	3.25048	3.78864	1.40395	6.09376	11.6688	13.9619	6.39225
Unigene0000276	-	-	-	-	-	-	2.55484	0.601447
Unigene0000277	7.25451	5.5002	8.69295	5.80183	12.4494	57.4744	51.1187	13.6623
Unigene0000278	-	-	-	-	-	-	-	1.30888
Unigene0000285	-	-	-	-	-	0.0883437	-	6.42045
Unigene0000286	-	-	-	-	-	-	1.21067	0.192712
Unigene0000288	5.49626	1.75266	5.7027	6.97835	17.266	9.49791	16.1598	8.90317
Unigene0000289	0.371162	0.33441	0.775651	1.15086	0.698508	1.01888	1.83672	0.452534
Unigene0000290	-	-	-	-	-	-	-	2.81199
Unigene0000293	1361.53	1120.03	364.658	1102.47	229.722	574.193	35.0839	1174.88
Unigene0000294	-	0.180441	-	-	0.191957	-	1.12143	0.196511
Unigene0000295	3.85899	5.76934	6.84905	5.31049	14.3586	8.60508	15.9219	7.86399
Unigene0000296	-	-	-	-	-	-	-	1.8332
Unigene0000298	3.22583	3.24981	4.3863	4.22965	14.4373	9.23499	-	3.06361
Unigene0000299	1.32635	3.2479	9.1543	3.32511	9.35663	7.90195	18.258	4.98319
Unigene0000307	-	-	-	-	-	-	1.03954	0.773505
Unigene0000308	-	-	-	-	-	0.0765883	1.67942	0.581475
Unigene0000310	-	-	-	-	-	-	-	1.69366
Unigene0000313	2820.48	48.2328	5.17611	1200.54	52.9958	970.084	104.545	1207.14
Unigene0000315	409.608	189.138	135.216	406.764	257.152	258.178	165.819	253.872
Unigene0000317	1.94015	1.31445	1.68011	1.85756	4.33356	5.8634	4.44469	2.21698
Unigene0000322	-	-	-	-	-	-	-	2.26172
Unigene0000323	-	-	-	-	-	-	-	1.5941
Unigene0000324	-	-	-	-	-	-	-	1.59383
Unigene0000329	9.31134	17.0701	16.8391	15.6076	29.849	63.6179	31.0355	52.7001
Unigene0000333	-	-	-	-	-	-	-	1.36646
Unigene0000334	-	-	-	-	-	0.218086	-	3.60003
Unigene0000335	-	-	-	-	-	0.150268	-	1.419
Unigene0000336	1.63745	0.374589	1.48743	0.355669	0.431455	-	-	0.28836
Unigene0000345	9.66138	16.6796	38.3037	12.7927	46.925	90.9543	65.1842	34.8234
Unigene0000346	-	-	-	-	-	-	1.2189	0.708454
Unigene0000349	-	-	-	-	0.114357	0.117329	2.7711	0.352145
Unigene0000350	-	-	-	-	-	0.304996	1.24178	0.129303
Unigene0000351	-	-	-	-	-	-	1.74745	0.59403
Unigene0000354	-	-	-	-	-	-	-	2.02146
Unigene0000358	3.94135	2.62646	9.59734	5.01871	13.9125	19.3419	14.5111	6.79336
Unigene0000359	1.00546	1.12001	3.67898	1.64988	4.6922	6.96601	6.4339	2.80042
Unigene0000360	4.54256	2.30013	0.641145	25.0156	5.28273	194.831	168.35	172.187
Unigene0000361	6.46508	2.8618	1.85058	23.0125	6.30541	230.17	138.838	212.852
Unigene0000367	-	-	-	-	-	-	2.83672	-
Unigene0000368	4.97422	20.9711	22.2203	8.44166	25.6141	6.84197	1.80697	5.94166
Unigene0000369	0.728126	1.60732	2.44462	1.00474	1.53138	0.414797	6.12163	0.584889
Unigene0000370	-	-	-	-	-	-	5.36352	-
Unigene0000373	-	-	-	-	-	-	-	1.70233
Unigene0000374	-	-	-	-	-	-	2.30777	-
Unigene0000375	-	-	-	-	-	-	1.79553	-
Unigene0000376	-	-	-	-	-	0.0648699	-	2.44631
Unigene0000377	-	-	-	-	-	-	1.21783	0.262711
Unigene0000378	-	-	-	-	-	-	1.31416	0.500456
Unigene0000379	0.156328	-	-	-	-	-	1.38632	0.14024
Unigene0000380	-	-	-	-	-	-	1.72052	0.680068
Unigene0000381	-	-	-	-	-	0.0784872	-	2.39134
Unigene0000382	4.95101	6.46359	8.33407	7.44862	14.1065	4.37633	11.3497	4.72241
Unigene0000385	-	-	-	-	-	-	1.12231	-
Unigene0000388	1.67388	1.0267	3.42158	1.91291	6.47189	3.77707	4.70471	2.25671
Unigene0000389	-	-	-	-	-	0.135284	-	4.49331
Unigene0000393	-	-	-	-	-	-	1.30228	0.946944
Unigene0000394	-	-	-	-	-	0.19032	2.46244	0.693145
Unigene0000395	26.3627	52.7763	69.7506	30.2028	76.7682	107.954	96.0975	46.8876
Unigene0000400	-	-	-	-	-	0.0919356	1.70825	0.614176
Unigene0000401	3.22532	0.758678	2.04708	1.25595	3.38051	4.36044	7.15185	3.86821
Unigene0000405	1.2911	2.05284	2.13496	1.91839	4.54636	4.42728	6.01645	3.11171
Unigene0000410	156.004	82.8743	111.662	77.4486	166.1	63.2219	60.7817	45.8043
Unigene0000413	3.24925	21.7277	27.0962	3.04404	12.843	9.98174	25.8891	7.36626
Unigene0000414	355.331	701.021	756.903	163.547	552.255	391.706	143.902	476.388
Unigene0000415	1.01703	0.551453	0.598804	0.128706	0.776942	0.842647	0.268512	0.18001
Unigene0000417	18.9862	31.1196	34.195	23.3729	51.4006	50.9768	33.3554	39.0945
Unigene0000422	0.604458	0.551166	0.584792	0.277144	1.55191	1.83934	1.91432	0.826344
Unigene0000429	-	-	-	-	-	-	2.65664	0.423773
Unigene0000433	-	-	-	-	-	-	-	1.83735
Unigene0000436	-	-	-	-	-	0.16374	1.15937	0.994523
Unigene0000440	20.0785	59.8387	78.6993	60.9221	65.0581	13.1423	43.3255	19.6849
Unigene0000442	23.6293	1.8427	2.32636	4.41061	2.18407	97.1668	7.51093	45.1689
Unigene0000443	-	-	-	-	-	0.409351	-	1.07978
Unigene0000444	3.49398	1.17913	3.02701	1.80303	7.03505	8.56326	7.72909	5.34702
Unigene0000446	-	-	-	-	-	-	-	5.29765
Unigene0000447	-	-	-	-	-	0.122383	-	4.17087
Unigene0000451	-	-	-	-	-	-	-	1.56384
Unigene0000453	2.81573	4.07905	4.7285	1.33681	4.79967	0.703138	0.233334	2.08495
Unigene0000454	0.382564	0.906833	3.01216	0.793685	1.15819	0.770804	3.30346	0.865785
Unigene0000455	-	-	-	-	-	-	-	1.29098
Unigene0000456	-	-	-	-	-	-	7.38158	-
Unigene0000461	9.40173	63.5089	55.1306	11.6639	34.173	18.4481	24.5397	41.4763
Unigene0000462	-	-	-	-	-	0.0945283	-	2.87499
Unigene0000463	-	-	-	-	-	-	-	2.68201
Unigene0000464	-	-	-	-	-	-	-	1.39447
Unigene0000468	13.9952	2.9447	4.25288	17.8386	3.93229	13.2133	31.8904	11.9504
Unigene0000471	1.79183	0.820826	0.677338	1.69562	0.934819	0.354485	0.766901	0.207999
Unigene0000475	15.8868	18.4696	27.3178	8.07455	22.8199	66.6583	56.6178	30.5751
Unigene0000478	-	-	-	-	-	-	1.3343	0.330206
Unigene0000479	-	-	-	-	-	-	-	1.02584
Unigene0000480	-	-	-	-	-	0.181067	-	3.14545
Unigene0000481	-	-	-	-	-	-	1.13019	0.568828
Unigene0000482	-	-	-	-	-	-	1.25566	0.69985
Unigene0000484	10.4774	1.01023	-	13.4446	0.276942	17.4522	0.214231	9.84997
Unigene0000485	-	-	-	-	-	-	1.5175	0.416036
Unigene0000488	33.7516	61.0193	59.2386	33.3247	46.8514	36.4831	128.694	34.2519
Unigene0000489	1.00494	2.35574	3.58787	0.876048	1.88661	0.707374	10.2185	1.76885
Unigene0000490	-	-	-	-	-	0.25842	-	5.5434
Unigene0000495	0.835173	0.904447	1.7674	0.921513	1.59136	1.72254	3.44709	1.57109
Unigene0000497	4.78851	54.6861	-	-	-	-	-	8.25252
Unigene0000500	1.64725	2.75676	3.9202	2.2362	3.66921	5.68626	4.47277	2.91227
Unigene0000503	0.704698	1.41883	1.27602	1.12559	1.4687	1.9267	6.27897	1.78603
Unigene0000509	-	-	-	-	-	0.206455	-	1.67751
Unigene0000511	-	-	-	-	-	0.475323	-	8.91015
Unigene0000512	-	-	-	-	-	-	-	7.03108
Unigene0000513	-	-	-	-	-	3.42396	-	2.27675
Unigene0000519	-	-	-	-	-	-	-	1.02256
Unigene0000520	0.197535	0.811986	0.768396	-	0.958353	0.598254	1.66628	0.88665
Unigene0000521	-	-	-	-	-	0.208266	2.13185	2.12821
Unigene0000522	-	-	-	-	-	-	1.69366	0.698716
Unigene0000523	-	-	-	-	-	0.139251	-	11.1857
Unigene0000524	-	-	-	-	-	0.250579	-	23.3009
Unigene0000526	317.939	23.6575	2.64221	257.825	24.8239	288.857	55.9245	286.66
Unigene0000531	-	-	-	-	-	0.0993405	-	1.69278
Unigene0000532	-	-	-	-	-	0.0422838	-	2.16089
Unigene0000533	-	-	-	-	-	-	6.02455	4.18406
Unigene0000534	-	-	-	-	-	0.188245	6.04287	2.68585
Unigene0000535	27.8556	4.80624	7.40339	27.0403	20.3768	32.3215	6.57441	17.6962
Unigene0000539	1.45293	0.359031	0.949365	4.54303	1.87795	1.61228	11.6026	4.29142
Unigene0000540	-	-	-	-	-	-	2.95932	-
Unigene0000541	-	-	-	-	-	-	3.46594	-
Unigene0000542	-	-	-	-	-	0.221374	-	9.82609
Unigene0000543	-	-	-	-	-	0.175022	-	9.12961
Unigene0000544	21.4168	48.3276	65.8897	23.0174	60.3176	101.775	92.512	74.5444
Unigene0000546	1.18449	0.242434	0.675507	0.190537	0.413639	-	0.323738	-
Unigene0000547	3.91519	6.84524	9.98609	3.00284	8.37315	18.9404	16.5717	11.1079
Unigene0000550	167.339	87.185	69.5894	138.308	98.8158	174.427	73.5306	175.086
Unigene0000552	-	-	-	-	-	-	1.15261	0.46219
Unigene0000554	-	-	-	-	-	-	-	1.32257
Unigene0000561	0.287304	0.350716	1.02169	0.152858	1.40074	1.9172	2.28426	0.499095
Unigene0000567	0.139018	0.0671306	0.0860289	0.470539	0.169738	0.324472	0.633511	0.621046
Unigene0000568	-	-	-	-	-	0.0889783	-	3.03318
Unigene0000569	-	-	-	-	-	-	-	1.87604
Unigene0000575	-	-	-	-	-	-	-	1.82448
Unigene0000576	-	-	-	-	-	-	0.842475	0.861852
Unigene0000580	1.88332	3.55061	4.64747	1.04792	2.63072	3.00053	32.4831	77.0026
Unigene0000581	-	0.401892	1.091	0.436582	0.85508	1.97853	0.465664	1.64219
Unigene0000584	16.7196	31.3631	43.4833	29.1426	30.3768	91.7947	103.433	45.8454
Unigene0000585	0.537865	0.365651	0.193774	0.763111	0.173915	0.530822	4.25538	0.178041
Unigene0000589	-	-	-	-	-	0.0745027	-	1.42068
Unigene0000591	0.55298	0.36377	0.649062	0.597644	2.94844	1.11969	2.38709	1.09095
Unigene0000592	-	-	-	-	-	-	-	1.25103
Unigene0000593	-	-	-	-	-	-	0.999295	0.804384
Unigene0000600	-	-	-	-	-	0.264539	-	1.9316
Unigene0000601	-	-	-	-	-	0.0776529	-	2.36463
Unigene0000607	-	-	-	-	-	-	-	1.05377
Unigene0000608	-	-	-	-	-	0.177102	1.5152	0.749947
Unigene0000609	4.06324	1.61389	3.04985	6.07192	11.3228	10.1907	15.664	4.86138
Unigene0000610	-	-	-	-	-	-	-	2.16233
Unigene0000611	25.0654	30.7103	34.2442	25.0969	36.985	14.1637	16.6052	10.0896
Unigene0000617	-	-	-	-	-	-	-	1.81137
Unigene0000619	-	0.705262	4.08832	0.299371	2.00443	0.246674	3.83175	0.450588
Unigene0000620	-	-	-	-	-	0.268275	-	3.04879
Unigene0000621	-	-	-	-	-	0.100817	-	1.84255
Unigene0000622	-	-	-	-	-	-	2.9837	1.68598
Unigene0000625	4.53827	2.40899	7.19045	11.535	23.1854	6.63148	19.4927	8.28963
Unigene0000631	-	-	-	-	-	-	-	1.64414
Unigene0000633	-	-	-	-	-	1.45976	-	1.46689
Unigene0000634	-	-	-	-	-	-	-	2.65084
Unigene0000635	-	-	-	-	-	-	-	1.97132
Unigene0000636	-	-	-	-	-	-	2.10468	-
Unigene0000642	-	0.215649	-	-	0.237402	-	1.7238	0.176297
Unigene0000644	5.13052	51.4514	82.7273	49.5786	86.242	90.7695	113.113	61.8454
Unigene0000649	-	-	-	-	-	0.11483	11.4696	1.86677
Unigene0000650	-	-	-	-	-	0.282018	9.05618	2.93896
Unigene0000651	-	-	-	-	-	-	-	1.72369
Unigene0000655	1.7067	6.90629	10.044	1.76158	1.65927	8.69977	50.5979	14.9823
Unigene0000657	0.154986	0.12843	0.0718624	0.293932	0.556091	0.644572	1.0566	1.32266
Unigene0000659	1.7677	1.04184	3.56316	2.06476	4.15827	3.61676	9.40195	1.63161
Unigene0000660	-	-	-	-	-	-	1.34921	0.611489
Unigene0000661	0.351851	16.8333	40.9566	0.0776569	29.8055	-	4.50165	-
Unigene0000663	-	-	-	-	-	0.199097	-	2.12137
Unigene0000664	-	-	-	-	-	-	-	2.01626
Unigene0000665	-	-	-	-	-	0.194876	-	1.58111
Unigene0000669	-	-	-	-	-	-	-	1.0064
Unigene0000673	0.302625	0.393236	1.47127	0.471017	0.901638	0.457617	1.17379	0.181308
Unigene0000675	-	-	-	-	-	-	-	1.66306
Unigene0000676	-	-	-	-	-	0.160421	0.306239	1.31503
Unigene0000677	-	-	-	-	-	0.158812	-	1.88587
Unigene0000680	1.52423	0.196463	0.723398	0.294769	1.10248	0.332061	0.225794	0.202545
Unigene0000683	-	-	-	-	-	-	-	1.78688
Unigene0000684	-	-	-	-	-	-	1.44394	0.268718
Unigene0000685	-	-	-	-	-	-	1.53613	1.1361
Unigene0000686	-	-	-	-	-	-	1.61856	1.2394
Unigene0000691	10.255	13.7382	15.6131	5.19301	7.00227	7.21958	1.2764	2.85506
Unigene0000692	-	-	-	-	-	-	-	1.61915
Unigene0000693	-	-	-	-	-	0.143675	-	2.36247
Unigene0000697	-	-	-	-	-	0.123981	1.85781	0.902678
Unigene0000702	-	-	-	-	-	0.339986	-	6.9064
Unigene0000703	0.415917	1.07524	0.397469	-	0.147663	0.120063	10.4204	-
Unigene0000705	1.14674	20.6692	29.4947	6.66429	13.6479	15.5679	76.9833	6.48499
Unigene0000706	-	-	-	-	-	-	1.35454	0.482857
Unigene0000708	-	-	-	-	-	-	-	2.08557
Unigene0000709	9.38464	9.69164	7.06969	0.584942	3.52034	2.41833	2.41555	1.68195
Unigene0000711	-	-	-	-	-	-	-	1.31275
Unigene0000712	-	-	-	-	-	0.319248	1.60157	0.80777
Unigene0000714	1.7936	0.785922	0.465775	-	-	-	-	0.214547
Unigene0000715	-	-	-	-	-	-	-	1.26131
Unigene0000716	-	-	-	-	-	-	-	2.54139
Unigene0000718	8.02569	9.38568	21.4958	20.3356	38.2977	16.928	33.7342	14.1182
Unigene0000725	-	-	-	-	-	-	-	2.20324
Unigene0000733	-	-	-	-	-	0.27223	3.88614	1.53611
Unigene0000735	-	-	-	-	-	-	3.12647	-
Unigene0000736	-	-	-	-	-	-	1.22898	-
Unigene0000737	-	-	-	-	-	-	1.28012	-
Unigene0000740	-	-	-	-	-	-	1.60162	-
Unigene0000741	-	-	-	-	-	-	1.5193	1.45701
Unigene0000743	9.42719	4.81796	5.85314	6.88626	6.54301	2.19484	3.39446	2.23357
Unigene0000745	-	-	-	-	-	-	1.09019	1.50752
Unigene0000746	-	-	-	-	-	-	1.48638	0.305411
Unigene0000750	-	-	-	-	-	-	-	1.3589
Unigene0000752	-	-	-	-	-	-	1.29319	-
Unigene0000755	3.21731	0.192426	0.215341	8.13134	-	24.7851	0.221154	14.9385
Unigene0000756	0.604399	0.471859	1.15859	0.652289	0.548069	0.358558	2.81536	0.416589
Unigene0000757	0.398487	0.363354	1.29205	0.212012	0.589912	0.162619	3.89559	0.198383
Unigene0000765	-	-	-	-	-	-	-	1.17867
Unigene0000769	0.236719	-	1.44915	0.856186	1.6653	1.831	3.62189	1.41431
Unigene0000773	10.0272	14.2925	18.169	22.0559	21.743	9.79186	24.4129	16.2114
Unigene0000777	-	-	-	-	-	-	-	1.82868
Unigene0000779	-	-	-	-	-	-	0.794461	1.66615
Unigene0000783	7.89403	14.4728	24.745	11.5011	27.6217	35.8063	27.0156	12.4205
Unigene0000784	-	-	-	-	-	-	1.55426	-
Unigene0000787	-	-	-	-	-	-	1.00616	0.350866
Unigene0000791	-	-	-	-	-	0.137757	-	5.64265
Unigene0000792	1.23291	0.1228	0.375615	-	0.135187	-	0.718629	0.134092
Unigene0000794	-	-	-	-	-	-	-	2.81845
Unigene0000796	-	-	-	-	-	0.130722	-	7.28238
Unigene0000798	0.160612	0.394199	0.687348	0.205672	-	2.54502	1.88955	1.43982
Unigene0000799	-	-	-	-	-	-	1.21396	0.322806
Unigene0000801	-	-	-	-	-	-	2.97918	-
Unigene0000802	-	-	-	-	-	-	-	1.65522
Unigene0000806	0.420385	2.30651	6.90739	0.904864	4.76826	8.13282	13.2807	2.82909
Unigene0000807	8.66328	9.31894	11.1935	6.6343	10.7591	13.6836	3.54239	3.29742
Unigene0000809	-	-	-	-	-	-	-	1.74508
Unigene0000810	1.05458	4.84394	9.9123	4.54098	11.3044	13.3594	15.4164	6.22507
Unigene0000812	-	-	-	-	-	-	-	1.33439
Unigene0000817	1.45342	1.28806	0.451947	0.11523	1.14911	0.114826	1.1239	0.309546
Unigene0000818	-	-	-	-	-	-	1.29875	0.75486
Unigene0000820	0.307871	0.766615	0.858819	0.357846	0.978647	1.38218	1.81247	0.920374
Unigene0000821	1.57224	2.62112	3.1307	3.06017	4.21802	4.07309	7.67956	3.2417
Unigene0000823	-	-	0.323712	0.393729	0.371688	0.21366	1.19256	0.427511
Unigene0000824	-	-	-	-	-	0.119009	-	2.60444
Unigene0000825	-	-	-	-	-	-	-	2.8615
Unigene0000826	-	-	-	-	-	-	1.14669	-
Unigene0000830	4.24287	13.1931	18.7108	4.78161	10.4939	49.7805	66.7294	34.981
Unigene0000833	-	-	-	-	-	0.201207	-	1.53248
Unigene0000834	-	-	-	-	-	-	2.96791	0.346033
Unigene0000842	-	-	-	-	-	1.1061	-	62.8291
Unigene0000843	-	-	-	-	-	0.204676	-	0.935341
Unigene0000844	-	-	-	-	-	0.0531744	-	2.13672
Unigene0000847	-	-	-	-	-	-	-	1.98169
Unigene0000849	28.5129	14.0613	6.22106	0.963408	2.50033	1.95715	0.390931	1.2756
Unigene0000850	-	-	-	-	-	-	1.81511	0.878019
Unigene0000852	-	-	-	-	-	0.174898	-	2.66279
Unigene0000853	-	-	-	-	-	-	-	1.15724
Unigene0000854	-	-	-	-	-	-	-	1.22436
Unigene0000856	-	-	-	-	-	-	-	2.16657
Unigene0000857	-	-	-	-	-	0.134138	-	1.42836
Unigene0000858	-	-	-	-	-	0.139661	-	1.27556
Unigene0000859	-	-	-	-	-	0.126289	2.61485	0.805364
Unigene0000860	-	-	-	-	-	-	3.1663	1.40022
Unigene0000861	0.0559414	-	0.0692367	0.796343	0.416435	0.405333	0.460294	-
Unigene0000862	-	-	-	-	-	0.119233	-	5.15819
Unigene0000863	-	-	-	-	-	0.0812658	-	4.02187
Unigene0000864	-	-	-	-	-	-	-	1.59527
Unigene0000865	3.20441	3.07163	5.24811	2.54688	5.51597	8.00739	7.03902	4.12656
Unigene0000867	201.19	2373.79	1747.69	977.075	1201.76	1229.03	608.268	1320.48
Unigene0000874	0.251139	0.688958	0.979941	1.372	0.96812	0.478241	1.79815	0.901177
Unigene0000875	-	-	-	-	-	0.171425	-	2.92554
Unigene0000876	-	-	-	-	-	0.282167	-	5.49975
Unigene0000877	-	-	-	-	-	-	-	0.99381
Unigene0000878	-	-	-	-	-	-	1.63412	0.0863067
Unigene0000879	-	-	-	-	-	-	-	3.81035
Unigene0000880	-	-	-	-	-	-	-	4.06612
Unigene0000883	11.0906	18.6798	23.9585	115.108	49.9625	95.1558	73.8334	82.9705
Unigene0000886	10.9887	5.03088	5.95484	5.91808	9.00387	3.61291	4.37393	10.9449
Unigene0000887	-	-	-	-	-	-	3.96748	-
Unigene0000888	-	-	-	-	-	-	3.89882	-
Unigene0000899	-	-	-	-	-	1.86855	-	1.49005
Unigene0000900	0.0256578	-	-	-	0.0510778	0.0301297	26.6708	-
Unigene0000901	414.768	7.76656	1.8218	113.637	31.5738	54.662	37.3405	159.454
Unigene0000903	20.4752	19.49	19.1923	6.46461	18.606	21.9524	4.13434	13.2254
Unigene0000906	237.3	85.4009	173.492	126.961	110.716	1494.85	381.231	970.746
Unigene0000908	62.8464	42.7415	27.8085	34.3384	19.1925	3.14263	3.95696	2.17866
Unigene0000909	26.6379	16.0245	8.18516	24.1843	6.80655	2.28206	1.66745	0.497087
Unigene0000916	-	-	-	-	-	-	-	1.95086
Unigene0000921	-	-	-	-	-	-	-	1.67312
Unigene0000922	-	-	-	-	-	-	-	1.72981
Unigene0000925	0.387278	0.529007	0.548726	0.651657	1.92788	1.08128	1.89149	1.15533
Unigene0000926	-	-	-	-	-	-	0.949464	0.560694
Unigene0000928	1.59954	5.66744	4.66641	1.18588	5.87593	3.93602	7.34978	2.32997
Unigene0000929	-	-	-	-	-	0.124387	-	1.9858
Unigene0000932	23.3405	2.10964	1.05613	1.91343	0.785196	0.726804	1.56082	1.49496
Unigene0000934	0.834014	0.658587	0.521403	1.43326	0.338346	-	-	-
Unigene0000936	-	-	-	-	-	-	1.29288	0.323682
Unigene0000937	-	-	-	-	-	0.106948	1.36771	-
Unigene0000938	-	-	-	-	-	-	-	2.2133
Unigene0000939	-	-	-	-	-	0.15586	-	1.94767
Unigene0000942	-	-	-	-	-	-	58.4241	0.627528
Unigene0000946	2.73652	10.9357	15.6055	2.40962	11.1085	19.6038	15.2269	10.5995
Unigene0000949	0.431158	0.555495	1.22392	0.801734	2.40752	4.10777	2.31942	1.51242
Unigene0000950	-	-	-	-	-	-	3.09174	-
Unigene0000951	6.20534	895.765	1511.21	240.272	615.415	385.192	168.938	113.829
Unigene0000952	12.1267	1013.24	1822.04	608.708	636.947	762.119	219.623	118.244
Unigene0000953	1.75512	2.07874	2.74583	5.42429	3.27671	1.67895	1.97397	6.68668
Unigene0000955	-	-	-	-	-	0.160151	1.27633	1.06937
Unigene0000958	2.28912	12.0487	17.2448	2.97924	8.52512	14.4083	26.7444	6.40018
Unigene0000959	-	-	-	-	-	0.171656	0.81277	0.291094
Unigene0000961	-	-	-	-	-	-	-	1.50168
Unigene0000962	-	-	-	-	-	-	3.16405	-
Unigene0000963	1.41283	0.0690274	0.218655	0.0760533	6.00015	0.25179	0.11518	-
Unigene0000964	0.164813	-	-	-	-	0.387077	2.44577	0.163667
Unigene0000965	-	-	-	-	-	-	1.10039	1.35756
Unigene0000968	2.73226	3.96805	3.57562	1.44809	2.31848	10.5386	19.9365	3.02402
Unigene0000971	-	-	-	-	-	3.26623	-	1.9587
Unigene0000972	14.2016	212.339	198.114	38.7428	114.475	209.483	95.9672	158.871
Unigene0000973	0.621843	0.629048	1.52125	1.42139	0.678905	2.30345	4.30938	1.25505
Unigene0000974	-	-	-	-	-	-	0.759392	0.277463
Unigene0000977	0.689322	0.490879	1.18872	0.893115	2.80398	5.8899	4.70009	2.57019
Unigene0000981	0.19556	0.199418	0.453397	0.179329	0.961706	0.194628	0.934988	0.38943
Unigene0000982	0.206675	0.146915	0.864647	0.21992	1.46745	0.73842	0.941827	0.513366
Unigene0000988	-	-	-	-	-	-	2.34624	0.744573
Unigene0000994	-	-	-	-	-	-	-	1.90792
Unigene0000995	-	-	-	-	-	0.161513	-	1.87051
Unigene0000996	8.17055	6.21918	5.3878	7.72456	13.4711	5.40801	3.07189	1.7317
Unigene0000997	29.385	27.215	22.9196	41.4896	50.7424	39.8091	15.1099	9.53099
Unigene0000998	-	-	-	-	-	-	1.81729	0.479376
Unigene0000999	1.4702	3.4336	6.17865	3.18923	3.0993	0.628033	0.496747	-
Unigene0001000	-	-	-	-	-	-	2.0164	-
Unigene0001001	-	-	-	-	-	-	1.39699	-
Unigene0001002	-	-	-	-	-	-	-	2.33361
Unigene0001005	37.8915	2.39798	1.68865	24.8971	5.94597	111.183	15.7855	90.1251
Unigene0001007	-	-	-	-	-	-	-	1.05114
Unigene0001009	31.1869	125.789	90.0766	20.8217	46.1741	264.473	16.9279	219.106
Unigene0001011	-	-	-	-	-	-	-	1.21737
Unigene0001015	-	-	-	-	-	-	2.34345	1.19285
Unigene0001018	-	-	-	-	-	-	-	1.23528
Unigene0001021	-	-	-	-	-	-	0.650208	0.771539
Unigene0001028	0.219959	1.53391	2.5594	0.468109	1.18652	1.2292	4.5599	1.25727
Unigene0001029	-	-	-	-	-	-	1.37602	0.743496
Unigene0001031	-	-	-	-	-	-	-	3.58878
Unigene0001033	-	-	-	-	-	-	-	1.01916
Unigene0001038	0.481038	0.527858	0.625667	-	1.16221	1.01969	4.02193	0.288198
Unigene0001039	1.14486	0.690144	0.8999	0.300565	1.13496	0.535039	4.08044	0.9769
Unigene0001041	0.486904	3.63944	4.94273	1.45119	5.96838	5.95397	9.35877	4.70638
Unigene0001046	-	-	-	-	-	0.158812	-	2.08192
Unigene0001050	1.21768	1.06066	1.81871	1.07316	3.41241	4.61617	7.46583	3.60917
Unigene0001058	-	-	-	-	-	-	1.92428	0.843732
Unigene0001063	-	-	-	-	-	-	1.07369	0.208018
Unigene0001064	-	-	-	-	-	-	-	1.62739
Unigene0001065	0.920198	0.565877	0.460103	-	0.183444	-	-	-
Unigene0001073	6.4919	11.5508	17.9192	6.73245	27.2093	22.9476	29.3069	11.1066
Unigene0001075	-	-	-	-	-	-	-	1.09132
Unigene0001084	1.87094	0.87401	2.25033	1.48185	7.83302	7.16662	8.49401	3.35106
Unigene0001086	-	-	-	-	-	-	2.18731	0.308282
Unigene0001087	-	-	-	-	-	-	-	1.30491
Unigene0001088	0.298422	-	0.751229	0.191072	0.705832	1.08123	1.25714	0.713737
Unigene0001090	0.846971	0.475782	1.10968	3.5604	1.57132	2.54219	4.14586	1.29401
Unigene0001091	-	-	-	-	-	-	0.975899	0.773323
Unigene0001092	-	-	-	-	-	0.105993	1.25566	1.4148
Unigene0001097	0.953953	2.20197	5.62735	1.97859	6.04911	4.76836	11.4274	3.05846
Unigene0001100	-	-	-	-	-	0.122069	1.4126	-
Unigene0001103	0.380344	0.474067	2.13564	1.11828	1.06272	0.638331	2.03012	0.887581
Unigene0001104	28.403	12.8493	23.0525	13.8806	16.4134	162.097	102.393	164.672
Unigene0001110	-	-	-	-	-	-	1.13302	0.210295
Unigene0001115	22.4411	31.9989	35.4776	18.3113	35.3123	69.5812	56.2491	62.6683
Unigene0001117	-	-	-	-	-	-	-	1.92615
Unigene0001118	1.34674	0.397462	2.32887	0.760784	0.797473	0.975802	4.30901	2.14121
Unigene0001120	0.235543	0.429553	0.656945	0.501275	0.468903	0.768984	1.77976	0.820218
Unigene0001121	-	0.24906	1.07608	0.250471	4.14206	0.808693	4.70207	0.813723
Unigene0001124	-	-	-	-	-	-	3.13772	-
Unigene0001125	-	-	-	-	-	-	-	1.36907
Unigene0001129	1.44423	1.66211	3.85149	1.84466	3.36001	13.9088	20.423	9.50952
Unigene0001130	-	-	-	-	-	-	-	1.79083
Unigene0001134	-	-	-	-	-	-	1.37057	0.265534
Unigene0001135	-	-	-	-	-	-	-	1.71941
Unigene0001137	1.94403	9.8277	16.5826	1.38538	4.61999	7.79904	21.5857	3.20891
Unigene0001138	13.6562	11.1894	28.0824	5.52853	12.7066	121.639	189.465	16.4557
Unigene0001139	-	-	-	-	-	-	-	0.945983
Unigene0001142	-	-	-	-	-	-	-	2.35534
Unigene0001143	-	-	-	-	-	0.233475	-	11.8977
Unigene0001145	1.44717	1.73271	2.21025	3.10393	2.82024	2.89585	3.88917	3.31989
Unigene0001146	14.8875	4.31351	2.73941	8.55171	5.81957	5.61081	6.95835	7.6579
Unigene0001152	-	-	-	-	-	-	1.22545	-
Unigene0001155	-	-	-	-	-	-	-	1.24068
Unigene0001158	-	-	-	-	-	-	-	1.73896
Unigene0001161	12.2855	8.56619	11.3376	23.8883	26.3617	3.91599	34.0944	11.8109
Unigene0001164	-	-	-	-	-	0.0470146	0.556967	1.51579
Unigene0001165	244.753	88.2442	107.999	193.915	170.413	139.383	70.0908	128.947
Unigene0001174	-	-	-	-	-	-	-	1.55144
Unigene0001176	0.537159	4.83178	5.46527	2.75144	5.29829	6.421	3.66114	2.6773
Unigene0001177	0.255172	0.376543	0.987478	0.973501	1.25055	1.8744	2.38282	0.506793
Unigene0001179	1.91064	0.715536	1.98518	3.00963	1.83344	6.20242	6.27635	3.96814
Unigene0001187	-	-	-	-	-	-	-	1.19668
Unigene0001193	256.574	717.636	456.551	277.51	501.482	63.6812	40.3406	296.326
Unigene0001194	0.942469	1.39006	1.64413	0.393371	1.46807	2.53347	3.44353	1.08529
Unigene0001195	0.177736	0.218114	0.41387	-	0.214709	0.251173	1.49748	0.21297
Unigene0001196	0.885888	1.1102	2.35173	1.20225	3.24081	2.53786	2.78231	1.41855
Unigene0001197	0.116073	1.86024	5.36061	0.324161	2.56302	3.33648	13.3914	0.659904
Unigene0001198	-	-	0.741942	-	0.33875	0.62175	2.21253	0.51173
Unigene0001202	-	-	-	-	-	-	5.26248	0.0782893
Unigene0001203	-	-	-	-	-	-	-	1.30694
Unigene0001208	1.13908	0.97413	0.276394	0.321344	0.496134	0.150152	0.851566	0.127314
Unigene0001209	2.32619	12.5585	-	-	-	-	-	3.9992
Unigene0001210	-	-	-	-	-	-	6.7804	0.621394
Unigene0001212	-	-	-	-	-	0.203797	-	2.60785
Unigene0001216	1.33408	0.78259	2.14568	1.31997	2.29762	5.39928	7.6954	0.955793
Unigene0001219	0.238541	0.5803	0.577145	0.875821	1.22607	3.0626	2.20174	1.47299
Unigene0001222	-	-	-	-	-	0.127991	-	3.1548
Unigene0001224	1.56564	0.36879	1.41677	1.73304	2.27378	5.84602	5.42142	4.12291
Unigene0001227	-	-	0.391841	0.67108	0.759363	0.489125	1.56641	-
Unigene0001230	0.858183	0.410951	0.852144	0.656681	1.16878	0.794897	2.39174	-
Unigene0001232	-	-	-	-	-	0.100817	1.52391	0.673508
Unigene0001233	1.01758	0.941027	2.9985	0.921464	2.36221	1.6491	10.7426	1.06575
Unigene0001236	0.367122	0.762713	0.529884	0.521692	0.803673	1.5305	2.36151	1.70294
Unigene0001241	102.667	16.0979	4.17874	34.5932	5.83043	124.175	19.5299	120.35
Unigene0001242	6.22635	5.32515	8.3263	10.5545	17.6474	163.397	75.1003	61.8088
Unigene0001243	-	-	-	-	-	-	-	1.1271
Unigene0001244	3.50763	6.65973	14.0808	9.30023	14.8479	20.4144	11.8546	6.21516
Unigene0001247	10.0202	4.72115	6.67111	9.01784	7.79533	1.40247	2.37131	7.18955
Unigene0001249	-	-	-	-	-	-	-	1.67206
Unigene0001255	-	-	-	-	-	-	1.1654	0.299855
Unigene0001256	0.166226	0.566367	-	0.304859	0.322487	0.36894	0.221748	1.40331
Unigene0001259	-	-	-	-	-	-	1.82316	0.524524
Unigene0001263	2.24703	0.703435	1.89961	0.757572	3.24707	3.57313	8.72644	5.16675
Unigene0001269	-	-	-	-	-	0.140487	1.68271	0.685536
Unigene0001273	5.96121	7.76349	12.2802	3.48645	20.0238	23.9222	55.0948	8.51108
Unigene0001275	1.75038	1.38703	2.5441	2.12012	5.55416	5.5315	5.29356	5.59564
Unigene0001277	-	-	-	-	-	-	-	1.75146
Unigene0001282	-	-	-	-	-	-	1.51532	-
Unigene0001283	-	-	-	-	-	0.119159	-	2.17623
Unigene0001286	2.77964	1.02864	3.40347	3.41278	3.022	2.35832	8.16668	3.69215
Unigene0001287	0.161148	0.176832	0.240021	0.332603	0.19467	0.517239	2.32935	0.385674
Unigene0001288	-	-	-	-	-	-	1.79104	0.443828
Unigene0001294	-	-	-	-	-	0.134518	-	1.964
Unigene0001301	1.90073	3.14569	7.24181	10.5441	7.90931	2.12579	5.02487	3.52836
Unigene0001302	3.29561	2.10483	2.11964	0.918672	1.1027	2.92243	0.293088	0.962029
Unigene0001303	-	-	-	-	-	-	-	1.16764
Unigene0001305	20.5142	30.7698	77.09	15.187	46.9361	3.95557	8.41516	4.97974
Unigene0001306	0.765515	0.845887	1.00617	0.162914	0.307373	-	4.15187	0.606536
Unigene0001310	-	-	-	-	-	-	-	0.95858
Unigene0001312	11.7903	11.5413	14.4078	5.6544	9.59656	11.1247	27.8974	8.25947
Unigene0001337	-	-	-	-	-	-	1.21067	-
Unigene0001342	-	-	-	-	-	0.165944	0.748392	0.761876
Unigene0001347	-	-	-	-	-	0.0784872	0.972904	0.571955
Unigene0001348	-	-	-	-	-	-	1.18065	0.828227
Unigene0001349	0.385803	0.281431	0.5434	0.656843	0.533059	2.7414	1.16605	0.306088
Unigene0001352	11.2862	1.14089	2.0373	8.58102	17.6235	5.77238	4.79192	6.62841
Unigene0001354	-	-	-	-	-	-	1.1942	0.301689
Unigene0001363	-	0.205283	0.217576	0.214212	0.400758	0.236398	1.23104	-
Unigene0001364	-	-	0.325354	0.499672	1.14744	0.334693	0.93492	0.50049
Unigene0001374	12.7124	28.7919	41.1679	13.591	27.0102	75.775	30.0203	27.8055
Unigene0001376	-	-	-	-	-	-	1.16851	-
Unigene0001381	-	-	-	-	-	-	1.02103	-
Unigene0001384	16.8828	18.5011	9.07967	5.14357	5.39155	1.81661	4.87589	3.20592
Unigene0001385	-	-	-	-	-	-	2.60792	-
Unigene0001390	-	-	-	-	-	-	-	1.48308
Unigene0001391	-	-	-	-	-	-	1.48529	-
Unigene0001393	-	-	-	-	-	-	1.04881	0.973327
Unigene0001394	-	-	-	-	-	0.145213	-	5.10076
Unigene0001395	-	-	-	-	-	-	-	2.35583
Unigene0001396	1.13837	1.28494	2.14767	3.63375	1.49519	6.00892	4.87493	2.69535
Unigene0001397	0.264461	0.239716	1.26884	0.222289	0.724536	0.824497	2.71199	0.72504
Unigene0001398	0.608144	1.2939	1.06717	0.371779	0.298382	0.661808	2.41007	0.402609
Unigene0001399	-	-	-	-	-	-	3.39638	0.285252
Unigene0001404	-	-	-	-	-	-	-	1.5489
Unigene0001406	1.34369	0.273733	0.660896	0.966068	1.47106	0.137208	-	0.274539
Unigene0001408	5.1461	3.01627	10.7126	13.4382	9.29716	13.6946	22.9678	9.18017
Unigene0001415	-	0.348996	0.634116	-	0.354599	0.196624	1.1518	0.3598
Unigene0001416	-	-	-	-	-	-	-	0.941793
Unigene0001422	1.15838	1.01313	2.83824	0.65448	2.74107	4.54165	5.5937	1.92249
Unigene0001423	4.271	3.06573	5.77917	7.80495	10.6343	7.98842	10.9651	4.97042
Unigene0001425	-	-	-	-	-	-	2.95767	0.429424
Unigene0001429	-	-	-	-	-	-	1.58033	0.912549
Unigene0001436	1.01855	0.183675	-	0.165171	-	-	-	-
Unigene0001437	-	-	0.260911	0.239124	0.593584	-	1.6901	-
Unigene0001438	0.215823	-	0.140356	-	0.382302	-	1.50098	-
Unigene0001441	-	-	-	-	-	-	-	0.876621
Unigene0001447	0.0742616	0.0911319	-	0.136072	0.307945	-	0.704847	0.266241
Unigene0001449	5.52312	9.56697	15.7955	3.6533	12.1665	27.2106	24.6344	9.7512
Unigene0001450	-	-	-	-	-	-	1.73072	-
Unigene0001452	-	-	-	-	-	-	-	1.12464
Unigene0001454	1.47651	1.65262	1.65551	1.29087	3.70353	2.57865	8.49751	5.3987
Unigene0001455	-	-	-	-	-	-	1.71719	0.450164
Unigene0001456	-	-	-	-	-	-	1.09313	0.815884
Unigene0001457	-	-	-	-	-	-	-	1.74765
Unigene0001459	-	-	-	-	-	0.0799406	-	1.02165
Unigene0001466	-	-	-	-	-	1.52282	-	0.791129
Unigene0001472	3.05056	2.15885	2.70223	1.67797	3.82068	4.87403	6.93506	3.51411
Unigene0001474	-	-	-	-	-	-	-	1.34204
Unigene0001477	-	-	-	-	-	-	-	1.53713
Unigene0001478	-	-	-	-	-	-	2.26606	-
Unigene0001479	-	-	-	-	-	-	3.54944	-
Unigene0001484	-	-	-	-	-	-	2.65071	-
Unigene0001493	-	-	-	-	-	0.278775	-	1.13332
Unigene0001496	1.48778	3.15275	2.93968	1.54433	4.52795	4.92387	4.47891	2.08709
Unigene0001501	-	-	-	-	-	0.162341	-	1.53169
Unigene0001503	0.430124	1.09576	3.47875	1.42104	2.84058	2.14785	4.94504	0.438325
Unigene0001510	-	-	-	-	-	-	-	1.58982
Unigene0001512	0.21874	0.74929	1.30926	0.301414	0.32162	3.24187	1.73637	0.818189
Unigene0001513	-	-	-	-	-	-	1.01161	0.197033
Unigene0001514	2.6071	4.40609	8.16334	2.31574	8.13026	4.1132	10.376	3.63372
Unigene0001515	-	-	-	-	-	-	1.67317	-
Unigene0001524	-	-	-	-	-	-	-	1.27706
Unigene0001526	0.80064	0.211354	0.769729	0.123322	0.228757	0.680468	0.361142	-
Unigene0001531	-	-	-	-	-	-	-	1.04755
Unigene0001535	2.61702	2.25024	3.51228	1.46653	3.91178	4.22279	7.06814	3.80505
Unigene0001537	-	-	-	-	-	-	-	1.48603
Unigene0001543	7.96976	4.7706	9.95281	3.84275	3.79257	4.80851	2.3349	1.09837
Unigene0001548	0.639621	0.648527	1.65814	1.32229	1.72144	4.52875	29.5055	1.85415
Unigene0001549	-	-	-	-	-	0.529964	-	35.0581
Unigene0001550	-	-	-	-	-	-	1.13131	0.176751
Unigene0001556	1.05915	3.27969	8.64773	1.0632	3.11337	4.44427	6.56904	1.42134
Unigene0001557	1.29531	1.62548	1.98032	0.579718	2.15507	6.41906	6.73651	0.805084
Unigene0001558	-	-	-	-	-	-	-	2.15417
Unigene0001560	-	-	-	-	-	-	-	2.66862
Unigene0001562	5.25701	11.869	12.6984	5.64789	18.0438	26.9881	14.1802	12.7973
Unigene0001563	-	-	-	-	-	-	-	1.57109
Unigene0001567	-	-	-	-	-	-	1.39873	0.419619
Unigene0001574	-	0.882184	0.735187	-	0.62939	0.695282	1.75424	0.860239
Unigene0001575	-	-	-	-	-	-	2.40612	0.513327
Unigene0001581	12.4698	7.04867	6.07915	1.23894	2.6472	1.21344	0.936765	1.00477
Unigene0001583	-	-	-	-	-	-	-	1.73693
Unigene0001585	-	-	-	-	-	0.141741	1.56902	0.897228
Unigene0001586	-	-	-	-	-	0.0971058	1.93002	0.471337
Unigene0001589	172.6	132.391	35.202	113.633	192.615	312.502	2742.6	108.929
Unigene0001590	-	-	-	-	-	-	-	1.00624
Unigene0001592	1.18824	2.51884	4.46392	3.32171	6.09048	1.77704	3.83657	2.36691
Unigene0001593	-	-	-	-	-	-	1.30991	0.702695
Unigene0001594	-	-	-	-	-	-	-	5.43123
Unigene0001596	-	-	-	-	-	0.345344	1.16499	0.524385
Unigene0001601	-	-	-	-	-	-	1.98158	0.245848
Unigene0001606	-	-	-	0.625199	0.456257	0.318923	1.23698	1.58396
Unigene0001609	0.707158	-	0.51403	1.233	0.528854	7.28129	18.5163	5.41266
Unigene0001610	-	0.473658	0.187142	0.368496	-	5.16619	11.0856	2.84147
Unigene0001612	30.4628	26.373	27.5193	51.6179	50.3349	37.1303	59.9315	63.0264
Unigene0001619	-	-	-	-	-	-	-	1.06874
Unigene0001620	-	-	-	-	-	1.03228	-	15.6357
Unigene0001621	-	-	-	-	-	0.32193	-	6.46341
Unigene0001624	-	-	-	-	-	0.141745	-	1.59652
Unigene0001632	-	-	-	-	-	-	0.994436	0.795556
Unigene0001633	-	-	-	-	-	-	-	1.61212
Unigene0001634	-	-	-	-	-	-	1.73807	0.280706
Unigene0001638	-	-	-	-	-	-	1.45741	-
Unigene0001644	-	-	-	-	-	-	5.2966	0.210089
Unigene0001646	-	-	-	-	-	-	-	1.81239
Unigene0001647	-	-	-	-	-	-	1.14175	0.445872
Unigene0001650	12.4604	4.20295	13.2941	13.8734	31.7771	50.5857	41.6551	14.1469
Unigene0001651	12.7049	4.17849	9.64946	17.422	46.7373	135.738	27.985	59.9577
Unigene0001654	-	-	-	-	-	0.464398	2.5277	0.986178
Unigene0001660	-	-	-	-	-	0.123017	-	19.278
Unigene0001661	-	-	-	-	-	-	-	3.0697
Unigene0001664	-	-	-	-	-	-	-	2.71767
Unigene0001666	-	-	-	-	-	-	1.43058	0.230893
Unigene0001672	-	-	-	-	-	0.0668799	-	1.42391
Unigene0001675	-	-	-	-	-	-	-	2.04917
Unigene0001677	-	0.14845	0.136653	0.742997	0.6042	0.278432	0.725895	0.190902
Unigene0001680	-	-	-	-	-	-	-	1.29498
Unigene0001687	-	-	-	-	-	-	-	2.10838
Unigene0001688	1.93818	0.973016	2.99004	4.07731	6.5811	5.79675	4.49383	2.54206
Unigene0001694	-	-	-	-	-	0.200056	2.17725	0.169178
Unigene0001696	0.326391	0.273618	0.315771	0.2993	0.520001	1.05401	1.82265	1.25521
Unigene0001700	-	-	-	-	-	-	1.3568	0.177842
Unigene0001703	13.5945	15.6533	15.4777	14.6474	25.6064	40.2002	27.7232	21.0069
Unigene0001712	7.20654	0.97725	0.476261	0.280779	0.144244	0.0790753	0.199046	-
Unigene0001713	733.912	856.477	955.634	413.026	936.651	513.466	93.3036	267.201
Unigene0001714	0.237775	-	3.13307	0.731373	1.7987	0.858212	29.0727	0.709455
Unigene0001717	0.168148	-	0.416221	0.666229	1.16732	5.78499	1.49484	0.166978
Unigene0001721	-	-	-	-	-	-	-	1.50094
Unigene0001728	-	-	-	-	-	0.241346	2.29266	0.878591
Unigene0001731	-	-	-	-	-	-	3.40989	1.10176
Unigene0001741	-	-	-	-	-	-	-	1.1936
Unigene0001744	-	-	-	-	-	-	-	1.22691
Unigene0001752	-	-	-	-	-	0.188431	1.53992	1.14327
Unigene0001753	-	-	-	-	-	-	-	1.36561
Unigene0001756	12.2091	8.47384	12.5107	38.6323	41.0636	96.4432	55.5433	50.6261
Unigene0001757	7.63091	7.65594	16.0029	28.4967	25.0807	28.5067	25.0354	18.7139
Unigene0001764	0.240519	0.706667	4.38718	3.25775	3.81069	64.4287	21.7145	16.1871
Unigene0001769	-	-	-	-	-	-	-	1.21866
Unigene0001773	0.356784	0.656755	0.696084	0.393729	0.736122	-	4.05757	1.49289
Unigene0001779	218.486	431.814	552.525	546.202	1308.67	154.27	564.634	179.991
Unigene0001780	0.526767	0.648887	4.77027	1.19013	2.36951	2.29147	6.7981	1.35636
Unigene0001781	-	-	-	-	-	-	1.18047	0.172518
Unigene0001783	120.504	2.35546	0.976955	48.6849	13.6092	50.102	22.2019	75.004
Unigene0001785	-	-	-	-	-	-	2.08185	-
Unigene0001786	0.62236	0.744958	2.85054	0.221098	1.66007	0.784488	6.68419	1.51387
Unigene0001787	-	-	-	-	-	-	-	3.67218
Unigene0001795	-	0.305134	2.78758	0.518777	0.714873	1.31014	4.55099	1.05005
Unigene0001796	-	-	-	-	-	-	-	7.68135
Unigene0001800	-	-	-	-	-	-	-	1.56904
Unigene0001801	-	-	-	-	-	-	-	1.52893
Unigene0001802	0.863688	1.56685	1.3179	2.04534	1.3812	1.40692	2.40762	1.35608
Unigene0001807	-	0.698023	0.330945	-	0.148514	-	0.748363	0.151634
Unigene0001810	1.05352	6.07946	17.6711	4.05101	7.97051	3.65269	6.68629	5.04258
Unigene0001811	-	-	-	-	0.235911	0.376413	0.855228	0.478742
Unigene0001819	2.89213	4.06636	4.19168	2.58528	5.45736	3.6256	6.00994	3.44754
Unigene0001822	-	-	-	-	-	-	-	1.92043
Unigene0001826	179.31	153.102	195.574	152.269	251.199	224.131	386.458	175.772
Unigene0001827	0.425461	1.29053	1.01417	0.548246	1.4999	1.70053	2.48701	1.0319
Unigene0001828	2.91414	7.72697	15.1167	7.75027	12.616	14.1889	8.89227	4.31827
Unigene0001829	-	-	-	-	-	0.188183	-	2.94025
Unigene0001833	3.30353	1.2335	2.21777	3.31527	13.9939	12.0615	10.2075	6.31443
Unigene0001834	0.961152	0.546877	0.230906	0.257272	0.768992	2.37941	6.83968	2.71365
Unigene0001836	84.7529	0.516209	0.487804	18.2454	1.04356	50.0052	4.32741	53.1583
Unigene0001842	-	-	-	-	-	0.246035	-	2.17247
Unigene0001849	10.7302	10.3876	11.6552	17.0569	23.6695	12.1783	25.6683	15.4045
Unigene0001851	-	-	-	-	-	-	1.01409	0.946329
Unigene0001853	102.768	11.5952	8.9189	38.9821	4.19878	36.2492	0.571418	12.0104
Unigene0001856	11.1302	16.1666	33.0409	44.6073	44.9501	40.1455	52.9607	27.6862
Unigene0001858	145.206	257.498	213.945	98.2789	114.193	36.7645	22.5078	49.4297
Unigene0001861	807.247	158.968	77.8669	91.3565	47.3589	261.821	117.377	160.849
Unigene0001862	127.999	5.58242	1.33812	58.465	10.0254	208.859	65.6237	307.261
Unigene0001869	2.07471	42.6292	37.2366	5.90395	32.0334	45.8231	12.0702	18.4577
Unigene0001872	0.332452	0.851573	1.37637	-	0.322487	0.73788	3.12054	1.4865
Unigene0001874	-	-	-	-	-	-	1.79277	-
Unigene0001878	-	-	-	-	-	0.0798734	-	6.83364
Unigene0001881	5.18887	5.91855	4.57246	0.82328	0.839425	0.433749	1.14368	0.5469
Unigene0001883	-	-	-	-	-	-	-	4.63873
Unigene0001884	-	0.206018	0.122096	0.215493	0.111491	0.265317	0.640197	0.112481
Unigene0001885	-	-	-	-	-	-	1.84464	0.419766
Unigene0001891	-	-	-	-	-	-	6.22313	0.746492
Unigene0001896	-	-	-	-	-	-	1.58238	-
Unigene0001900	-	-	-	-	-	0.150149	-	2.51448
Unigene0001903	0.11734	0.40152	1.9668	0.665788	0.559843	1.18899	1.22374	0.421059
Unigene0001905	-	-	-	-	-	-	-	1.51008
Unigene0001908	2.43651	3.62969	7.48658	5.0388	7.94531	11.8787	10.7171	6.42189
Unigene0001911	-	-	-	-	-	-	0.956311	0.18577
Unigene0001912	171.763	97.5605	164.22	255.845	234.889	238.74	365.238	227.307
Unigene0001915	0.0809787	0.287611	3.42472	7.22928	2.55776	0.837994	0.997358	0.436128
Unigene0001917	20.6639	24.5825	31.2122	23.6349	76.9172	30.4234	44.5746	20.2302
Unigene0001920	6.60844	17.9051	38.043	13.1719	28.8852	39.9037	52.2999	17.6157
Unigene0001923	0.445817	0.448599	1.24341	0.457993	1.1559	2.02214	1.43688	0.772695
Unigene0001925	20.2423	15.9049	24.5159	19.8276	32.2053	8.57799	4.2886	10.2299
Unigene0001928	0.364806	0.294013	0.632119	2.33213	2.13608	3.16691	11.6462	1.87886
Unigene0001930	6.8053	3.64664	6.17288	7.71857	15.1974	8.83132	14.6779	7.11184
Unigene0001932	-	-	-	-	-	-	1.25491	0.731321
Unigene0001934	1.68168	3.32356	3.63236	1.9111	1.74279	2.93508	4.55806	2.3561
Unigene0001938	-	-	-	-	-	2.76819	-	1.31765
Unigene0001939	0.533541	0.407605	1.27529	0.115499	1.67416	1.4066	2.41293	1.23885
Unigene0001942	1.23023	7.28985	13.4378	1.36313	9.53612	4.19733	28.1518	3.90761
Unigene0001945	0.172658	0.378927	-	0.396354	0.730011	0.267792	2.2508	0.672102
Unigene0001947	-	-	-	-	-	10.7489	-	3.98379
Unigene0001950	11.9089	7.81833	10.0005	6.48834	3.91933	5.8761	1.82259	4.8912
Unigene0001951	4.0091	1.68545	2.16086	3.56309	4.92326	9.24879	13.3303	5.54961
Unigene0001952	3.37122	8.21653	8.33094	6.21637	7.6935	6.91308	8.75317	8.37014
Unigene0001953	0.0365791	-	-	-	0.110156	0.0298552	13.7943	0.0182106
Unigene0001955	1237.78	568.309	513.921	747.93	781.737	678.6	140.882	463.775
Unigene0001957	-	-	-	-	-	0.114421	2.61823	0.138846
Unigene0001963	0.901225	3.89972	6.87382	4.79126	6.32856	1.51108	3.52404	1.3454
Unigene0001966	8.99321	3.01632	1.90963	9.83297	1.32086	4.37044	3.29671	11.4081
Unigene0001968	1.43196	1.95648	5.99759	2.1	3.53075	3.5099	11.5631	1.77896
Unigene0001970	-	-	-	-	-	0.168088	3.67375	1.53166
Unigene0001972	1.54878	5.235	5.46979	3.64785	15.4318	3.37631	5.93612	3.04433
Unigene0001973	2.86096	5.52978	7.31112	1.36774	2.5087	10.5125	12.1017	5.66591
Unigene0001975	-	-	-	-	-	-	3.17485	-
Unigene0001979	3.63111	1.10173	2.93315	4.70064	8.86362	17.242	11.7119	7.93282
Unigene0001980	4.557	2.12658	2.35287	3.11044	1.45066	4.63539	4.89605	0.769916
Unigene0001981	0.35877	0.0984225	1.52784	1.59583	1.22962	1.58125	2.61605	1.23423
Unigene0001983	-	-	-	-	-	0.200781	1.09347	0.549488
Unigene0001990	0.585435	0.56234	0.533519	1.14556	1.63507	2.26939	2.58954	1.64324
Unigene0001991	1.87483	2.1615	5.41436	1.20261	4.43091	4.90173	5.72254	4.59143
Unigene0001995	0.119961	-	-	-	-	-	1.04305	0.214851
Unigene0001999	49.8021	52.8013	60.2817	77.8843	80.5914	41.1627	119.574	42.279
Unigene0002004	0.447567	2.27606	5.79382	0.40863	2.35414	2.26836	4.62916	0.571517
Unigene0002005	1.06855	1.99653	4.50896	1.60798	5.47729	4.35699	3.5394	2.53583
Unigene0002007	0.960364	2.17947	3.52744	1.03303	3.50966	6.70014	6.12926	5.47223
Unigene0002009	13.1417	8.60104	12.318	4.7401	11.2214	13.8227	16.9556	4.45016
Unigene0002022	-	-	-	-	-	-	-	1.12155
Unigene0002026	-	-	-	-	-	-	-	5.98163
Unigene0002027	24.2605	13.8984	8.9285	1.57006	2.11273	0.994947	3.0133	0.695447
Unigene0002028	-	-	0.467624	0.178408	0.415091	0.590654	0.894662	-
Unigene0002034	2.58488	2.16754	3.77404	5.29062	2.40893	-	-	-
Unigene0002035	2.39079	1.00823	1.09346	-	0.232244	0.19541	-	-
Unigene0002037	-	-	-	-	-	-	-	2.83334
Unigene0002041	4.39859	0.885567	1.05217	0.837437	0.850994	1.19274	0.581363	0.756767
Unigene0002044	16.6445	8.72636	15.4466	9.69699	11.7235	55.1608	49.8436	15.4708
Unigene0002047	-	-	-	-	-	-	-	1.50816
Unigene0002048	0.471514	1.00797	3.23127	1.05438	2.17821	1.36725	4.47622	1.33635
Unigene0002049	0.361054	0.292493	0.47772	0.479597	0.338085	0.671644	0.279076	4.20643
Unigene0002050	2.68884	0.132129	-	0.220629	0.24843	-	-	-
Unigene0002052	-	-	-	-	-	0.434288	-	9.58366
Unigene0002058	0.879615	0.989336	0.790174	0.154057	0.524679	0.286509	2.76599	0.25186
Unigene0002062	-	-	-	-	-	-	-	0.315895
Unigene0002073	6.85593	3.57645	6.03459	5.80803	7.67434	4.9056	4.30617	21.4033
Unigene0002077	-	-	-	-	-	-	2.21701	-
Unigene0002081	0.788621	-	0.639411	0.545864	1.30832	3.36898	3.80706	1.38883
Unigene0002085	3.92328	6.97299	11.6318	5.47136	7.8465	6.84732	13.7845	6.08972
Unigene0002086	2.04342	4.09444	5.9775	5.40037	8.91206	1.68177	4.73226	3.84681
Unigene0002089	0.696954	0.783022	1.06282	0.913762	1.74525	1.92831	6.38312	1.75952
Unigene0002090	0.356235	0.42599	0.558354	0.109868	0.422192	1.05635	1.89526	0.716658
Unigene0002091	1.51537	0.227742	0.932418	1.23123	4.44171	2.11717	4.62648	1.71867
Unigene0002092	0.259219	1.34734	0.772184	0.165972	1.36961	3.01308	1.24845	1.86116
Unigene0002093	0.752623	0.454736	1.40344	0.476822	1.86125	2.52717	3.03834	2.1134
Unigene0002094	1.56761	3.15098	5.49345	4.82819	9.39153	13.3962	8.58777	5.57165
Unigene0002095	-	-	-	-	-	0.103514	7.35858	1.22459
Unigene0002096	6.35324	12.9054	21.2676	16.9976	31.3294	45.953	26.5849	23.4586
Unigene0002099	0.169085	-	0.299427	0.548846	1.95249	3.18639	10.1611	4.08344
Unigene0002100	0.489929	-	-	0.521326	0.723212	0.699775	1.49798	0.853672
Unigene0002102	819.299	7008.03	5006.41	2204.15	4014.56	6654.59	2904.72	6364.79
Unigene0002103	1.13807	1.78507	4.70326	3.32057	5.47558	13.7625	6.55964	3.47417
Unigene0002105	-	-	-	-	-	-	1.63643	-
Unigene0002108	0.886359	2.27476	4.97641	2.31588	8.04447	18.1035	18.1774	7.12702
Unigene0002110	8.25495	5.69419	13.312	20.7397	33.9791	7.13869	29.4296	15.2654
Unigene0002117	0.727467	2.34264	4.07878	3.19913	5.59711	2.24428	14.754	3.52737
Unigene0002118	2.49896	0.316303	0.550716	0.871412	1.7045	1.39617	0.493897	1.43578
Unigene0002120	0.289466	0.288314	0.512605	0.542287	0.859486	3.08232	1.84417	1.6495
Unigene0002122	1.69212	3.86953	2.41235	1.82364	4.86037	2.90769	14.6038	2.69746
Unigene0002129	1.96251	3.19514	17.6999	0.619074	7.49313	5.30688	20.7086	3.03852
Unigene0002131	-	-	-	-	-	-	-	1.29404
Unigene0002132	-	-	-	-	-	-	-	2.0057
Unigene0002136	5.61798	3.12136	8.00063	10.2537	14.0475	9.52309	14.0343	8.92014
Unigene0002137	-	-	-	-	-	-	3.35864	-
Unigene0002143	1.05861	2.16818	3.46155	2.16317	2.84388	1.98674	7.51035	3.55315
Unigene0002149	-	-	-	-	-	0.094497	-	1.40988
Unigene0002153	-	0.401449	-	-	0.334737	0.235966	2.22342	-
Unigene0002154	-	-	-	-	-	0.233833	-	4.37659
Unigene0002155	15.3196	13.1037	18.857	6.95222	47.4069	65.492	72.7834	33.9316
Unigene0002156	2.23062	4.65622	7.11019	2.25603	3.47846	5.03706	11.9503	3.91633
Unigene0002161	2.55846	0.530305	1.50149	2.37219	0.749944	3.78138	8.13346	4.49891
Unigene0002164	0.684723	0.922968	0.640724	1.50623	1.85532	1.03625	1.78743	0.901473
Unigene0002166	6.37978	9.73143	23.1098	12.5522	21.1859	28.3416	27.7117	9.31375
Unigene0002168	0.819424	0.817908	0.457086	0.60113	0.98152	1.75184	2.75117	0.814156
Unigene0002169	2.31454	0.880772	0.168754	0.245497	0.46032	1.66821	0.643195	2.49921
Unigene0002174	0.136373	0.420382	-	0.237811	0.491452	0.133948	0.893276	0.28488
Unigene0002180	5.8942	1.77141	13.2292	5.01465	23.9996	23.917	32.7986	4.07132
Unigene0002185	3.71559	0.253333	0.737718	1.74386	2.81375	12.6473	5.40559	18.2214
Unigene0002188	1.14417	-	-	-	0.375469	-	0.169494	-
Unigene0002189	-	-	-	-	-	-	1.29781	-
Unigene0002190	-	-	-	-	-	-	2.45002	-
Unigene0002191	1.06044	3.27262	5.67422	1.40031	3.17165	3.98245	5.99618	2.07424
Unigene0002198	0.908315	13.8218	12.6757	0.337999	3.85836	4.40984	1.63143	4.06533
Unigene0002199	0.633858	1.64312	3.54843	0.407276	3.45674	1.40961	2.33373	0.932171
Unigene0002209	-	-	-	-	-	0.28056	2.58817	1.11008
Unigene0002210	-	-	-	-	-	-	1.32518	0.610823
Unigene0002212	-	0.108261	0.640336	0.584127	0.369411	-	2.13467	-
Unigene0002216	-	-	-	-	-	-	1.40067	-
Unigene0002220	0.152988	0.879123	1.76518	1.81016	1.6291	0.690767	2.31076	2.37631
Unigene0002221	0.696053	1.8405	4.01467	1.27357	1.74746	5.27835	15.1674	1.35594
Unigene0002223	0.924542	0.566678	1.25972	1.22019	1.60336	1.84984	24.9252	1.48469
Unigene0002224	-	-	-	-	-	-	1.27842	0.511278
Unigene0002228	0.993772	2.36408	3.44095	0.686058	3.23516	9.54865	4.156	3.61364
Unigene0002230	2.12671	7.24787	5.93815	4.83291	5.96239	6.81524	13.2601	3.19002
Unigene0002231	0.882783	0.224787	0.457666	1.70508	1.14837	8.3921	4.5476	2.75456
Unigene0002234	2.20277	0.804759	0.441461	0.391297	0.78231	1.60751	0.684226	0.454335
Unigene0002235	-	-	-	-	-	-	-	1.27407
Unigene0002238	0.107194	-	0.836535	0.648388	3.32975	3.9864	5.33209	3.71566
Unigene0002249	-	-	-	-	-	-	8.88338	-
Unigene0002251	-	-	0.334228	0.155742	1.18861	1.2345	0.569354	0.544945
Unigene0002261	-	-	-	-	-	0.149323	0.89427	0.815873
Unigene0002262	-	-	-	-	-	0.194212	0.766922	0.70826
Unigene0002266	3.03552	7.76913	9.47403	7.19316	5.59135	6.97722	11.5146	3.89572
Unigene0002270	0.239378	-	0.423907	0.139118	0.57732	0.520466	2.96227	0.25966
Unigene0002271	0.625582	-	-	0.798805	0.184163	1.35721	2.65586	0.498303
Unigene0002272	189.932	2585.01	3245.67	69.4671	778.379	166.992	182.882	417.877
Unigene0002274	14.2636	12.9344	9.38554	12.4509	7.09774	9.80158	33.9039	9.52363
Unigene0002275	-	-	-	-	-	-	-	1.85658
Unigene0002277	0.436343	0.421412	0.455114	0.432216	0.579095	0.552976	6.06934	0.397486
Unigene0002282	-	-	-	-	-	-	-	1.12355
Unigene0002285	-	-	-	-	-	-	2.12828	1.15431
Unigene0002290	0.246655	-	0.413943	1.42646	0.804357	1.07537	1.56653	0.590317
Unigene0002291	7.99213	2.00397	2.51633	0.4114	1.34568	0.374287	0.993438	0.921263
Unigene0002292	-	-	-	-	-	-	1.17908	0.568072
Unigene0002296	28.1235	27.2119	53.3994	60.5438	72.0763	46.4111	75.7069	51.5452
Unigene0002298	21.0038	22.6504	31.2103	21.3285	29.4384	42.6014	83.3095	28.4308
Unigene0002303	5.37922	20.541	30.5635	12.4329	24.7903	18.041	15.8843	3.676
Unigene0002306	95.7452	74.7462	54.7569	162.475	69.6189	50.5094	6.97519	29.2522
Unigene0002307	-	-	-	-	-	-	1.9476	0.291752
Unigene0002308	-	-	-	-	-	-	3.04481	0.490689
Unigene0002311	6.09341	3.96213	5.74466	8.70827	15.5959	12.4578	21.8255	10.6912
Unigene0002312	2.72063	2.13514	2.55253	4.78143	7.25238	7.88051	17.6397	6.08686
Unigene0002314	0.550239	3.1519	1.68295	0.706335	1.89251	13.2082	4.95073	5.44103
Unigene0002315	1.13582	0.597222	1.20939	2.80186	3.42777	1.84317	9.48175	2.40808
Unigene0002316	0.0930866	-	0.129812	0.0853605	0.270889	0.607805	0.651701	0.462931
Unigene0002317	-	-	-	-	-	-	-	1.09049
Unigene0002321	-	-	-	-	-	-	3.35839	-
Unigene0002322	-	-	-	-	-	-	2.67698	-
Unigene0002325	-	-	-	-	-	0.0494118	-	1.17416
Unigene0002329	7.21742	18.5193	17.5515	6.65907	15.2045	5.58682	12.1845	19.1238
Unigene0002332	0.285586	0.284449	1.20721	1.1989	1.63345	0.437771	4.45293	0.619564
Unigene0002334	-	-	-	-	-	0.159881	-	1.26571
Unigene0002337	1.75952	2.25537	4.0299	3.84296	4.5302	2.96545	5.67999	4.46767
Unigene0002340	0.258841	0.0766061	0.234318	-	0.0421667	-	-	0.0836502
Unigene0002342	-	-	-	-	-	0.0819409	-	2.11968
Unigene0002346	-	-	-	-	-	-	-	2.6969
Unigene0002347	-	-	-	-	-	-	-	2.107
Unigene0002348	0.641474	0.875987	1.10338	2.55158	2.17396	2.39084	3.98126	1.31967
Unigene0002351	-	-	-	-	-	-	1.29353	0.38414
Unigene0002354	67.9939	131.945	191.775	61.4074	125.626	69.7219	156.988	101.593
Unigene0002356	-	-	-	-	-	0.255982	-	1.01201
Unigene0002358	3.23401	2.28174	3.82603	0.847632	8.74806	2.53244	7.69069	3.44309
Unigene0002360	-	-	-	-	-	0.25461	-	1.23995
Unigene0002365	-	0.110825	0.284048	0.227333	2.26501	1.25052	1.09727	0.513244
Unigene0002366	-	-	-	-	-	0.160693	-	6.84636
Unigene0002367	-	-	-	-	-	-	-	10.4081
Unigene0002371	1.58216	-	1.80528	2.609	11.3758	17.9821	15.8337	8.78169
Unigene0002378	-	-	-	-	-	0.0398195	-	3.13994
Unigene0002379	1.04242	0.968098	1.04168	0.335845	3.37181	3.38604	8.47813	1.35817
Unigene0002380	-	-	-	-	-	5.10666	-	2.06991
Unigene0002381	2.72017	2.72593	3.05152	2.78512	5.10901	2.71794	7.30894	2.4574
Unigene0002386	-	-	-	-	-	-	-	1.60139
Unigene0002387	42.4279	20.0882	40.0004	44.664	118.426	152.196	188.624	105.814
Unigene0002389	-	-	-	-	-	0.0858675	-	1.15061
Unigene0002392	-	-	-	-	-	-	1.6738	0.302744
Unigene0002393	6.8542	13.7165	18.9415	11.1369	30.2964	5.33137	21.2273	16.1202
Unigene0002394	4.65635	6.77666	9.22182	3.30605	9.35735	15.393	31.9147	8.03057
Unigene0002395	-	1.00283	0.467785	-	0.106683	0.263792	0.171355	1.09214
Unigene0002400	-	-	-	-	-	-	-	1.22233
Unigene0002402	0.294425	0.451155	0.667118	0.555937	0.543931	0.490985	3.14473	2.19908
Unigene0002404	4.95053	4.26644	20.5346	1.34961	19.9673	7.06652	13.2362	6.00679
Unigene0002410	0.288015	3.70078	4.72442	0.549402	1.57066	2.96119	2.78484	2.71673
Unigene0002412	13.2452	19.2088	12.9419	10.1603	6.54013	4.78862	0.370905	5.86625
Unigene0002413	0.953382	0.336824	1.25565	1.23671	3.54665	1.43745	7.52981	1.28485
Unigene0002414	-	-	-	-	-	-	1.67636	0.56449
Unigene0002415	-	-	-	-	-	-	0.97319	0.993946
Unigene0002416	-	-	-	-	-	-	1.93193	-
Unigene0002417	-	-	-	-	-	-	1.96445	-
Unigene0002418	-	-	-	-	-	0.0705568	-	1.37445
Unigene0002419	-	-	-	-	-	0.148855	-	1.54113
Unigene0002425	-	-	-	-	-	-	-	1.01006
Unigene0002428	5.76633	2.25331	6.75718	5.44712	15.1692	14.9697	13.5567	10.2492
Unigene0002431	1.01603	14.7506	11.5	14.0449	12.1779	45.754	6.86611	15.7982
Unigene0002432	0.512627	3.07665	7.49432	0.234615	3.75117	6.96205	13.8567	2.2136
Unigene0002433	-	-	-	-	-	0.201829	2.11953	0.511126
Unigene0002435	-	-	-	-	-	-	-	1.88409
Unigene0002438	0.339237	0.241146	0.511522	1.11373	0.927861	0.138439	1.56404	0.839956
Unigene0002444	-	-	-	-	-	0.516138	10.3798	2.40337
Unigene0002445	0.449049	1.77791	3.97944	0.835795	4.60649	7.329	8.22081	3.44909
Unigene0002450	0.39306	0.896474	1.93222	0.771999	1.68111	0.895967	4.08816	0.894587
Unigene0002454	-	-	-	-	-	-	-	1.0534
Unigene0002455	-	-	-	-	-	-	-	0.580278
Unigene0002459	-	-	-	-	-	0.18055	1.08128	0.440515
Unigene0002462	-	-	-	-	-	-	2.58068	0.963115
Unigene0002466	-	-	-	-	-	-	4.32968	0.336008
Unigene0002468	-	-	-	-	-	-	1.80494	0.414757
Unigene0002470	-	-	-	-	-	0.0911415	-	2.21812
Unigene0002471	15.9625	2.93855	12.5265	19.8494	36.9722	65.9181	52.9639	26.745
Unigene0002474	0.633705	0.371844	3.34345	0.725563	3.19904	2.14306	6.17578	2.0914
Unigene0002475	0.390196	0.4973	1.2185	0.535573	1.79674	0.99481	2.79518	1.27033
Unigene0002477	-	-	-	-	-	-	-	1.45313
Unigene0002479	-	-	-	-	-	-	2.36581	0.173557
Unigene0002483	5.9835	4.04129	4.5739	2.02826	4.07435	9.87511	23.6717	2.37458
Unigene0002487	2.74952	1.71502	1.88835	1.54793	3.12981	5.86551	0.740568	2.10436
Unigene0002488	4.02532	0.905609	1.55763	26.3201	11.6761	24.6663	7.01072	80.8349
Unigene0002489	1.27403	0.339573	0.242854	1.43439	0.584273	2.80916	0.207311	1.51103
Unigene0002494	1.11252	1.68302	2.25607	1.91139	2.56911	1.16263	7.32759	0.904681
Unigene0002500	2.08219	5.80203	9.3054	2.51172	7.52125	29.3501	11.268	4.43747
Unigene0002501	-	-	-	-	-	-	-	1.65602
Unigene0002502	14.5471	6.70684	14.298	8.62088	22.4989	20.6831	31.9212	23.909
Unigene0002504	2.75026	0.742639	3.83131	4.05866	8.33813	13.1352	5.40849	8.96997
Unigene0002505	11.2454	16.1179	57.9313	8.13083	297.108	1.22193	782.509	4.49513
Unigene0002508	-	-	-	-	-	-	1.58535	-
Unigene0002509	-	-	-	-	-	-	1.98626	0.141575
Unigene0002510	3.60722	0.498984	0.512257	0.252169	-	1.39143	1.42262	0.353938
Unigene0002516	-	-	-	-	0.153687	-	1.08981	0.304479
Unigene0002519	-	-	-	-	-	-	-	1.02501
Unigene0002521	0.530942	0.143338	0.607989	0.577135	1.09981	1.60564	3.74441	0.737309
Unigene0002523	-	-	-	-	-	-	-	1.42339
Unigene0002525	-	-	-	-	-	-	2.70809	-
Unigene0002526	-	-	-	-	-	5.3642	-	4.70806
Unigene0002527	17.1768	27.4656	15.3234	19.4767	47.19	165.302	43.0729	137.308
Unigene0002529	-	-	-	-	-	-	-	1.75291
Unigene0002535	32.8718	4.96788	2.3789	14.2239	19.7548	14.5204	11.2222	16.6088
Unigene0002536	-	-	-	-	-	0.333226	-	3.34672
Unigene0002537	-	-	-	-	-	0.0629771	-	3.73902
Unigene0002542	-	-	-	-	-	0.615487	-	7.21278
Unigene0002543	0.796501	1.37307	5.1793	0.3721	2.31615	2.56373	5.42468	1.04576
Unigene0002554	-	-	-	-	-	-	-	2.06182
Unigene0002555	7.72873	11.8536	11.4126	16.3032	24.7765	27.8866	40.8837	16.2361
Unigene0002556	-	-	-	-	-	2.14447	-	44.7563
Unigene0002557	-	-	-	-	-	1.81636	-	37.6772
Unigene0002559	5.11206	2.47374	2.39039	1.75562	2.05327	0.826836	1.04285	0.61958
Unigene0002560	0.216511	0.107825	1.06983	0.251656	0.292757	0.657864	1.27462	0.234232
Unigene0002562	0.402718	1.57753	5.05573	1.05813	12.747	1.88649	6.41027	2.21801
Unigene0002569	-	-	-	-	-	-	-	1.82092
Unigene0002577	-	-	-	-	-	0.0647814	2.24939	0.649263
Unigene0002578	-	-	-	-	-	-	2.48439	0.639729
Unigene0002580	-	-	-	-	-	-	5.05599	-
Unigene0002584	99.9879	111.073	61.5405	27.5689	45.6656	20.8595	7.5294	11.8694
Unigene0002586	1.74061	3.73339	5.32442	3.22997	3.74537	4.72609	5.32845	2.67498
Unigene0002587	4.73082	2.11622	3.2138	1.62777	4.74544	5.76825	14.5746	7.92301
Unigene0002590	-	-	-	-	-	-	-	1.79912
Unigene0002591	2.18997	1.858	3.61724	6.36204	5.26449	1.32498	8.62023	4.05924
Unigene0002592	-	-	-	-	-	-	-	2.17337
Unigene0002593	-	-	-	-	-	-	-	1.07273
Unigene0002595	1.41205	1.23244	3.40551	1.84702	4.06914	1.16664	8.22988	1.70552
Unigene0002597	2.14842	1.83878	5.14413	5.61595	9.43093	7.63634	10.9023	4.69758
Unigene0002598	0.781977	0.373391	1.58397	0.975504	2.38846	6.10163	3.11279	2.01982
Unigene0002600	-	-	-	-	-	-	1.78314	0.401687
Unigene0002602	0.123882	0.282513	0.985333	0.277178	0.515638	0.544472	0.680342	0.384064
Unigene0002603	0.397702	0.660374	1.52541	0.145152	1.36897	0.837003	1.75862	0.94895
Unigene0002604	-	-	-	-	-	-	1.1286	0.450164
Unigene0002606	0.282845	0.150576	0.54827	1.18354	0.293957	0.983216	1.73978	1.46713
Unigene0002609	65.8345	10.545	19.5776	125.379	217.371	133.722	148.951	204.613
Unigene0002611	0.665613	3.7247	4.78086	0.963201	3.33765	5.12439	7.18802	4.10905
Unigene0002612	13.0126	3.78852	11.828	22.1737	23.2587	69.213	53.5609	44.0745
Unigene0002613	1.39154	0.471026	1.47834	2.54934	6.33412	11.7446	3.93145	4.408
Unigene0002617	0.825573	0.514158	1.41442	1.92191	1.87972	2.53206	3.57701	2.41711
Unigene0002619	-	-	-	-	-	-	1.03856	0.685964
Unigene0002623	94.4566	214.819	317.158	242.683	349.507	157.878	214.687	159.941
Unigene0002624	8.62231	4.91942	7.08493	5.70865	9.04089	1.96067	2.56758	3.01056
Unigene0002626	-	-	-	-	-	-	-	1.48824
Unigene0002627	-	-	-	-	-	0.190702	-	1.81723
Unigene0002633	54.6665	5.22901	4.15985	63.6448	27.0514	134.892	54.4054	153.709
Unigene0002635	6.04806	7.10697	4.79003	1.97061	1.77941	1.72914	2.10003	3.10879
Unigene0002638	-	-	-	-	-	-	1.70178	-
Unigene0002642	0.251839	1.52727	2.35399	0.460214	0.788654	3.95036	5.17991	0.618615
Unigene0002643	0.604015	2.81661	3.25689	0.671083	0.617091	2.9374	10.3247	2.03624
Unigene0002649	90.1212	52.9012	40.8343	110.159	44.7285	29.6595	10.6013	29.1594
Unigene0002650	-	-	-	-	-	-	-	2.90826
Unigene0002653	1.17585	0.202867	1.19645	1.01624	0.493097	0.37753	-	0.331695
Unigene0002655	-	-	-	-	-	-	2.56527	2.17081
Unigene0002656	-	-	-	-	-	0.0913754	1.62612	0.963032
Unigene0002657	-	-	-	-	-	-	0.872325	0.472592
Unigene0002658	-	-	-	-	-	0.128801	-	2.04016
Unigene0002661	3.45336	2.39372	4.27013	4.34084	7.83641	24.3072	8.14811	5.81836
Unigene0002662	1.92061	0.652183	3.37141	3.13602	7.30094	7.12407	4.81919	3.35434
Unigene0002668	40.9425	6.92983	9.43782	9.86542	5.85561	6.75326	15.8994	3.67506
Unigene0002670	-	-	-	-	-	0.267269	-	26.0843
Unigene0002671	-	-	-	-	-	0.811172	-	10.5191
Unigene0002673	7.47127	6.76531	29.9431	8.72186	22.1187	10.7082	17.7022	5.79554
Unigene0002679	-	-	-	-	-	-	-	2.89107
Unigene0002680	-	-	-	-	-	-	-	1.15209
Unigene0002682	0.939178	0.32646	-	-	1.25787	-	-	-
Unigene0002683	2.43486	4.30656	5.36298	3.96287	6.53312	10.2941	7.23988	4.08376
Unigene0002684	0.745477	1.68095	0.519089	1.12723	0.59602	2.51657	1.10954	4.35667
Unigene0002688	3.98342	1.7009	3.66788	4.90739	20.0653	8.64663	12.1089	3.87435
Unigene0002689	-	-	-	-	-	0.209184	-	3.65072
Unigene0002690	-	-	-	-	-	0.0614292	-	3.3659
Unigene0002695	-	-	-	-	-	0.177295	-	4.20608
Unigene0002696	-	-	-	-	-	0.0911415	-	3.80016
Unigene0002697	-	-	-	-	-	-	-	3.14737
Unigene0002698	3.4267	13.915	18.5293	4.5218	16.6027	13.8439	51.3435	7.52498
Unigene0002699	-	-	-	-	-	-	-	1.73582
Unigene0002701	-	-	-	-	-	-	-	1.87463
Unigene0002703	-	-	-	-	-	-	-	1.2758
Unigene0002704	-	-	-	-	-	-	-	1.42878
Unigene0002706	-	-	-	-	-	0.560843	1.41291	0.340281
Unigene0002707	1.64396	1.45425	5.46864	2.3202	6.70126	16.4718	7.35501	6.34944
Unigene0002708	-	-	-	-	-	-	-	1.5096
Unigene0002709	-	-	-	-	-	-	-	1.35167
Unigene0002712	-	-	-	-	-	0.256674	0.865066	0.506545
Unigene0002716	0.644644	1.43952	3.44143	1.3008	1.26426	3.21255	3.45709	0.639734
Unigene0002718	-	-	-	-	-	0.0567999	-	2.52712
Unigene0002719	-	-	-	-	-	-	-	1.21231
Unigene0002724	246.005	395.604	410.76	302.089	506.825	158.094	242.817	117.326
Unigene0002726	1563.41	1511.83	905.058	1505.14	440.567	365.722	47.0964	278.478
Unigene0002727	3859.92	2608.88	1420.59	2671.56	860.947	493.649	74.9947	521.418
Unigene0002728	-	-	-	-	-	-	2.18687	-
Unigene0002730	6.25966	8.32378	15.9691	2.72395	7.83536	7.35088	79.1348	14.1897
Unigene0002731	22.7151	20.9329	41.5777	10.134	23.3141	35.7435	247.565	36.5062
Unigene0002732	-	-	-	-	-	0.159811	3.93727	0.371917
Unigene0002733	-	0.422707	1.75361	-	-	1.13509	3.76008	0.459131
Unigene0002736	4.94249	5.58092	7.39881	3.7648	9.49133	19.8946	15.4795	7.6814
Unigene0002739	-	-	-	-	-	0.255294	-	1.39983
Unigene0002741	0.0872641	2.96849	5.84706	1.18287	1.69857	1.06091	14.4981	3.9684
Unigene0002742	0.494585	2.04773	3.37451	0.978813	1.31331	0.375115	3.35917	2.23585
Unigene0002743	1.40115	2.17636	4.15976	1.28348	3.69629	3.33028	4.98007	1.71506
Unigene0002746	-	-	-	-	-	-	1.1346	0.55337
Unigene0002747	-	-	-	-	-	-	1.4678	0.703558
Unigene0002748	-	-	-	-	-	-	1.04355	0.505985
Unigene0002749	-	-	-	-	-	0.155017	7.62299	2.21684
Unigene0002750	-	-	-	-	-	0.10383	5.97595	1.78658
Unigene0002751	3.1597	0.376201	0.0797458	0.297773	0.327064	-	0.114961	0.256352
Unigene0002752	2.56998	0.220137	-	0.279202	0.209407	0.1708	-	0.322418
Unigene0002753	-	-	-	-	-	4.71305	-	3.46369
Unigene0002754	0.93358	1.63777	1.52127	0.322434	1.26969	0.904717	4.74425	0.300908
Unigene0002755	-	-	-	-	-	-	2.34025	1.29825
Unigene0002756	-	-	-	-	-	0.0874489	1.45332	1.59174
Unigene0002757	-	0.384407	-	0.230455	0.243781	-	1.46578	-
Unigene0002762	0.550932	0.715892	1.05173	0.352749	0.812321	1.34456	2.09976	0.65796
Unigene0002768	-	-	0.524283	-	0.7389	0.450876	45.2186	4.15279
Unigene0002772	22.6788	46.6676	50.7377	9.55401	59.8807	21.9826	66.1027	17.1946
Unigene0002776	0.731856	0.77517	1.51031	0.610305	1.12968	1.90748	0.58253	2.23664
Unigene0002777	1.18448	2.68642	2.72329	1.83227	4.12559	7.79246	3.1165	7.48242
Unigene0002778	0.347801	0.396706	0.593425	0.276397	0.683753	2.19667	0.418411	1.86984
Unigene0002782	-	-	-	-	-	0.115816	-	1.48165
Unigene0002788	43.7943	41.1769	78.8701	50.514	87.1871	122.137	92.8185	79.0753
Unigene0002789	-	-	-	-	-	-	-	1.56126
Unigene0002790	-	-	-	-	-	-	-	2.18131
Unigene0002793	0.256851	1.32056	3.22963	0.929151	4.04359	14.0169	51.0986	7.57162
Unigene0002794	0.695671	3.74253	2.97157	0.678029	0.474936	-	1.00162	-
Unigene0002798	-	0.345601	1.43374	0.403306	0.94155	0.497952	1.47244	1.41268
Unigene0002802	23.6717	13.3037	31.0106	17.5282	62.7373	54.3034	101.417	35.7105
Unigene0002804	0.12146	0.247711	0.431925	0.516972	1.21102	1.1471	1.34941	0.422631
Unigene0002807	-	-	-	-	-	0.199097	-	2.18081
Unigene0002808	-	-	-	-	-	0.136844	-	1.3333
Unigene0002809	-	-	-	-	-	-	1.43613	0.17514
Unigene0002812	-	-	-	-	-	-	0.924325	0.43324
Unigene0002815	-	-	-	-	-	-	-	1.37558
Unigene0002818	-	-	-	-	-	-	1.82051	0.280458
Unigene0002819	-	-	-	-	-	0.122541	2.37785	1.52535
Unigene0002821	5.34807	4.40332	7.21904	6.04206	12.153	10.1809	14.8857	7.62732
Unigene0002824	-	-	-	-	-	-	-	1.53781
Unigene0002827	-	-	-	-	-	0.105993	0.533604	0.966006
Unigene0002831	0.507254	-	-	2.74423	1.6452	1.35671	2.92419	1.93093
Unigene0002832	1.08503	1.12096	3.32072	1.85509	3.58458	3.26488	4.01496	2.37897
Unigene0002834	-	-	-	-	-	0.337378	-	11.2893
Unigene0002836	23.0353	18.8289	26.3065	35.4095	37.0424	37.1474	58.7127	35.2409
Unigene0002837	-	-	-	-	-	-	1.89008	0.935839
Unigene0002838	-	-	-	-	-	-	2.1031	0.58667
Unigene0002839	16.857	12.0809	22.3502	52.1542	46.8783	40.4611	74.8656	29.0305
Unigene0002841	2.4838	1.70882	2.02834	0.818115	3.29987	2.21277	0.694529	1.84012
Unigene0002843	-	-	-	-	-	-	1.0206	2.05265
Unigene0002844	-	-	-	-	-	-	1.04294	0.265534
Unigene0002846	19.7668	37.4298	90.7685	54.7329	222.03	20.6261	209.482	11.3255
Unigene0002847	21.7007	45.7944	107.531	60.0672	267.356	22.04	217.458	13.183
Unigene0002848	-	-	-	-	-	0.143026	-	1.21952
Unigene0002855	-	-	-	-	-	-	1.06348	0.601785
Unigene0002859	26.8552	49.9747	56.745	34.6889	68.2411	124.434	100.062	73.5131
Unigene0002862	24.2726	43.1589	51.6794	29.9839	77.7373	130.182	102.95	73.3792
Unigene0002864	6.88243	0.464784	3.05182	8.85394	33.0756	11.3929	19.268	10.959
Unigene0002865	-	-	-	-	-	-	4.87702	-
Unigene0002869	-	-	-	-	-	-	1.53051	0.19207
Unigene0002879	1.19394	7.09018	8.59518	1.71906	3.81455	1.88143	4.42372	1.12113
Unigene0002880	-	-	-	-	-	0.1227	-	2.51997
Unigene0002881	-	-	-	-	-	0.0775578	-	4.18894
Unigene0002882	-	-	-	-	-	-	-	3.0479
Unigene0002885	2.78589	1.84187	3.41974	2.8564	2.18593	0.671003	0.545413	0.247959
Unigene0002888	-	-	-	-	-	-	1.18399	0.44832
Unigene0002890	0.149441	-	0.777491	0.376122	1.34029	0.849243	1.89824	0.268124
Unigene0002893	0.379171	1.45627	1.76584	2.09217	2.01496	0.628943	2.48366	0.6803
Unigene0002895	-	-	-	-	-	-	-	1.34368
Unigene0002896	0.511196	1.3912	2.40827	1.04279	0.922601	1.34395	3.9162	0.883165
Unigene0002897	7.74722	32.593	28.8509	7.61235	17.9531	28.7749	30.0661	6.39369
Unigene0002899	-	-	-	-	-	-	2.11187	0.641937
Unigene0002900	-	0.217863	0.129116	-	-	-	1.56813	0.594741
Unigene0002905	-	-	-	-	-	0.218824	-	1.46433
Unigene0002906	-	-	-	-	-	-	-	1.28723
Unigene0002907	0.799649	0.0984225	0.434641	0.328692	0.736573	0.616685	2.99966	0.644836
Unigene0002912	0.0988636	0.216972	0.192882	0.267351	0.469678	0.188265	0.615175	0.177693
Unigene0002913	9.65555	15.2488	32.1796	13.484	23.1872	18.6111	35.468	8.22261
Unigene0002917	-	-	-	0.137147	0.600523	0.351255	1.08059	-
Unigene0002918	-	0.411992	-	0.390296	0.135187	-	2.79839	1.26855
Unigene0002920	0.178731	0.356039	0.558139	0.716111	0.18938	0.478034	4.31717	1.55511
Unigene0002921	-	-	-	-	-	-	-	3.66423
Unigene0002922	-	-	-	-	-	-	-	2.0853
Unigene0002924	-	-	-	-	-	-	-	2.20911
Unigene0002925	119.975	42.6011	45.5088	61.6348	66.1476	9.84183	8.45588	31.2835
Unigene0002926	-	-	-	-	-	-	-	2.22147
Unigene0002929	3.56608	2.49393	8.72924	5.7575	19.144	19.6521	17.1368	7.12733
Unigene0002934	-	-	-	-	-	-	-	1.81462
Unigene0002935	-	-	-	-	-	-	-	2.18096
Unigene0002936	-	-	-	-	-	-	-	1.27876
Unigene0002939	12.3722	8.8237	12.8438	19.1979	20.2648	23.6925	36.665	13.3737
Unigene0002943	0.25534	0.276183	0.214259	0.108992	0.428327	1.25228	32.3864	3.18597
Unigene0002948	-	-	-	-	-	-	0.810583	1.20592
Unigene0002950	-	-	-	-	-	-	2.18174	1.15068
Unigene0002954	0.143455	0.421484	0.547711	0.158309	0.768168	1.30407	2.03404	1.54339
Unigene0002956	-	-	-	-	-	-	-	3.70159
Unigene0002957	-	-	-	-	-	-	-	1.66909
Unigene0002958	4.03486	5.29989	10.5778	2.11398	18.4159	19.6287	22.2859	20.5648
Unigene0002963	1.7236	0.302346	1.21984	5.40191	8.90389	1.5723	3.77115	0.499269
Unigene0002964	-	-	-	-	-	5.02202	-	1.17044
Unigene0002970	-	-	-	-	-	-	-	1.84365
Unigene0002971	-	-	-	-	-	-	-	1.03032
Unigene0002972	4.20389	7.15558	12.6815	2.67673	13.2788	20.6571	15.0438	11.5264
Unigene0002973	-	-	-	-	0.320884	-	0.817068	0.396591
Unigene0002984	14.1652	6.75438	4.68103	16.9512	15.53	0.763246	5.73098	9.12827
Unigene0002988	-	-	-	-	-	-	-	1.21101
Unigene0002991	-	-	-	-	-	-	0.964006	0.634722
Unigene0002992	-	-	-	-	-	-	1.46372	1.30364
Unigene0002997	-	-	-	-	-	0.195009	-	2.0196
Unigene0002998	0.0813156	-	0.3716	0.0814508	0.524467	1.24906	1.08632	0.617436
Unigene0003001	-	-	-	-	-	-	-	1.36192
Unigene0003002	1.91985	2.26529	6.78311	2.84818	9.81655	19.165	18.8906	6.88129
Unigene0003003	3.88226	3.86582	5.20208	1.31592	2.84236	0.514246	2.03926	0.973598
Unigene0003004	4.93116	9.71603	-	6.72887	15.3375	-	42.5489	-
Unigene0003006	-	-	-	-	-	-	0.729646	0.466452
Unigene0003007	-	-	-	-	-	-	1.8738	0.515105
Unigene0003008	37.0891	11.0592	13.609	23.3498	28.9227	11.6607	16.0073	26.4235
Unigene0003014	5.73658	3.87755	8.81314	7.1187	12.7691	13.2661	14.1788	9.10434
Unigene0003016	-	-	-	-	-	-	3.18445	0.82067
Unigene0003017	-	0.0943946	0.200307	0.220311	0.200837	0.0844924	3.61272	1.43594
Unigene0003018	-	-	-	-	-	-	-	1.16245
Unigene0003024	-	-	-	-	-	-	2.44789	1.46051
Unigene0003025	-	-	-	-	-	-	-	2.31006
Unigene0003035	-	-	-	-	-	0.258069	-	1.25638
Unigene0003036	-	-	-	-	-	-	-	2.82442
Unigene0003040	0.2117	0.152511	0.370212	0.707734	0.668009	0.392985	2.45968	0.445955
Unigene0003043	0.172658	1.26514	0.89828	0.85383	3.26348	0.339177	2.17093	0.617367
Unigene0003045	-	-	-	-	-	0.0660427	3.40931	0.200991
Unigene0003047	0.361037	0.293092	1.5633	0.171015	1.336	3.03905	4.21593	1.59598
Unigene0003049	-	-	-	-	-	-	1.78773	-
Unigene0003051	-	-	-	-	-	-	1.71155	0.612992
Unigene0003055	-	-	-	-	-	-	-	1.59109
Unigene0003061	0.258535	0.102288	0.767627	0.77102	1.42783	0.97032	3.234	0.498319
Unigene0003064	36.7875	79.6692	66.0881	55.3375	114.105	83.4107	101.66	139.52
Unigene0003065	15.2472	27.9051	22.6137	22.3218	41.113	72.6348	34.5021	44.5915
Unigene0003066	0.90199	4.32606	11.1606	1.64041	3.91959	3.37722	27.2458	1.51173
Unigene0003067	1.3471	0.914156	1.37424	2.75727	2.61252	3.99144	4.88396	1.71112
Unigene0003068	2.58004	1.87431	6.04199	3.9225	7.07136	2.48161	11.5094	4.12822
Unigene0003069	0.358992	0.958022	0.722982	0.900721	0.852744	0.437163	1.40781	0.930487
Unigene0003070	-	-	-	-	-	-	1.22467	0.529604
Unigene0003083	-	-	-	-	-	-	-	0.713606
Unigene0003084	-	-	-	-	-	-	-	0.727171
Unigene0003085	-	-	-	-	-	-	-	1.16148
Unigene0003088	1.41479	0.529225	0.343884	0.645769	0.910496	0.275484	0.27884	0.308572
Unigene0003091	7.66355	9.48342	18.6326	9.98698	17.7271	5.49983	19.2245	12.5737
Unigene0003098	-	-	-	-	-	-	-	3.35565
Unigene0003099	-	-	-	-	-	-	1.20329	0.210295
Unigene0003101	-	-	-	-	-	0.129386	1.93718	1.13954
Unigene0003102	-	-	-	-	-	0.217487	1.402	1.05706
Unigene0003103	-	-	-	-	-	-	1.44749	0.454908
Unigene0003105	-	-	-	-	-	0.174576	2.1275	0.688768
Unigene0003106	-	-	-	-	-	-	1.1275	0.670903
Unigene0003110	-	-	-	-	-	-	4.48997	-
Unigene0003111	0.893908	0.749933	1.10473	0.436582	3.39359	0.675803	2.4769	0.265696
Unigene0003121	-	-	-	-	-	0.108289	-	1.71736
Unigene0003124	-	0.118946	0.281971	-	0.127638	0.366118	0.485855	0.161838
Unigene0003128	42.8864	3.95138	5.08694	11.3181	10.8167	36.473	21.3494	36.4882
Unigene0003130	-	-	-	-	-	-	1.18021	1.02955
Unigene0003132	-	-	-	-	-	0.485393	1.71266	0.716969
Unigene0003133	0.848321	2.07358	1.35717	2.2459	1.59344	-	-	0.140197
Unigene0003134	-	-	-	-	-	-	2.06596	0.223157
Unigene0003135	-	-	-	-	-	-	-	1.05805
Unigene0003138	-	-	-	-	-	-	-	1.6654
Unigene0003139	-	-	-	-	-	-	-	1.81503
Unigene0003140	-	-	-	-	-	3.00067	-	13.4441
Unigene0003141	-	-	-	-	-	-	2.40912	-
Unigene0003142	-	-	-	-	-	-	1.99071	-
Unigene0003143	-	-	-	-	-	-	1.5347	-
Unigene0003147	0.84495	1.47947	0.594343	0.463148	2.27874	0.677265	6.40401	0.576303
Unigene0003148	0.589078	0.274869	0.630565	0.815594	0.146205	0.246035	5.14255	0.374385
Unigene0003150	-	-	-	-	-	-	1.17448	0.31314
Unigene0003151	-	-	-	-	-	-	1.70746	0.57713
Unigene0003152	-	-	-	-	-	-	1.49852	0.507379
Unigene0003153	-	-	-	-	-	-	1.10088	0.204874
Unigene0003154	-	-	-	-	-	-	2.08103	-
Unigene0003155	0.821238	0.606084	1.14547	1.34366	2.30259	5.44128	4.21331	4.12811
Unigene0003156	0.750846	0.554134	1.04729	1.55512	2.33958	4.611	3.64179	3.18442
Unigene0003157	-	-	-	-	-	0.0806192	-	2.40748
Unigene0003158	-	-	-	-	-	0.109665	-	1.06778
Unigene0003159	-	-	-	-	-	0.11279	-	1.51282
Unigene0003161	-	-	-	-	-	-	1.60257	0.390022
Unigene0003162	-	-	-	-	-	0.213295	-	15.1925
Unigene0003165	1.69699	1.39322	2.05081	2.21445	5.05535	6.34754	14.3717	8.51704
Unigene0003166	-	-	-	-	-	-	-	1.40795
Unigene0003167	-	-	-	-	-	-	-	1.07654
Unigene0003169	0.452594	0.585595	1.25424	0.799135	1.05143	1.00614	2.51961	1.44438
Unigene0003170	0.232424	0.540272	0.368122	0.202654	0.346242	0.492685	1.16569	0.69551
Unigene0003172	5.91967	7.7278	9.1896	6.93086	11.473	8.68315	13.7928	11.3665
Unigene0003173	10.2452	0.547739	3.98231	6.20185	11.13	5.08648	4.27752	2.70443
Unigene0003179	0.714922	1.62324	3.24671	0.415486	2.12935	4.28032	7.83214	1.16427
Unigene0003182	9.98548	13.7464	18.2211	20.2966	24.4403	19.5507	34.3839	18.9702
Unigene0003184	1.54003	8.19834	12.6108	8.04169	11.1653	8.51688	15.6613	7.30937
Unigene0003189	13.8137	17.502	23.8643	7.88031	27.8272	55.8978	33.9445	31.392
Unigene0003190	4.36016	4.01137	10.1526	2.99293	7.30804	6.78607	70.2368	4.50909
Unigene0003191	2.46888	3.08695	4.27008	2.2216	3.14376	3.28769	35.2192	2.46827
Unigene0003192	1.37755	2.01616	3.44332	0.669448	2.13858	4.7137	5.92367	2.37924
Unigene0003198	272.817	163.541	141.163	241.335	174.549	82.669	27.0091	103.499
Unigene0003199	-	-	-	-	-	-	-	1.37996
Unigene0003203	3.93921	0.405954	1.38747	2.72743	1.62401	13.9834	1.15801	4.29357
Unigene0003204	-	-	-	-	-	-	-	3.22676
Unigene0003205	-	-	-	-	-	0.171735	-	1.93181
Unigene0003208	0.58369	0.95332	1.73937	-	0.773086	1.00425	6.68016	2.21768
Unigene0003209	0.310896	1.40499	3.44362	0.370604	1.01385	0.482197	3.84524	0.558789
Unigene0003210	0.501544	0.242191	0.668832	0.811911	2.46221	1.45883	1.65798	1.43108
Unigene0003214	-	-	-	-	-	-	2.49611	0.385855
Unigene0003215	-	-	-	-	-	-	3.30904	0.337759
Unigene0003216	-	-	-	-	-	0.272509	2.98693	1.40781
Unigene0003220	-	-	-	-	-	-	-	1.23736
Unigene0003227	-	-	-	-	-	-	0.90514	0.256093
Unigene0003230	8.95728	13.5755	23.7394	12.2257	37.0728	78.9999	47.2877	46.8506
Unigene0003231	-	-	0.445913	-	0.313141	0.366322	0.883918	-
Unigene0003237	0.654747	1.94709	2.84548	0.910752	3.25295	1.38531	4.95067	1.76162
Unigene0003238	0.911722	1.73858	4.95507	0.191072	2.73624	7.83482	5.70696	1.69613
Unigene0003247	-	-	-	-	-	-	-	2.68366
Unigene0003248	-	-	-	-	-	-	-	1.55202
Unigene0003249	-	-	-	-	-	-	-	1.94848
Unigene0003251	6.47017	3.25642	4.40166	1.58325	8.6341	19.1014	28.0041	20.8318
Unigene0003252	-	-	-	-	-	0.11043	-	2.54085
Unigene0003253	-	-	-	-	-	-	-	1.85871
Unigene0003256	0.132814	-	-	-	0.160442	0.18769	1.19061	0.158299
Unigene0003257	20.8554	20.5189	46.8395	48.5249	63.5122	66.2916	77.2721	43.0104
Unigene0003259	-	-	-	-	-	-	1.51832	-
Unigene0003260	-	-	-	-	-	-	1.76965	-
Unigene0003261	5.16523	9.86032	21.1351	3.49977	5.21751	23.5689	90.3181	29.5982
Unigene0003262	0.292996	0.643027	1.90849	0.375196	0.171016	2.00569	5.29082	1.40245
Unigene0003264	11.3945	6.98185	17.9187	26.7096	35.2111	54.6523	29.9354	20.9481
Unigene0003266	2.27278	1.61082	4.41689	6.35549	6.98706	3.86447	5.33911	4.14601
Unigene0003268	23.6747	9.09914	21.774	34.1806	58.7843	47.1345	59.2629	38.4061
Unigene0003271	-	-	-	-	-	-	-	1.10196
Unigene0003272	-	-	-	-	-	-	-	1.00391
Unigene0003273	-	-	-	-	-	-	1.50723	0.951539
Unigene0003274	-	-	-	-	-	-	1.48386	-
Unigene0003278	489.435	262.884	326.645	16.8791	25.9753	5.43084	35.8778	23.3087
Unigene0003285	-	-	-	-	-	-	-	1.89804
Unigene0003286	16.3604	3.71179	10.0684	23.0124	33.3382	44.6168	32.7377	28.4884
Unigene0003287	24.6981	73.9532	107.583	66.3155	97.052	210.213	187.731	57.157
Unigene0003290	-	-	-	-	-	-	-	1.60648
Unigene0003291	-	-	-	-	-	-	-	1.86109
Unigene0003292	-	-	-	-	-	-	-	1.43575
Unigene0003297	-	-	-	-	-	0.115209	2.57364	0.876587
Unigene0003298	-	-	-	-	-	0.154322	3.30564	1.55774
Unigene0003299	-	-	-	-	-	-	-	1.37492
Unigene0003300	0.431756	0.46037	0.568233	-	0.583164	1.0302	1.668	0.483058
Unigene0003301	-	-	-	-	-	-	-	1.51641
Unigene0003302	-	-	-	-	-	-	-	1.55522
Unigene0003305	-	-	-	-	-	-	2.43957	-
Unigene0003306	-	-	-	-	-	-	1.88427	-
Unigene0003310	6.51333	0.982323	2.61104	8.83604	14.9789	7.97101	14.3778	12.6199
Unigene0003313	-	-	-	-	-	-	-	1.97252
Unigene0003315	-	-	-	-	-	0.199097	0.866944	0.302961
Unigene0003316	21.9273	12.6459	16.9066	7.98078	16.0085	18.6844	16.7218	7.88121
Unigene0003317	-	-	-	-	-	-	-	2.223
Unigene0003318	-	-	-	-	-	-	-	3.94962
Unigene0003322	-	-	-	-	-	-	-	1.80951
Unigene0003325	1.13319	0.65999	1.05283	1.86114	3.11729	1.49537	3.8843	1.83619
Unigene0003328	-	-	-	-	-	-	-	1.80552
Unigene0003329	-	-	-	-	-	0.285194	-	1.30238
Unigene0003332	4.48831	9.78822	17.9685	15.4208	15.2328	12.1642	17.0469	8.34843
Unigene0003334	3.26203	29.4011	26.1813	1.06511	14.9662	11.0066	5.20974	10.9437
Unigene0003337	-	-	-	-	-	0.102118	-	1.49326
Unigene0003340	-	-	-	-	-	0.0706618	1.82762	1.11515
Unigene0003341	-	-	-	-	-	-	2.47239	0.595565
Unigene0003348	0.223319	0.124375	0.0850448	0.823282	1.65668	0.468534	2.33909	0.242241
Unigene0003350	-	-	-	-	-	-	-	1.19062
Unigene0003352	-	-	-	-	-	-	-	1.94133
Unigene0003355	-	-	-	-	-	-	-	1.28994
Unigene0003356	1.10892	2.7583	4.86402	1.84442	4.81182	4.48823	4.20972	2.68773
Unigene0003358	6.9562	6.10165	16.1688	12.9982	23.371	12.9631	17.1688	8.60267
Unigene0003359	23.4819	8.06007	9.35277	4.81542	7.04963	7.40495	9.22676	3.63487
Unigene0003365	-	-	-	-	-	-	0.812603	0.552277
Unigene0003367	2.71044	6.35496	13.4789	19.1956	23.9993	30.4313	167.289	18.0421
Unigene0003368	-	-	-	-	-	0.0500894	1.43895	0.821684
Unigene0003369	-	-	-	-	-	-	1.47832	0.686694
Unigene0003370	59.6053	723.136	676.453	282.636	675.893	624.34	386.67	355.176
Unigene0003375	-	-	-	-	-	-	2.70722	-
Unigene0003376	-	-	-	-	-	-	2.62169	-
Unigene0003378	1.24331	0.715072	2.79671	1.43254	4.24733	5.73596	5.90165	2.23567
Unigene0003383	0.74081	1.62749	2.65341	-	1.92845	-	1.43822	-
Unigene0003385	-	-	-	-	-	0.121135	-	1.03208
Unigene0003386	-	-	-	-	-	-	-	1.45177
Unigene0003389	-	-	-	-	-	-	1.62727	-
Unigene0003390	-	-	-	-	-	-	2.78783	0.442053
Unigene0003391	-	-	-	-	-	-	2.07072	0.453071
Unigene0003392	-	-	-	-	-	-	1.83999	0.469087
Unigene0003393	-	-	-	-	-	0.0711915	2.53481	0.713278
Unigene0003395	8.03232	10.5678	12.4688	4.18156	5.81906	3.18243	9.75441	3.11671
Unigene0003399	-	-	-	-	-	-	-	1.48796
Unigene0003401	-	-	-	-	-	-	1.23698	-
Unigene0003402	-	-	-	-	-	0.168585	-	2.56468
Unigene0003403	-	-	-	-	-	-	-	1.75509
Unigene0003405	-	-	-	-	-	-	2.29277	-
Unigene0003406	-	-	-	-	-	0.10891	-	1.32475
Unigene0003407	-	-	-	-	-	0.206455	-	2.386
Unigene0003411	0.542564	0.67843	0.640539	0.784439	0.196637	0.549523	-	0.0983494
Unigene0003412	494.115	4.71316	1.83067	99.7416	7.86724	44.9996	7.3098	137.503
Unigene0003416	-	-	-	-	-	-	-	1.68083
Unigene0003420	112.786	65.6835	83.9249	82.0815	148.407	48.166	82.4174	44.6505
Unigene0003423	-	-	-	-	-	-	1.42502	-
Unigene0003426	-	-	-	-	-	-	1.43136	0.242535
Unigene0003427	-	-	-	-	-	-	1.22069	0.652313
Unigene0003428	1.40789	0.898892	1.10331	1.12559	3.35566	3.31244	-	0.702155
Unigene0003429	-	-	-	-	-	-	1.36843	0.371005
Unigene0003431	2.5723	3.92377	7.0212	2.68064	8.63043	13.7882	10.7836	7.19665
Unigene0003434	1.80968	2.99516	5.72724	2.454	5.65597	4.2802	22.4493	2.3152
Unigene0003440	-	-	-	-	-	-	1.3687	0.210855
Unigene0003441	-	-	-	-	-	-	1.38663	-
Unigene0003445	-	-	-	-	-	0.410065	25.939	8.02671
Unigene0003446	-	-	-	-	-	0.692042	-	33.1484
Unigene0003456	465.157	515.554	440.783	547.715	765.391	168.403	56.6236	203.253
Unigene0003457	-	-	-	-	-	0.272551	0.694865	1.57557
Unigene0003460	0.403879	0.440745	0.958336	0.504202	1.32407	2.14341	3.99565	1.69444
Unigene0003462	1.02753	20.9029	16.3711	1.59114	9.58349	5.08911	1.50694	5.49303
Unigene0003463	-	-	-	-	-	-	-	1.80648
Unigene0003464	16.142	8.76556	6.38924	6.44178	17.5289	4.00328	17.2487	5.94166
Unigene0003467	-	-	-	-	-	-	-	2.43013
Unigene0003468	1.15521	3.20854	2.86497	0.656843	3.65787	1.5712	5.26373	1.38004
Unigene0003471	-	-	-	-	-	-	-	1.12623
Unigene0003472	-	-	-	-	-	0.195813	-	1.19154
Unigene0003473	0.524136	0.267238	0.232986	0.697155	1.55184	1.74499	1.99419	1.56354
Unigene0003475	0.394065	1.36584	2.36899	1.2602	2.04293	2.17487	5.87558	1.17724
Unigene0003476	14.757	2.12369	9.32959	14.7292	23.5873	33.4672	70.8316	30.6062
Unigene0003478	0.895155	0.668694	0.340894	-	-	-	-	-
Unigene0003479	0.151904	0.362667	1.17569	1.29311	1.43062	0.763492	1.78974	0.453342
Unigene0003483	-	-	-	-	-	-	-	1.75012
Unigene0003487	-	-	-	-	-	-	-	2.1961
Unigene0003488	0.145922	2.11217	4.43736	0.438496	0.789242	0.894731	2.1791	1.26545
Unigene0003489	1.98104	5.35838	10.5437	10.4976	13.07	18.9368	12.6569	2.29642
Unigene0003490	-	-	-	-	-	-	6.96953	-
Unigene0003491	-	-	-	-	-	-	3.1264	-
Unigene0003497	-	-	-	-	-	-	-	2.35414
Unigene0003498	-	-	-	-	-	-	-	1.33266
Unigene0003499	-	-	-	-	-	-	-	0.999841
Unigene0003501	16.4591	11.8109	5.94449	6.29835	7.5769	17.2047	37.2503	16.8323
Unigene0003502	-	-	-	-	-	-	1.59435	-
Unigene0003504	-	0.455363	1.07948	1.06279	0.24643	0.203797	1.72143	0.497234
Unigene0003512	0.213047	0.686814	0.576049	2.15165	3.10451	0.819828	7.55263	0.750606
Unigene0003518	0.329405	0.699368	0.649062	0.35433	0.805819	0.326577	4.73373	0.462195
Unigene0003519	16.8064	12.961	18.5252	16.3846	45.8461	44.133	57.9217	26.6418
Unigene0003523	0.183661	0.758777	1.89896	0.796611	0.753489	1.67415	1.79422	1.04711
Unigene0003525	-	-	-	-	-	-	-	3.00797
Unigene0003528	0.401975	0.400375	1.00268	0.334274	1.50929	3.4786	4.66028	2.2883
Unigene0003533	-	-	-	-	-	-	1.32449	-
Unigene0003537	0.810384	0.443539	1.7156	1.33754	2.97966	1.71668	2.79001	1.59087
Unigene0003538	0.19022	1.24019	1.4941	-	1.12259	0.254383	1.52345	0.309779
Unigene0003539	-	-	-	-	-	-	2.40028	-
Unigene0003540	-	-	-	-	-	0.552499	-	8.61771
Unigene0003541	-	-	-	-	-	-	-	1.34533
Unigene0003545	1.2607	0.854535	1.49279	3.1406	3.32586	1.66948	1.98793	3.22881
Unigene0003546	-	-	-	-	-	-	-	1.36526
Unigene0003547	-	-	-	-	-	-	-	1.90379
Unigene0003548	-	-	-	-	-	-	-	1.83412
Unigene0003550	15.4811	11.953	18.4636	3.2982	7.1971	8.80732	11.8326	2.65898
Unigene0003554	0.647803	-	-	2.14844	-	2.81636	2.97787	6.40112
Unigene0003555	38.1337	15.5625	33.7366	30.6901	78.7872	107.735	82.7822	63.6219
Unigene0003556	0.26749	0.121953	0.186512	0.713887	0.527982	1.64798	1.99119	0.5989
Unigene0003557	2.55604	21.8923	31.7701	0.495071	36.8479	24.581	25.2036	14.0415
Unigene0003558	-	-	-	-	-	-	1.2613	0.181198
Unigene0003560	18.306	12.7227	46.138	41.8608	97.1806	26.8575	39.7896	15.4751
Unigene0003562	76.4998	28.2155	42.2021	54.0309	83.2636	73.3954	230.857	106.542
Unigene0003563	-	-	-	-	-	0.0775894	-	2.64452
Unigene0003569	0.166226	1.51166	2.88025	0.176878	2.29953	0.390394	1.66226	0.662032
Unigene0003574	-	-	-	-	-	0.290131	6.84885	1.82212
Unigene0003580	-	0.224743	0.493819	-	0.596091	0.330421	0.49087	0.151643
Unigene0003581	-	-	-	-	-	-	1.95534	-
Unigene0003585	0.986328	3.19174	7.53386	3.64234	3.92859	9.89834	10.8429	3.05847
Unigene0003590	-	-	-	-	-	-	-	2.81662
Unigene0003591	4.59844	11.0366	12.3432	1.53992	6.03797	0.15293	-	-
Unigene0003594	-	-	-	-	-	0.14217	-	1.34138
Unigene0003595	-	-	-	-	-	0.115535	-	2.77934
Unigene0003596	0.592659	0.250308	0.643478	1.1242	1.54716	0.7857	2.12824	1.24659
Unigene0003597	8.03261	8.62853	13.7498	5.60599	24.2609	5.68456	17.4945	16.9634
Unigene0003598	3.12994	2.08059	0.745104	1.35529	0.264857	3.11323	0.292867	0.983079
Unigene0003599	-	-	-	-	-	-	0.18718	2.34847
Unigene0003600	-	-	-	-	-	-	0.12277	1.37457
Unigene0003601	668.608	82.389	55.416	416.4	232.667	381.204	226.953	282.563
Unigene0003604	-	0.134987	-	-	-	-	1.23391	0.884393
Unigene0003605	25.2652	22.7434	20.9916	14.0279	23.6888	8.01517	5.61901	5.61385
Unigene0003607	2.81782	5.17267	6.24144	2.35043	7.45465	4.67686	28.686	3.33382
Unigene0003614	0.500218	0.475366	2.20998	0.573378	2.88774	10.7589	6.82912	2.94736
Unigene0003616	-	-	-	-	-	-	-	1.28217
Unigene0003618	-	0.371558	0.872738	1.07081	1.53565	1.70164	1.0771	1.17959
Unigene0003625	2.08985	1.16698	0.710237	0.168297	0.546489	-	0.203713	0.364507
Unigene0003627	-	-	-	-	-	-	-	1.57103
Unigene0003629	-	-	-	-	-	-	-	1.86265
Unigene0003630	-	-	-	-	-	-	-	1.21224
Unigene0003631	-	-	-	-	-	-	1.0817	0.803079
Unigene0003635	-	-	-	-	-	0.0890061	-	2.46618
Unigene0003636	0.913591	0.84612	1.73345	0.834567	1.39366	2.85533	5.29777	1.8751
Unigene0003637	1.09562	0.636695	2.1404	0.779911	2.35993	11.0654	3.49851	2.21146
Unigene0003640	-	-	-	-	-	-	-	1.32365
Unigene0003641	-	-	-	-	-	-	-	1.50128
Unigene0003642	-	-	-	-	-	-	1.53381	1.28047
Unigene0003649	5.41114	2.14333	3.33687	5.37561	22.5159	20.981	20.0323	13.6674
Unigene0003651	14.7877	32.3344	32.7266	11.9059	23.0588	46.8522	43.6685	45.3363
Unigene0003656	3.70647	3.59889	7.43478	6.08701	10.23	5.76321	9.11528	7.62687
Unigene0003659	0.396648	0.161001	0.170823	0.840504	0.394318	1.08156	2.90384	1.53364
Unigene0003660	56.9989	52.5085	88.6843	101.609	135.02	179.304	139.457	109.643
Unigene0003661	4.11504	2.6053	2.86169	3.65387	12.1628	6.0254	11.8277	12.9207
Unigene0003664	27.9902	42.1795	49.5131	30.9499	43.7702	45.9763	69.4718	37.7132
Unigene0003666	-	-	-	-	-	0.437359	-	2.66228
Unigene0003668	-	-	-	-	-	-	-	1.62034
Unigene0003669	-	-	-	-	-	-	-	2.10334
Unigene0003672	-	-	-	-	-	-	1.19355	0.186972
Unigene0003678	-	-	-	-	-	0.0795389	-	1.88749
Unigene0003679	-	-	-	-	-	-	-	1.17272
Unigene0003683	11.3397	3.48506	13.5457	35.6917	60.5428	124.246	214.628	102.168
Unigene0003685	5.81556	5.16488	3.68591	3.52701	7.4552	4.26704	0.793924	1.24246
Unigene0003688	0.618623	2.13169	4.95258	1.19177	5.1194	4.51592	3.1376	1.07463
Unigene0003690	-	-	-	-	-	-	-	1.79308
Unigene0003691	-	-	-	-	-	-	-	1.32197
Unigene0003694	-	-	-	-	-	0.0811705	-	1.7782
Unigene0003698	-	-	-	-	-	-	-	1.39234
Unigene0003699	-	-	-	-	-	-	-	1.58531
Unigene0003700	-	-	-	-	-	-	-	2.20965
Unigene0003702	-	-	-	-	-	-	-	1.92598
Unigene0003703	-	-	-	-	-	-	-	1.69266
Unigene0003707	-	-	-	-	-	-	1.23546	0.786634
Unigene0003710	-	-	-	-	-	-	-	1.46709
Unigene0003711	-	-	-	-	-	-	-	1.452
Unigene0003712	0.306984	-	1.38827	0.153747	0.336604	0.547374	2.16153	0.333878
Unigene0003713	0.462271	0.816248	1.36113	0.933769	1.31243	1.18663	3.68241	0.856474
Unigene0003718	5.66894	17.2409	21.1797	13.0461	14.2781	16.5581	13.5876	10.6568
Unigene0003722	2.45696	2.82849	1.03913	0.164155	0.356366	0.146107	0.338155	0.356007
Unigene0003723	-	-	-	-	-	-	1.68836	0.856075
Unigene0003728	0.669522	0.590157	1.32748	1.25828	3.60582	2.60093	4.2327	1.64523
Unigene0003732	-	-	-	-	-	-	-	1.11218
Unigene0003735	0.0815976	0.315222	1.98851	0.386127	1.21622	0.358134	1.26011	0.445988
Unigene0003736	-	-	-	-	-	-	-	2.07046
Unigene0003738	2.23624	3.90653	3.97567	3.46977	8.2616	2.88151	11.6576	9.01827
Unigene0003742	0.194741	0.216917	-	0.760946	0.948315	0.999181	2.36332	0.21068
Unigene0003743	22.8	2.14828	2.40354	15.0312	10.9362	9.53457	5.00218	7.51414
Unigene0003745	-	-	-	-	-	-	1.48018	-
Unigene0003747	-	-	0.313254	-	0.112743	-	1.70931	0.50116
Unigene0003749	-	-	-	-	-	-	1.26322	0.221945
Unigene0003750	-	-	-	-	-	-	1.18673	0.440996
Unigene0003751	-	-	-	-	-	-	-	2.05115
Unigene0003752	5.64721	16.1848	20.6231	4.88671	17.2502	5.35707	14.3803	7.04252
Unigene0003754	-	-	-	-	-	-	-	1.25935
Unigene0003755	-	-	-	-	-	-	-	1.51533
Unigene0003756	8.80975	1.84404	3.27956	3.15602	6.79354	1.73156	4.04349	2.59033
Unigene0003759	-	-	-	-	-	-	-	1.83219
Unigene0003761	-	-	-	-	-	0.137438	-	1.88466
Unigene0003762	3.83884	14.1818	24.1129	9.48814	25.0187	22.2547	13.9086	12.0649
Unigene0003765	-	-	-	-	-	-	-	1.39803
Unigene0003769	0.111392	0.122234	0.186942	0.142644	0.26007	0.218824	2.33911	0.667017
Unigene0003770	-	-	-	-	-	-	1.75865	0.949796
Unigene0003775	104.098	174.558	138.337	186.711	27.0839	378.112	28.6095	90.1472
Unigene0003776	24.8457	55.2071	48.8442	28.7493	6.45356	61.7274	8.57834	23.6831
Unigene0003779	2.13193	1.12781	2.8051	2.67215	4.01906	5.69176	5.85672	5.36601
Unigene0003780	-	-	-	-	-	-	1.36352	0.635901
Unigene0003788	-	-	-	-	-	-	-	2.37187
Unigene0003789	-	-	-	-	-	-	-	1.84755
Unigene0003790	-	-	-	-	-	-	-	1.29414
Unigene0003794	0.484332	0.390136	1.35101	0.85383	2.14791	2.30153	7.24911	0.206337
Unigene0003796	2.16818	1.98341	2.10373	1.69433	0.857724	2.67265	0.629683	0.408479
Unigene0003797	-	0.249726	-	-	0.250824	0.712802	3.33355	0.514914
Unigene0003798	0.475551	0.473658	0.187142	0.317561	0.347624	5.87785	10.7806	2.32563
Unigene0003799	0.434172	2.27639	1.29989	0.230998	1.41644	10.5712	22.5366	1.72804
Unigene0003803	-	-	-	-	-	0.45471	2.04361	0.631018
Unigene0003804	-	-	-	-	-	0.112257	1.42091	0.681099
Unigene0003812	1.99875	0.343704	0.284994	-	-	0.879522	0.638201	0.145876
Unigene0003813	4.41323	6.8	20.262	4.38613	44.0858	3.4532	25.8877	1.83249
Unigene0003814	-	-	-	-	-	-	-	1.45121
Unigene0003815	-	-	-	-	-	-	-	1.16613
Unigene0003817	3.94817	4.91964	6.32636	5.27558	8.92951	6.76974	12.9731	7.27902
Unigene0003820	-	-	-	-	-	-	-	1.69894
Unigene0003822	-	-	-	-	-	-	-	1.31898
Unigene0003831	-	-	-	-	-	-	1.07244	0.308133
Unigene0003832	-	-	-	-	-	-	-	1.37972
Unigene0003835	1.81974	3.34665	6.85493	3.44876	9.49044	1.06722	5.22669	1.05372
Unigene0003837	1.02106	0.973382	0.808171	0.265417	1.45724	6.61029	3.09727	1.20283
Unigene0003839	-	-	-	-	-	-	3.81081	0.226408
Unigene0003841	-	-	-	-	-	-	1.13114	0.570504
Unigene0003843	1.11248	0.601144	3.25117	1.35581	3.42234	5.94655	6.0975	1.79901
Unigene0003844	-	-	-	-	-	-	-	1.48195
Unigene0003847	-	0.163734	1.11121	0.955361	0.612674	1.99796	2.25554	0.357579
Unigene0003853	-	-	-	-	-	-	-	1.52217
Unigene0003854	-	-	-	-	-	-	-	1.85329
Unigene0003855	-	-	-	-	-	0.482079	1.34581	1.02489
Unigene0003858	-	-	-	-	-	-	-	1.31455
Unigene0003860	2.53741	2.42492	7.56388	1.93905	7.46929	6.58031	6.41315	3.7445
Unigene0003863	-	-	-	-	-	-	-	2.90914
Unigene0003864	-	-	-	-	-	-	-	3.11918
Unigene0003865	-	-	-	-	-	1.47451	-	0.780848
Unigene0003868	4.81394	4.18295	4.55458	4.73648	4.64952	7.74146	11.9988	7.2587
Unigene0003870	-	0.319577	0.977503	-	-	0.286053	1.71312	-
Unigene0003875	3.4394	1.52532	2.19901	3.57976	3.92605	1.18625	1.28701	2.94369
Unigene0003876	6.1908	19.6469	35.1479	16.0508	33.4692	30.7013	25.942	23.145
Unigene0003882	-	-	-	-	-	-	-	1.77203
Unigene0003885	-	-	-	-	-	-	-	1.37776
Unigene0003886	0.499098	1.69317	1.41983	0.818261	2.598	1.91612	4.52691	0.613456
Unigene0003887	-	-	-	-	-	-	-	1.32903
Unigene0003890	3.85172	1.75996	8.41125	2.15276	7.34234	2.65938	6.46609	0.538783
Unigene0003892	-	0.127841	0.173992	0.755347	1.20793	0.309669	15.8585	0.446716
Unigene0003893	0.194544	0.29211	0.587696	0.107345	1.33155	0.836479	1.01444	0.349047
Unigene0003897	-	-	-	-	-	-	-	1.25198
Unigene0003900	0.558694	0.53628	2.87047	0.682704	2.58408	2.69744	4.82537	1.98576
Unigene0003904	-	-	-	-	-	-	-	1.63261
Unigene0003905	-	-	-	-	-	-	-	1.46093
Unigene0003907	-	-	-	-	-	-	0.879203	0.808943
Unigene0003908	-	-	-	-	-	0.151466	1.0101	1.06027
Unigene0003909	0.403243	2.09868	1.70398	4.13868	2.8384	3.17949	1.52851	3.12328
Unigene0003910	1.49044	3.44638	4.53292	1.84386	4.32161	2.50732	4.17615	1.57546
Unigene0003912	-	-	-	-	-	-	0.806609	1.79735
Unigene0003913	-	-	-	-	-	-	1.56556	0.310202
Unigene0003921	6.38033	45.0831	62.8465	7.23058	40.6761	17.0663	16.7285	4.73228
Unigene0003922	-	-	-	-	-	-	-	0.901459
Unigene0003926	4.03691	6.88926	9.79109	5.42266	19.5518	38.1027	25.2834	20.4489
Unigene0003927	-	-	-	-	-	-	4.20482	-
Unigene0003928	-	-	-	-	-	-	1.87389	-
Unigene0003930	5.46221	2.86835	1.69921	0.736917	0.760206	0.773423	0.414719	0.436612
Unigene0003931	-	-	-	-	-	-	1.73684	0.195184
Unigene0003935	4.8344	3.90427	4.8118	8.18951	9.88155	3.86181	10.9299	8.52726
Unigene0003938	-	-	-	-	-	-	1.01293	1.01759
Unigene0003939	-	-	-	-	-	-	2.02632	0.337458
Unigene0003940	-	-	0.672955	0.578574	0.545803	0.887565	1.96424	-
Unigene0003953	-	-	-	-	-	-	-	1.5184
Unigene0003954	13.8556	31.656	35.9756	15.1383	34.8013	60.4516	60.5796	27.2951
Unigene0003955	1.23215	2.58552	3.15504	0.603078	2.76993	2.70329	5.78564	3.16221
Unigene0003957	-	-	-	-	-	-	1.80887	-
Unigene0003958	-	-	-	-	-	-	3.85852	-
Unigene0003959	-	-	-	-	-	-	2.68945	-
Unigene0003962	-	-	-	-	-	0.148197	1.24853	0.37697
Unigene0003964	-	-	0.20334	-	-	0.171226	1.26361	0.288827
Unigene0003966	-	-	-	-	-	0.264539	-	1.6076
Unigene0003967	-	-	-	-	-	-	1.22736	-
Unigene0003968	-	-	-	-	-	-	-	1.90842
Unigene0003969	5.05696	38.2746	43.1158	36.1788	38.0275	7.95045	36.4236	16.3413
Unigene0003971	-	-	-	-	-	-	1.76156	0.809283
Unigene0003975	5.80306	8.42261	11.7017	4.04231	8.98411	2.35327	12.4968	6.53077
Unigene0003976	3.52054	4.62664	6.63421	3.11734	5.11218	1.73705	10.4031	5.483
Unigene0003977	2.66208	3.62188	2.79988	1.08247	1.79278	1.42114	9.25111	3.45871
Unigene0003984	-	-	-	-	-	-	-	1.35381
Unigene0003986	-	-	-	-	-	-	1.63257	-
Unigene0003988	-	-	-	-	-	-	-	2.53798
Unigene0003990	-	-	-	-	-	-	-	1.3384
Unigene0003991	0.400175	1.40323	1.17403	0.43568	1.63458	0.245399	3.25851	0.747628
Unigene0003996	-	-	-	-	-	-	-	1.23817
Unigene0003999	14.7317	0.127585	0.619408	10.7675	4.27379	17.0374	3.6573	12.798
Unigene0004000	-	0.991584	-	0.192858	0.703243	0.730578	1.5319	0.898956
Unigene0004005	-	-	-	-	-	-	-	1.2643
Unigene0004006	-	-	-	-	-	-	-	1.37619
Unigene0004007	-	-	-	-	-	0.153672	-	1.30806
Unigene0004015	-	-	-	-	-	-	1.19157	0.25966
Unigene0004018	0.352563	0.837896	0.753515	0.415672	1.83364	0.429707	2.67203	0.684103
Unigene0004019	-	-	-	-	-	-	-	1.95925
Unigene0004021	11.3921	2.443	5.61029	11.2387	5.13499	3.79455	4.55957	5.80199
Unigene0004023	-	-	-	-	-	0.335663	-	3.6895
Unigene0004024	-	-	-	-	-	-	-	1.98243
Unigene0004026	0.183593	0.462836	0.897215	0.495848	2.34864	0.75354	1.27861	0.569565
Unigene0004027	-	-	-	-	-	0.299116	2.36236	0.500287
Unigene0004028	-	-	-	-	-	0.170808	1.64045	1.14109
Unigene0004034	-	-	-	-	-	-	-	1.51579
Unigene0004035	-	-	-	-	-	-	-	2.02885
Unigene0004037	-	-	-	-	-	-	-	3.1554
Unigene0004041	0.624579	0.763127	1.11786	1.31867	3.11471	0.844173	15.263	1.28387
Unigene0004046	-	-	-	-	-	-	4.47564	-
Unigene0004052	3.433	2.70831	6.03854	6.88475	6.04875	11.2191	7.87798	7.03345
Unigene0004057	1.95605	2.6778	5.49385	1.40644	6.38763	17.7936	21.0822	7.4553
Unigene0004060	1.56959	0.375373	0.465749	0.176108	0.40246	-	0.128384	0.114555
Unigene0004061	-	-	-	-	-	-	-	1.76079
Unigene0004062	-	-	-	-	-	-	-	2.28714
Unigene0004063	0.825668	0.674933	0.766441	1.24098	2.83023	2.20569	3.56905	3.75047
Unigene0004064	0.452121	0.551707	2.38689	0.536357	2.09126	3.1452	2.22021	2.5518
Unigene0004067	3.60821	6.63051	15.729	20.8108	16.6729	21.2239	31.3934	8.72097
Unigene0004068	-	-	-	-	-	0.127224	-	1.07759
Unigene0004071	7.5028	4.25864	12.022	4.50137	10.1987	17.5264	25.392	11.5772
Unigene0004073	-	-	-	-	-	-	1.61668	-
Unigene0004074	-	-	-	-	-	0.136647	-	2.12121
Unigene0004084	-	-	-	-	-	-	2.67708	-
Unigene0004085	-	-	-	-	-	-	2.33995	-
Unigene0004088	0.206842	0.527235	-	0.283906	-	0.403622	1.97121	0.224366
Unigene0004091	9.47575	13.7673	20.492	1.04975	4.90495	3.57154	20.8791	3.79488
Unigene0004093	-	-	-	-	-	0.762238	-	0.568374
Unigene0004097	0.754725	6.72277	6.81528	2.63521	3.50759	0.893589	7.47305	1.64314
Unigene0004101	-	-	-	-	-	-	-	2.11502
Unigene0004102	-	-	-	-	-	0.0802107	-	2.92931
Unigene0004106	-	-	-	-	-	0.153177	-	3.214
Unigene0004108	-	-	-	-	-	0.235073	-	1.4312
Unigene0004109	6.9035	8.96001	16.2202	8.01025	12.1591	8.43708	16.1993	6.12716
Unigene0004113	-	-	-	-	-	-	1.77002	0.480064
Unigene0004116	1.74986	2.20984	6.76896	1.65479	5.77561	2.17379	13.5256	2.79484
Unigene0004118	-	-	-	-	-	-	-	1.21378
Unigene0004119	2.16016	10.8999	2.18591	0.563196	1.8432	5.24592	116.945	2.46066
Unigene0004120	0.273422	0.884899	0.131547	0.446446	0.179154	1.00049	24.6179	-
Unigene0004123	3.07858	1.36422	3.4847	2.96308	3.24899	4.94258	9.13167	4.9498
Unigene0004128	-	-	-	-	-	-	1.21649	0.542371
Unigene0004130	-	-	-	-	-	-	-	1.27698
Unigene0004131	-	-	-	-	-	-	-	1.66224
Unigene0004132	6.70998	4.72502	17.3548	25.9846	23.0406	30.344	26.8313	18.2273
Unigene0004133	-	-	-	-	-	-	1.4854	0.275698
Unigene0004134	0.413649	0.461976	0.248967	0.282544	0.757682	0.998517	1.56456	0.93848
Unigene0004135	-	-	-	-	-	-	1.72914	0.392029
Unigene0004139	-	-	-	-	-	0.109412	-	1.79978
Unigene0004140	-	-	-	-	-	-	-	1.38776
Unigene0004141	-	-	-	-	-	0.10891	-	3.18094
Unigene0004142	-	-	-	-	-	-	-	2.38383
Unigene0004147	-	-	-	-	-	-	-	2.16718
Unigene0004148	-	-	-	-	-	-	-	1.86646
Unigene0004149	-	-	-	-	-	-	-	2.42105
Unigene0004150	-	-	-	-	-	-	-	1.45201
Unigene0004151	-	-	-	-	-	-	-	2.34452
Unigene0004153	1.22065	2.21515	3.45949	1.12465	1.84591	1.8065	6.70675	1.73195
Unigene0004154	0.454713	0.871313	1.95989	0.865822	9.7159	6.12736	20.6794	2.18475
Unigene0004156	18.6049	21.9167	20.7905	27.9156	33.2519	21.5678	51.5721	23.5413
Unigene0004160	0.297503	0.825807	1.91911	0.878471	2.25634	4.44057	2.73578	0.933396
Unigene0004163	-	-	-	-	-	-	2.19946	-
Unigene0004164	-	-	-	-	-	-	3.91066	-
Unigene0004165	-	-	-	-	-	-	-	1.2495
Unigene0004168	-	-	-	-	-	-	1.98107	0.819392
Unigene0004169	-	-	-	-	-	0.0630249	2.51684	0.958079
Unigene0004170	-	-	-	-	-	-	1.87468	0.279844
Unigene0004173	0.61159	0.471826	1.02467	3.39341	0.821972	-	-	-
Unigene0004175	1.21587	3.40445	3.10615	1.24494	2.11819	0.793072	3.5617	1.19113
Unigene0004176	0.914756	2.51701	5.46577	0.786854	2.52275	2.09723	3.65098	1.33262
Unigene0004178	1.39016	2.67625	2.98731	1.5047	2.16612	2.57691	23.6531	2.08918
Unigene0004180	27.5532	55.4148	53.0871	30.5541	71.6542	36.6334	64.6428	40.9565
Unigene0004181	-	-	-	-	-	-	-	1.64628
Unigene0004183	-	-	-	-	-	-	-	0.865957
Unigene0004186	182.624	122.308	93.9306	168.509	232.341	115.116	36.8369	87.3716
Unigene0004188	-	-	-	-	-	0.248286	1.58105	0.301888
Unigene0004189	-	-	-	-	-	0.31869	2.09745	0.51631
Unigene0004190	13.5738	25.0647	58.505	3.9229	48.1746	3107.41	3050.71	1815.82
Unigene0004191	-	-	-	-	-	-	-	1.1477
Unigene0004196	1.27641	1.205	2.66146	1.28211	2.87626	4.22965	10.6896	2.13776
Unigene0004202	-	-	-	-	-	-	-	1.65933
Unigene0004205	-	-	-	-	-	-	-	1.15307
Unigene0004206	3059.84	1859.27	1017.17	2601.18	1740.76	691.555	190.321	799.194
Unigene0004209	0.242413	0.221041	0.86205	1.03179	1.08683	1.88666	2.04892	0.481453
Unigene0004211	234.315	614.87	766.161	354.114	717.313	208.284	249.669	85.8254
Unigene0004212	-	-	-	-	-	-	2.98507	-
Unigene0004213	-	-	-	-	-	-	3.39908	-
Unigene0004217	0.285942	1.83709	1.46844	1.13769	1.59836	3.63484	2.13429	2.30883
Unigene0004219	0.0636947	-	0.338056	0.292435	0.493665	0.270036	45.2144	4.18816
Unigene0004220	-	-	-	-	-	-	0.94943	0.29214
Unigene0004223	-	-	-	-	-	-	-	1.0922
Unigene0004225	0.349588	0.193796	0.325084	-	0.891754	1.06915	3.27123	0.587392
Unigene0004226	2.00738	0.793479	1.80946	0.955537	5.85963	5.17045	7.7057	4.87806
Unigene0004229	-	-	-	-	-	0.942306	-	0.440834
Unigene0004235	0.761404	0.476852	2.49556	1.2136	1.03886	3.16581	9.86472	1.10442
Unigene0004236	25.024	42.487	59.7979	41.2154	61.3951	61.9262	106.753	35.8912
Unigene0004237	7.39232	13.2979	18.5771	11.0982	21.6883	13.2003	29.029	11.3058
Unigene0004238	-	-	-	-	-	-	1.12254	0.380296
Unigene0004241	-	-	-	-	-	0.0770231	-	2.34421
Unigene0004242	-	-	-	-	-	0.224514	-	1.70819
Unigene0004243	-	-	-	-	-	0.148158	-	0.993243
Unigene0004244	-	-	-	-	-	0.129917	-	1.44474
Unigene0004247	-	-	-	-	-	-	-	1.82213
Unigene0004249	-	-	-	-	-	0.13645	1.27387	0.621356
Unigene0004250	0.428446	-	0.383412	-	-	0.633735	3.21244	0.527021
Unigene0004251	9.98253	22.4527	24.8898	12.4667	23.4773	12.0022	41.8157	13.4403
Unigene0004252	0.422609	0.200274	0.697396	0.568508	1.46335	3.02687	4.03816	0.977741
Unigene0004253	-	-	-	-	-	0.148043	2.54022	0.225393
Unigene0004254	-	-	-	-	-	0.0726066	2.47741	0.3748
Unigene0004256	10.0645	4.29512	-	5.78434	0.286982	6.07516	2.65295	8.15638
Unigene0004263	-	-	-	-	-	-	3.29475	-
Unigene0004264	-	-	-	-	-	-	1.63606	-
Unigene0004265	123.904	50.4992	36.4498	194.658	248.325	17.2157	42.9806	126.36
Unigene0004266	20.4724	10.8346	24.1467	45.9815	58.946	33.6261	40.9639	28.9301
Unigene0004271	-	-	-	-	-	0.867937	1.40856	0.315396
Unigene0004272	-	-	-	-	-	-	1.75768	0.525025
Unigene0004277	-	-	-	-	-	0.353704	1.48114	0.483714
Unigene0004278	-	-	-	-	-	-	2.09234	0.841182
Unigene0004281	1.42669	0.439362	0.758161	2.33819	4.0126	1.16743	5.41934	1.12134
Unigene0004283	-	-	-	-	-	1.00725	-	20.9318
Unigene0004284	-	-	-	-	-	1.76277	-	36.0061
Unigene0004285	0.209812	1.01588	2.63039	1.41953	1.78264	2.83314	5.42041	1.51022
Unigene0004286	1.45001	0.532328	1.59836	7.19013	7.12154	12.9842	5.51092	10.257
Unigene0004287	1.92836	0.945293	3.82103	3.76093	7.49396	23.4676	14.7798	17.3981
Unigene0004288	5878.99	1439.85	16.3037	11.2001	27.544	3.21233	50.94	0.589311
Unigene0004289	-	-	-	-	-	-	-	1.0888
Unigene0004299	-	-	-	-	-	-	-	1.69561
Unigene0004300	-	-	-	-	-	-	-	1.44372
Unigene0004301	0.0943303	-	0.122692	0.120795	0.0569765	0.324286	0.965562	2.99499
Unigene0004304	3.10431	4.5623	8.13504	12.7827	8.3512	6.40665	11.7492	6.54708
Unigene0004305	1.37231	1.36075	3.62145	2.82634	3.3581	1.81583	3.90272	1.57086
Unigene0004309	-	-	-	-	-	-	1.3044	0.48421
Unigene0004311	-	-	-	-	-	-	1.61736	0.128618
Unigene0004312	-	0.595636	1.23994	0.407271	1.11764	0.707972	1.11896	0.407215
Unigene0004313	122.612	46.7212	31.3064	97.8975	57.3057	168.595	50.2846	87.0125
Unigene0004314	140.559	55.9992	39.9814	123.687	60.953	46.1638	53.5833	93.8087
Unigene0004315	11.4362	1.61266	1.89567	0.70976	0.951577	0.302967	0.788849	0.899101
Unigene0004318	1.08816	0.486695	1.38324	0.696863	1.62947	3.40063	5.64692	2.2078
Unigene0004319	-	-	-	-	-	-	-	1.82248
Unigene0004320	-	-	-	-	-	-	-	1.8453
Unigene0004326	-	-	-	-	-	-	-	2.37134
Unigene0004327	-	-	-	-	-	-	4.21501	0.418877
Unigene0004328	-	-	-	-	-	-	1.80494	0.198693
Unigene0004331	4.72338	7.36459	5.43187	2.35381	3.75691	6.33203	8.64602	19.0523
Unigene0004337	0.342417	0.387807	8.60358	3.26289	24.3395	43.2092	26.8305	20.3674
Unigene0004342	-	-	-	-	-	-	2.07217	-
Unigene0004343	-	-	-	0.102498	-	-	3.36521	-
Unigene0004345	-	-	-	-	-	-	0.504307	1.12581
Unigene0004348	-	-	-	0.0351335	0.0570422	-	5.14141	-
Unigene0004349	-	-	-	-	-	-	2.3997	-
Unigene0004350	0.132632	1.30189	0.336664	-	0.0774147	0.187432	1.73836	0.515766
Unigene0004351	1.23527	3.71855	3.10589	0.288144	3.2138	7.97605	6.04452	3.89977
Unigene0004352	8.0685	6.26424	8.41843	13.6689	11.11	12.4105	21.0004	13.2655
Unigene0004353	3.96528	2.90614	5.43542	10.747	10.4975	24.1076	19.0987	12.1869
Unigene0004356	0.593664	2.14567	3.76434	0.451952	2.0356	0.23485	1.7154	-
Unigene0004358	-	-	-	-	-	0.221891	0.739875	0.741173
Unigene0004359	-	-	-	-	-	-	6.83135	-
Unigene0004360	-	-	-	-	-	-	2.76784	0.198383
Unigene0004361	3.18712	1.81011	2.52617	3.31916	10.3215	2.30596	103.542	8.5015
Unigene0004362	4.05594	1.68912	2.06493	2.12473	3.21037	2.8605	0.867309	1.36662
Unigene0004364	0.187019	-	1.45553	-	0.112961	-	2.32628	-
Unigene0004365	-	-	1.12684	-	-	-	1.67588	-
Unigene0004369	58.2156	5.29803	8.22406	27.0592	4.8274	81.6604	10.0156	13.6578
Unigene0004372	1.86286	1.30766	1.90254	1.14296	7.0115	13.4363	13.619	5.04786
Unigene0004373	-	-	-	-	-	-	-	1.65245
Unigene0004378	-	-	-	-	-	0.187687	-	20.6188
Unigene0004380	-	-	-	-	-	-	-	0.989694
Unigene0004381	-	-	-	-	-	-	-	0.954253
Unigene0004382	0.105016	5.15658	19.1385	0.578945	15.7827	8.7247	65.7969	9.11729
Unigene0004385	-	0.528598	0.396054	1.05036	0.841368	0.630005	1.10868	0.195797
Unigene0004387	-	-	-	-	-	-	1.10268	0.385424
Unigene0004391	1.4481	3.64801	3.98147	3.68214	2.77757	2.96484	1.47052	7.02235
Unigene0004394	-	-	-	-	-	-	-	1.99156
Unigene0004395	-	-	-	-	-	0.170604	-	1.9735
Unigene0004396	-	-	-	-	-	0.1817	-	1.96206
Unigene0004397	-	-	-	-	-	-	-	1.0243
Unigene0004400	11.0801	3.05071	5.54838	31.8873	37.3586	162.56	97.9837	157.101
Unigene0004403	-	-	-	-	-	-	1.6901	-
Unigene0004404	-	0.192426	0.284804	0.848047	0.600009	0.233969	4.16343	0.297574
Unigene0004407	0.907521	0.733407	0.46269	1.23625	3.67463	10.5626	16.7813	2.35498
Unigene0004411	-	0.173934	0.738181	0.349838	0.376512	1.93258	1.44132	0.853163
Unigene0004412	-	-	-	-	-	-	1.48053	0.177065
Unigene0004414	-	-	-	-	-	-	-	1.24328
Unigene0004415	-	-	-	-	-	-	-	1.87005
Unigene0004417	-	-	-	-	-	0.118195	2.73666	0.664486
Unigene0004419	-	-	-	-	-	-	-	1.16183
Unigene0004420	-	-	-	-	-	0.0931987	-	2.63755
Unigene0004421	-	-	-	-	-	-	-	1.66237
Unigene0004422	-	-	-	-	-	0.138037	1.25983	1.50752
Unigene0004424	-	-	-	-	-	-	1.56535	0.683001
[truncated: 12,166 more rows]
